# Supplementary material for: Capture at the ER-mitochondrial contacts licenses IP3 receptors to stimulate local Ca2+ transfer and oxidative metabolism
Source: Nat Commun. 2022 Nov 9;13:6779. doi: 10.1038/s41467-022-34365-8 (PMC9646835; doi:10.1038/s41467-022-34365-8)
Supplement: Supplementary file 6 — Source Data [file 41467_2022_34365_MOESM6_ESM.xlsx]

## Sheet: Figure1
Panel A		WT - [Ca2+]cyto																													WT - [Ca2+]mito
	Time (s)	Cell 1	Cell 2	Cell 3	Cell 4	Cell 5	Cell 6	Cell 7	Cell 8	Cell 9	Cell 10	Cell 11	Cell 12	Cell 13	Cell 14	Cell 15	Cell 16	Cell 17	Cell 18	Cell 19	Cell 20	Cell 21	Cell 22	Cell 23	Cell 24	Cell 25		AVG	SEM		Cell 1	Cell 2	Cell 3	Cell 4	Cell 5	Cell 6	Cell 7	Cell 8	Cell 9	Cell 10	Cell 11	Cell 12	Cell 13	Cell 14	Cell 15	Cell 16	Cell 17	Cell 18	Cell 19
	0.2	0.0412	0.0379	0.0326	0.0419	0.0443	0.0417	0.0118	0.0742	0.0468	0.0443	0.0426	0.0366	0.0318	0.0363	0.0234	0.0355	0.0371	0.0305	0.0196	0.0361	0.0487	0.0319	0.0348	0.0358	0.0281		0.037	0.0022901		0.9782	0.9775	0.9825	0.9869	0.9918	0.9622	0.9514	0.9774	1.0083	1.0272	0.9988	1.0005	1.0026	0.9881	1.0024	0.9927	1.0109	0.9359	0.9243
	0.4	0.0414	0.0372	0.0325	0.0417	0.0431	0.0419	0.0119	0.0752	0.0472	0.0442	0.043	0.0372	0.0327	0.0362	0.023	0.0354	0.0376	0.0315	0.0181	0.0357	0.0488	0.0315	0.0347	0.0377	0.0288		0.0371	0.0023302		0.9762	0.9765	0.9804	0.9881	0.9889	0.9592	0.951	0.9791	1.0069	1.0398	0.9987	0.9994	1.002	0.9895	1	0.9903	1.0115	0.9389	0.9258
	0.6	0.0424	0.0378	0.0327	0.0409	0.0434	0.0422	0.0125	0.0745	0.0475	0.0445	0.0434	0.037	0.0332	0.0357	0.0232	0.0357	0.0374	0.0318	0.018	0.0368	0.0491	0.0318	0.0351	0.0384	0.0302		0.0374	0.0022942		0.9739	0.9755	0.9788	0.9878	0.9871	0.9574	0.9499	0.978	1.0057	1.0536	0.9977	0.9974	1.0011	0.9904	0.999	0.9888	1.0133	0.9391	0.9285
	0.8	0.0424	0.0377	0.0326	0.0406	0.0439	0.0431	0.0151	0.0725	0.0475	0.0445	0.0437	0.0372	0.0334	0.0362	0.023	0.0354	0.037	0.0323	0.0188	0.0381	0.0492	0.0321	0.0351	0.0378	0.0301		0.0376	0.0021935		0.9752	0.9737	0.977	0.9884	0.9861	0.9564	0.9489	0.9748	1.0071	1.0699	0.992	1.0005	1.0012	0.9913	0.9984	0.9898	1.0139	0.9405	0.9294
	1	0.0419	0.0372	0.0323	0.0403	0.0437	0.0432	0.0158	0.0733	0.0473	0.0447	0.0439	0.0376	0.0332	0.0358	0.0233	0.036	0.0368	0.0317	0.0195	0.0387	0.0491	0.0323	0.0345	0.0369	0.0304		0.0376	0.002188		0.9753	0.9721	0.9776	0.9871	0.9871	0.9565	0.9488	0.9683	1.0067	1.0823	0.9927	0.9996	1.0029	0.9925	0.9964	0.9872	1.0115	0.9388	0.9323
	1.2	0.0424	0.0367	0.0323	0.0401	0.0445	0.0431	0.0154	0.0726	0.0479	0.0441	0.0437	0.0375	0.0328	0.0357	0.0234	0.0361	0.0369	0.0322	0.0201	0.0394	0.0485	0.0321	0.0344	0.039	0.0308		0.0377	0.0021662		0.9749	0.9722	0.977	0.9865	0.9862	0.9563	0.948	0.9621	1.0058	1.0853	0.9909	0.9982	1.002	0.993	0.9943	0.9844	1.0103	0.938	0.9348
	1.4	0.0424	0.0367	0.0322	0.0404	0.0452	0.0436	0.0158	0.0707	0.048	0.0447	0.0436	0.0374	0.0326	0.0353	0.0237	0.0361	0.0362	0.0327	0.0193	0.0401	0.0484	0.0319	0.0339	0.0387	0.0301		0.0376	0.0021335		0.9741	0.972	0.9771	0.9863	0.9862	0.9569	0.947	0.9617	1.0081	1.0892	0.9872	0.9987	1.0009	0.9927	0.9958	0.9862	1.0106	0.9386	0.9333
	1.6	0.0423	0.0359	0.0322	0.0406	0.0451	0.0432	0.0145	0.0715	0.0475	0.0444	0.0437	0.0365	0.0326	0.0358	0.0229	0.035	0.0366	0.0319	0.0193	0.0392	0.0488	0.0322	0.0343	0.039	0.0296		0.0374	0.0021851		0.9736	0.9712	0.9764	0.9838	0.9861	0.9583	0.9456	0.9622	1.008	1.0906	0.9858	1.0004	1.0017	0.9923	0.998	0.9896	1.0094	0.9351	0.9307
	1.8	0.043	0.0351	0.0321	0.041	0.0446	0.0434	0.0138	0.0709	0.0485	0.0446	0.043	0.0368	0.0319	0.0358	0.0238	0.0352	0.0368	0.0316	0.0206	0.039	0.0492	0.033	0.0351	0.04	0.0301		0.0376	0.0021671		0.9718	0.9709	0.9762	0.9844	0.9862	0.9582	0.9461	0.9597	1.007	1.0882	0.9892	0.9995	1.0051	0.9905	0.9979	0.9888	1.0075	0.9339	0.9292
	2	0.0418	0.035	0.0317	0.0416	0.0449	0.0422	0.012	0.0709	0.0488	0.0451	0.0431	0.0365	0.032	0.0354	0.0236	0.034	0.0371	0.0322	0.0208	0.0392	0.0488	0.0341	0.0359	0.0415	0.0299		0.0375	0.0021986		0.9734	0.9711	0.9757	0.9826	0.9847	0.9573	0.9455	0.9571	1.0083	1.086	0.9866	1.0002	1.0049	0.9926	0.9982	0.9892	1.0095	0.933	0.9288
	2.2	0.0414	0.0352	0.0314	0.0416	0.0447	0.0422	0.0123	0.0732	0.0487	0.0459	0.0427	0.0365	0.0319	0.0363	0.0236	0.0342	0.0374	0.0325	0.0192	0.0392	0.0486	0.0334	0.0354	0.0405	0.0302		0.0375	0.0022686		0.9761	0.969	0.9775	0.9823	0.9875	0.959	0.9459	0.9562	1.0091	1.0838	0.9868	1.0012	1.0061	0.9907	0.9992	0.9912	1.0083	0.9358	0.9258
	2.4	0.0409	0.0354	0.0313	0.041	0.0447	0.0417	0.0138	0.0742	0.0489	0.0466	0.0426	0.0367	0.0316	0.0363	0.0239	0.0341	0.0381	0.0315	0.0206	0.039	0.0482	0.0332	0.0361	0.0403	0.0298		0.0376	0.0022526		0.9771	0.9699	0.9778	0.9809	0.9894	0.959	0.9454	0.9499	1.0076	1.0751	0.9881	0.9995	1.0078	0.9893	0.998	0.9878	1.0072	0.9359	0.9286
	2.6	0.0418	0.0348	0.031	0.0409	0.0451	0.0418	0.0138	0.0729	0.049	0.0471	0.0429	0.0372	0.0318	0.0365	0.024	0.0337	0.0376	0.0328	0.0181	0.0387	0.0478	0.0334	0.036	0.0404	0.0299		0.0376	0.0022525		0.9767	0.9721	0.9792	0.9829	0.9904	0.9568	0.9476	0.9531	1.0087	1.0692	0.9862	0.9999	1.0057	0.9894	0.9967	0.9856	1.0067	0.9357	0.9301
	2.8	0.0412	0.0351	0.0317	0.0408	0.0455	0.0412	0.0143	0.0735	0.048	0.0471	0.0429	0.0371	0.0318	0.0369	0.0231	0.0326	0.0377	0.0328	0.0185	0.0405	0.0471	0.033	0.0349	0.0392	0.0297		0.0374	0.0022543		0.977	0.9728	0.9791	0.9837	0.9901	0.956	0.9485	0.954	1.0103	1.0635	0.9873	0.9994	1.0027	0.9896	0.9967	0.9859	1.0075	0.9382	0.9288
	3	0.042	0.035	0.0324	0.0403	0.0453	0.0415	0.0144	0.0728	0.0477	0.0473	0.0425	0.0371	0.0316	0.0374	0.0234	0.0339	0.0375	0.033	0.0185	0.0394	0.0473	0.0323	0.0342	0.0392	0.0297		0.0374	0.0022263		0.9774	0.9717	0.9797	0.986	0.9905	0.9546	0.9485	0.9582	1.0086	1.0568	0.9889	0.9983	1.002	0.9875	0.9965	0.9852	1.0062	0.9375	0.9297
	3.2	0.0421	0.0353	0.0325	0.0407	0.0452	0.0415	0.0134	0.0722	0.0477	0.0474	0.0435	0.0373	0.0317	0.037	0.0231	0.0338	0.0362	0.0341	0.019	0.0392	0.047	0.0326	0.0341	0.0413	0.0295		0.0375	0.002226		0.977	0.972	0.9799	0.9876	0.9899	0.9532	0.9487	0.9573	1.0091	1.0482	0.9895	0.9981	1.0013	0.9892	0.9962	0.9834	1.0075	0.937	0.9311
	3.4	0.0423	0.0352	0.033	0.0409	0.0448	0.0406	0.0102	0.0708	0.0468	0.0459	0.0434	0.0368	0.032	0.0376	0.0226	0.0336	0.0356	0.0336	0.0203	0.0405	0.0465	0.0325	0.0333	0.0407	0.03		0.0372	0.0022153		0.9779	0.9724	0.9799	0.9878	0.9874	0.9524	0.9492	0.961	1.0104	1.0466	0.9903	0.9992	0.9996	0.9875	0.9968	0.9842	1.0066	0.9282	0.9297
	3.6	0.0411	0.0362	0.0327	0.0408	0.0449	0.0401	0.0108	0.0715	0.0476	0.0461	0.0417	0.0372	0.0319	0.0371	0.0228	0.0344	0.0358	0.0322	0.0237	0.0418	0.0468	0.0315	0.0321	0.0395	0.0297		0.0372	0.0021942		0.9784	0.9708	0.9796	0.9873	0.9876	0.9529	0.9479	0.9604	1.0086	1.0387	0.9913	0.9971	1.0013	0.9879	0.9952	0.9823	1.0053	0.9163	0.9208
	3.8	0.0412	0.0371	0.0325	0.0408	0.0445	0.0399	0.0106	0.074	0.0485	0.0468	0.0418	0.0368	0.0327	0.0359	0.023	0.0352	0.0355	0.0319	0.0217	0.0393	0.0471	0.0318	0.0324	0.0392	0.0292		0.0372	0.0022867		0.9761	0.9687	0.9805	0.9879	0.9871	0.954	0.9477	0.9638	1.0048	1.0324	0.9896	0.9946	1.0013	0.989	0.9933	0.9781	1.0056	0.9017	0.9116
	4	0.0413	0.0383	0.032	0.0411	0.0447	0.0408	0.0111	0.0745	0.0484	0.0464	0.0417	0.0367	0.0329	0.0354	0.0224	0.0341	0.0352	0.0324	0.0203	0.039	0.0466	0.0315	0.0327	0.0387	0.0291		0.0371	0.0023141		0.9738	0.9702	0.9783	0.9856	0.9855	0.9551	0.9483	0.9632	1.0058	1.0327	0.9851	0.9973	1.0018	0.9875	0.9959	0.9786	1.0039	0.8891	0.9015
	4.2	0.0422	0.0392	0.0322	0.0403	0.0444	0.0419	0.0126	0.0751	0.0486	0.0462	0.0408	0.0363	0.0329	0.0349	0.0235	0.0333	0.036	0.0309	0.0199	0.0389	0.0471	0.0312	0.0325	0.036	0.0291		0.037	0.0023102		0.9724	0.97	0.9775	0.9862	0.9849	0.9522	0.9495	0.9649	1.0037	1.0348	0.9849	0.9975	1.0057	0.9847	0.9962	0.9779	1.0001	0.8761	0.8892
	4.4	0.0429	0.0389	0.0322	0.0408	0.0446	0.0417	0.0146	0.0771	0.0496	0.0474	0.0407	0.0367	0.0335	0.0343	0.0238	0.0336	0.0368	0.0317	0.019	0.0382	0.0469	0.032	0.0328	0.0367	0.0291		0.0374	0.0023452		0.9724	0.9691	0.9777	0.9844	0.9843	0.9521	0.9499	0.9579	0.9996	1.0319	0.9819	0.9949	1.0112	0.9873	0.9955	0.9751	1.0023	0.8637	0.8776
	4.6	0.0436	0.0387	0.0325	0.0408	0.0442	0.0422	0.0143	0.0767	0.0495	0.0478	0.0422	0.0369	0.0337	0.0343	0.0235	0.0339	0.0369	0.0324	0.0191	0.0369	0.046	0.0325	0.0331	0.0366	0.0288		0.0375	0.0023387		0.9723	0.9679	0.9784	0.9883	0.9843	0.9534	0.9512	0.9568	1.0019	1.0355	0.9773	0.9992	1.0141	0.987	0.9968	0.9783	1.0047	0.8608	0.8713
	4.8	0.0441	0.0378	0.0326	0.0403	0.0448	0.0428	0.0145	0.077	0.0492	0.0469	0.0427	0.0368	0.0334	0.0351	0.0234	0.0334	0.0371	0.0322	0.0191	0.0364	0.0454	0.0317	0.0331	0.0362	0.0291		0.0374	0.0023402		0.9735	0.97	0.9782	0.9862	0.9837	0.9514	0.9516	0.956	1.0043	1.0325	0.9805	0.9996	1.0201	0.9825	0.9962	0.9809	0.9976	0.8592	0.8691
	5	0.0432	0.0372	0.0328	0.0403	0.045	0.043	0.0148	0.0761	0.0491	0.0475	0.0433	0.0374	0.0341	0.0356	0.0238	0.0336	0.037	0.0313	0.0193	0.0371	0.0451	0.0315	0.0327	0.035	0.0283		0.0374	0.0023166		0.975	0.9696	0.9798	0.9884	0.9832	0.9508	0.9522	0.9566	0.998	1.0275	0.9816	0.994	1.0163	0.9852	0.9897	0.9755	0.9987	0.8618	0.8663
	5.2	0.0414	0.0367	0.0327	0.0407	0.0458	0.0437	0.0148	0.0755	0.0489	0.0479	0.0442	0.0379	0.0353	0.0365	0.0229	0.0336	0.0369	0.0313	0.0194	0.0352	0.0447	0.0318	0.0322	0.0369	0.0285		0.0374	0.0023079		0.9762	0.9714	0.9798	0.9845	0.9827	0.953	0.9518	0.9545	0.9979	1.0231	0.9745	0.9922	1.0146	0.9874	0.9877	0.9757	0.9991	0.8575	0.8694
	5.4	0.0413	0.0371	0.0324	0.0405	0.046	0.0432	0.0161	0.0746	0.0494	0.0481	0.0436	0.0387	0.035	0.0368	0.0233	0.0342	0.0362	0.0312	0.0189	0.0356	0.0447	0.0309	0.0319	0.0368	0.0286		0.0374	0.0022744		0.9738	0.9709	0.9801	0.9863	0.9843	0.9545	0.9516	0.9586	0.9983	1.0192	0.9735	0.9921	1.0097	0.9846	0.9852	0.9761	0.9983	0.8591	0.8679
	5.6	0.0416	0.0373	0.033	0.0405	0.0464	0.0442	0.0158	0.0746	0.0489	0.0482	0.0434	0.0385	0.0356	0.0362	0.0238	0.0339	0.0366	0.0303	0.0172	0.0356	0.0452	0.0302	0.0316	0.0368	0.028		0.0373	0.0023132		0.972	0.9724	0.9785	0.9833	0.9823	0.9514	0.9532	0.9569	0.9971	1.016	0.9719	0.99	1.0036	0.9825	0.9846	0.9763	0.9989	0.8645	0.8681
	5.8	0.0408	0.0386	0.0332	0.0412	0.0464	0.0444	0.0161	0.0737	0.0485	0.0484	0.0435	0.0385	0.0358	0.0364	0.0236	0.0346	0.0365	0.0321	0.0178	0.0353	0.0459	0.0305	0.0313	0.0368	0.0281		0.0375	0.0022706		0.9728	0.9711	0.9769	0.9832	0.9817	0.9513	0.9529	0.9569	0.9985	1.0183	0.9711	0.9932	0.9985	0.9829	0.9863	0.9766	1.0071	0.8651	0.8702
	6	0.0415	0.0388	0.0333	0.0414	0.0462	0.0438	0.0166	0.0749	0.0484	0.0484	0.0433	0.0381	0.0352	0.0363	0.0239	0.0348	0.0374	0.0314	0.0194	0.0353	0.0469	0.0304	0.0314	0.0362	0.0285		0.0377	0.0022733		0.974	0.9709	0.9775	0.9812	0.9844	0.9521	0.952	0.9548	1.0044	1.0186	0.9759	0.9968	1.0028	0.982	0.9891	0.983	1.0068	0.8617	0.8712
	6.2	0.0423	0.0389	0.0335	0.0416	0.0453	0.0419	0.0173	0.076	0.0497	0.0487	0.043	0.0382	0.0344	0.0359	0.0245	0.0355	0.0376	0.0321	0.0196	0.0367	0.0475	0.0303	0.0326	0.0347	0.0278		0.0378	0.0022873		0.9724	0.9696	0.9776	0.9848	0.9867	0.9521	0.951	0.9512	1.0059	1.0188	0.9844	0.9967	1.0009	0.9833	0.9892	0.9826	1.0122	0.8626	0.8689
	6.4	0.0415	0.0386	0.0331	0.041	0.0452	0.0436	0.0157	0.0775	0.0493	0.0491	0.044	0.0376	0.0346	0.0366	0.0241	0.0351	0.0385	0.0324	0.0209	0.0351	0.0477	0.0303	0.033	0.0344	0.0276		0.0379	0.0023524		0.9721	0.9714	0.9774	0.9863	0.9872	0.9504	0.9513	0.9558	1.0102	1.0215	0.9861	1.0009	1.0006	0.9846	0.9921	0.987	1.0124	0.8639	0.8708
	6.6	0.0405	0.0391	0.0328	0.0409	0.045	0.0435	0.0147	0.0797	0.0491	0.0491	0.0445	0.0376	0.0342	0.038	0.0241	0.0353	0.0384	0.0321	0.0227	0.0357	0.0471	0.0306	0.0329	0.0346	0.0285		0.038	0.0023982		0.9755	0.9706	0.9772	0.9893	0.9886	0.951	0.9485	0.9572	1.0094	1.0209	0.993	0.9994	1.0041	0.9854	0.9911	0.9858	1.0103	0.8607	0.8725
	6.8	0.04	0.0391	0.0316	0.0406	0.0438	0.0429	0.0137	0.0788	0.0498	0.0498	0.0442	0.0375	0.0346	0.038	0.0245	0.0352	0.0382	0.0304	0.0229	0.0369	0.0464	0.0298	0.0323	0.0362	0.0275		0.0378	0.0023973		0.9749	0.9705	0.9788	0.9887	0.9915	0.9515	0.9494	0.9529	1.0076	1.0202	0.9899	0.9982	1.005	0.9889	0.99	0.9848	1.0095	0.8602	0.8701
	7	0.0401	0.0387	0.0311	0.0407	0.0434	0.0435	0.0124	0.0789	0.0499	0.0498	0.0437	0.0371	0.035	0.0387	0.0242	0.0348	0.0381	0.0298	0.0223	0.0368	0.0457	0.0296	0.0319	0.0362	0.0271		0.0376	0.0024388		0.9761	0.9711	0.9781	0.9912	0.9901	0.949	0.9484	0.9555	1.0087	1.0183	0.9889	0.9976	1.0027	0.9878	0.9898	0.9811	1.0117	0.8622	0.871
	7.2	0.0394	0.0382	0.0308	0.04	0.0441	0.0425	0.011	0.0773	0.0491	0.05	0.0437	0.0373	0.0351	0.0387	0.0239	0.0346	0.0379	0.0298	0.0215	0.0355	0.045	0.0295	0.0313	0.0361	0.0277		0.0372	0.0024197		0.9769	0.9702	0.9787	0.9903	0.9889	0.9497	0.9457	0.963	1.0104	1.0181	0.9848	1.0005	1.0009	0.9858	0.9906	0.9843	1.0086	0.862	0.8714
	7.4	0.0401	0.0388	0.031	0.0405	0.0447	0.0421	0.0124	0.0749	0.049	0.0496	0.0437	0.0371	0.0351	0.0382	0.0239	0.0339	0.0379	0.0299	0.0215	0.0372	0.0448	0.0301	0.0309	0.0351	0.0279		0.0372	0.0023248		0.9754	0.969	0.9772	0.9875	0.9869	0.9458	0.9464	0.9586	1.0076	1.0159	0.9868	0.9994	1.0017	0.9836	0.9905	0.9813	1.0051	0.8619	0.8705
	7.6	0.0392	0.0383	0.0315	0.04	0.0449	0.0433	0.0133	0.0736	0.0498	0.0495	0.0426	0.0374	0.0347	0.038	0.0242	0.0341	0.0379	0.0309	0.0205	0.0371	0.0439	0.0298	0.0313	0.0356	0.0279		0.0372	0.0022755		0.9768	0.9678	0.9765	0.9825	0.9843	0.9416	0.9466	0.9609	1.008	1.017	0.9827	0.999	1.0012	0.9854	0.9901	0.9802	0.9997	0.8611	0.8699
	7.8	0.0397	0.0381	0.0313	0.0399	0.045	0.0431	0.0139	0.0727	0.0503	0.0495	0.0433	0.0383	0.0347	0.0374	0.0241	0.0337	0.0377	0.0309	0.021	0.0367	0.043	0.0299	0.0315	0.034	0.0286		0.0371	0.0022384		0.9794	0.9638	0.977	0.9773	0.9854	0.9398	0.9456	0.9641	1.0044	1.0171	0.9826	0.9952	1.0053	0.9833	0.9855	0.9765	0.9933	0.8596	0.8714
	8	0.039	0.0384	0.0318	0.0401	0.045	0.0416	0.0136	0.0722	0.0503	0.0496	0.0436	0.0385	0.0342	0.0372	0.0237	0.0336	0.0376	0.0316	0.0208	0.0367	0.041	0.0292	0.0312	0.0333	0.0288		0.0369	0.0022284		0.976	0.9624	0.9787	0.9693	0.9892	0.9405	0.9481	0.9603	0.9984	1.0168	0.9782	0.9931	1.0137	0.9853	0.9812	0.9727	0.9887	0.8565	0.871
	8.2	0.0384	0.0389	0.032	0.0399	0.0448	0.0422	0.0117	0.0724	0.0504	0.0491	0.043	0.0381	0.0338	0.0368	0.0235	0.0341	0.0375	0.03	0.0215	0.0369	0.0391	0.0271	0.0299	0.0341	0.0281		0.0365	0.0022763		0.9791	0.963	0.9783	0.9651	0.9895	0.9358	0.95	0.962	0.9927	1.0177	0.9748	0.9906	1.0215	0.9884	0.9774	0.9689	0.9857	0.855	0.8694
	8.4	0.0371	0.0394	0.0319	0.0395	0.044	0.0409	0.0103	0.0726	0.0504	0.0479	0.0418	0.0372	0.0333	0.0364	0.0239	0.034	0.0359	0.0285	0.0207	0.0348	0.0375	0.0255	0.0293	0.034	0.0273		0.0358	0.0023078		0.983	0.9612	0.9813	0.9648	0.9944	0.9381	0.9482	0.966	0.9929	1.0186	0.9708	0.9903	1.0285	0.9946	0.9751	0.9689	0.9842	0.8547	0.8662
	8.6	0.0377	0.0395	0.0308	0.0399	0.0431	0.0383	0.0098677	0.0717	0.0491	0.0476	0.0431	0.0362	0.0331	0.0355	0.0231	0.0336	0.0355	0.0286	0.0214	0.0338	0.0382	0.0255	0.031	0.0336	0.0275		0.0355	0.0022709		0.9823	0.9641	0.9826	0.9621	0.9981	0.939	0.9481	0.9623	0.9916	1.0183	0.9739	0.9911	1.035	0.9997	0.9723	0.9665	0.9869	0.8556	0.8644
	8.8	0.0371	0.0391	0.0315	0.0396	0.0437	0.038	0.0113	0.0727	0.0482	0.0466	0.0427	0.0353	0.0328	0.0358	0.0224	0.0335	0.036	0.0288	0.0206	0.0351	0.0396	0.026	0.0349	0.0338	0.0272		0.0357	0.0022568		0.9802	0.967	0.9829	0.9662	0.9975	0.9366	0.9517	0.9642	0.9939	1.0174	0.9719	0.9938	1.0371	1.0053	0.9742	0.9694	0.9892	0.8555	0.862
	9	0.036	0.0386	0.0317	0.0387	0.0436	0.0389	0.0208	0.071	0.0482	0.0454	0.0426	0.0357	0.0325	0.035	0.0224	0.0327	0.0341	0.0301	0.0201	0.0358	0.043	0.0297	0.0412	0.0366	0.0282		0.0365	0.0020437		0.984	0.9668	0.9824	0.9668	0.9956	0.9344	0.9579	0.9735	0.9961	1.0183	0.9745	0.9962	1.0357	1.0056	0.9762	0.9743	0.9855	0.8562	0.8568
	9.2	0.0365	0.0388	0.0317	0.0391	0.0435	0.0413	0.0317	0.0701	0.0472	0.0441	0.0431	0.0353	0.0325	0.0348	0.022	0.0315	0.0328	0.033	0.0213	0.039	0.049	0.0365	0.0515	0.0393	0.0303		0.0382	0.0019755		0.991	0.9672	0.9849	0.965	0.9973	0.9365	0.9676	0.9723	0.9947	1.015	0.9769	0.992	1.0364	1.0064	0.9732	0.9704	0.9823	0.8576	0.8547
	9.4	0.0363	0.0386	0.0323	0.0398	0.0452	0.0654	0.0436	0.0698	0.048	0.0449	0.0458	0.0373	0.0322	0.0352	0.0219	0.0318	0.0328	0.041	0.0253	0.0474	0.0599	0.0477	0.0682	0.0463	0.0409		0.0431	0.0024608		0.9924	0.9688	0.998	0.9631	1.007	0.9413	0.9792	0.9684	0.9906	1.011	0.9733	0.9879	1.0328	1.0053	0.9708	0.9671	0.9814	0.857	0.8567
	9.6	0.0384	0.04	0.0389	0.0622	0.0504	0.115	0.0565	0.0754	0.0527	0.0466	0.0657	0.0425	0.0341	0.0431	0.0285	0.0343	0.0364	0.0669	0.038	0.1337	0.0808	0.066	0.091	0.088	0.0937		0.0607	0.0054329		0.9947	0.9721	1.0026	0.9648	1.0082	0.95	0.988	0.9764	0.9881	1.0071	0.9657	0.9887	1.033	1.0011	0.9715	0.9686	0.9795	0.8581	0.8556
	9.8	0.0542	0.0618	0.0731	0.1189	0.0775	0.1694	0.0703	0.105	0.0964	0.0675	0.1407	0.0757	0.0449	0.1006	0.0814	0.0678	0.0734	0.1466	0.1174	0.2569	0.1243	0.099	0.125	0.1798	0.1738		0.108	0.0098164		1.0003	0.975	1.0092	0.9661	1.011	0.9612	0.9939	0.9889	0.9873	1.0075	0.9678	0.994	1.0347	1.0041	0.9798	0.9699	0.9784	0.8658	0.8605
	10	0.1179	0.1137	0.1176	0.1778	0.1408	0.2276	0.0789	0.1575	0.1803	0.1585	0.2325	0.1601	0.1084	0.1836	0.1649	0.1673	0.1549	0.2667	0.2196	0.4152	0.19	0.1485	0.1697	0.289	0.2602		0.184	0.0141		1.0075	0.9799	1.0176	0.9669	1.0154	0.97	0.9972	0.9911	0.987	1.0057	0.9671	0.9983	1.0429	1.0124	0.9972	0.9737	0.9853	0.8788	0.87
	10.2	0.1979	0.1718	0.17	0.24	0.2158	0.2862	0.0891	0.2172	0.2795	0.2673	0.3424	0.2623	0.1918	0.2848	0.2595	0.2775	0.2543	0.4282	0.3421	0.6014	0.2666	0.2149	0.2187	0.423	0.3514		0.2741	0.0205		1.0108	0.9841	1.0262	0.9711	1.0215	0.9785	0.9994	0.9951	0.992	1.0073	0.9648	1.011	1.0515	1.0215	1.0222	0.9856	0.9881	0.8918	0.8817
	10.4	0.2884	0.2356	0.2239	0.3076	0.2963	0.3288	0.1009	0.2828	0.382	0.3837	0.4625	0.3684	0.286	0.3923	0.3573	0.3984	0.3624	0.578	0.4634	0.7892	0.346	0.2831	0.2654	0.5535	0.4399		0.367	0.0271		1.0232	0.9896	1.0241	0.9734	1.0177	0.9827	0.9981	0.9971	0.9952	1.0085	0.9721	1.022	1.0689	1.0286	1.0432	0.9932	0.9923	0.9098	0.8911
	10.6	0.3818	0.3028	0.2745	0.3672	0.3763	0.3472	0.1159	0.3461	0.4906	0.5128	0.5731	0.4793	0.376	0.5045	0.4575	0.5257	0.468	0.7052	0.5831	0.905	0.4154	0.3448	0.3073	0.6469	0.4821		0.4516	0.0316		1.0328	0.9927	1.0332	0.9789	1.0246	0.9858	0.9991	1.0012	1.0008	1.0102	0.9765	1.0291	1.0826	1.0395	1.0656	1.0034	0.998	0.9237	0.9049
	10.8	0.4694	0.3501	0.2986	0.4007	0.4361	0.3736	0.1264	0.3893	0.5598	0.6226	0.6359	0.5646	0.4631	0.5717	0.5098	0.6193	0.5501	0.7793	0.6237	0.9702	0.4647	0.3964	0.3368	0.6921	0.5037		0.5083	0.0341		1.0394	0.9998	1.0383	0.9834	1.0293	0.9851	0.9986	1.0009	1.0041	1.0135	0.9775	1.0321	1.0928	1.0432	1.0801	1.0117	0.9999	0.9292	0.9108
	11	0.5014	0.367	0.3144	0.4343	0.463	0.4205	0.1371	0.4071	0.5969	0.6679	0.6847	0.6014	0.4967	0.6148	0.5369	0.6557	0.5937	0.7921	0.6419	1.0048	0.4923	0.4294	0.3545	0.7111	0.5196		0.5376	0.0349		1.042	1.002	1.0406	0.995	1.0334	0.9859	0.998	1.0001	1.0041	1.0129	0.9797	1.0322	1.0979	1.0442	1.0823	1.0125	1.0009	0.9299	0.913
	11.2	0.5227	0.379	0.3208	0.464	0.4769	0.4585	0.1493	0.4209	0.6197	0.6959	0.7198	0.6276	0.5166	0.6363	0.5495	0.6793	0.6184	0.7751	0.6358	1.0083	0.4977	0.4452	0.3644	0.7064	0.5334		0.5529	0.0345		1.0406	1.002	1.0398	1.0058	1.0328	0.9844	0.9951	1.0017	1.004	1.0133	0.9803	1.0326	1.0973	1.0439	1.0802	1.0123	1.0046	0.9342	0.9125
	11.4	0.5374	0.3804	0.3281	0.4894	0.4886	0.4821	0.1596	0.4311	0.6425	0.7175	0.7356	0.6462	0.5266	0.6542	0.5625	0.6917	0.6291	0.7611	0.6156	1.0246	0.4962	0.4524	0.3667	0.7089	0.5444		0.5629	0.0345		1.039	1.0015	1.0374	1.0165	1.0318	0.982	0.9948	1.0109	1.0063	1.0176	0.9788	1.0359	1.0935	1.0417	1.0794	1.0164	1.0074	0.9347	0.9144
	11.6	0.5444	0.3796	0.3362	0.4973	0.498	0.5209	0.1641	0.4314	0.6515	0.7193	0.7477	0.6533	0.5408	0.6583	0.5609	0.6959	0.638	0.7454	0.5842	1.0337	0.4928	0.458	0.3656	0.7057	0.5536		0.5671	0.0344		1.0375	0.9985	1.0346	1.0267	1.0302	0.9792	0.9926	1.0072	1.0066	1.0199	0.9819	1.0396	1.0898	1.0402	1.0749	1.0146	1.0055	0.9333	0.9126
	11.8	0.5416	0.3762	0.3403	0.5004	0.5034	0.5456	0.17	0.4223	0.6517	0.7266	0.7438	0.66	0.5423	0.6588	0.5566	0.6965	0.6328	0.7174	0.5688	1.0435	0.477	0.4551	0.3608	0.6906	0.5566		0.5655	0.0343		1.0374	0.994	1.0321	1.0362	1.0297	0.9794	0.991	0.9983	1.0058	1.0195	0.9845	1.0425	1.0887	1.0401	1.0684	1.0118	1.0106	0.9323	0.9131
	12	0.5421	0.3735	0.3441	0.5009	0.5071	0.5487	0.1743	0.4188	0.6482	0.724	0.743	0.6636	0.5476	0.6524	0.549	0.6871	0.6237	0.7125	0.5548	1.0415	0.4601	0.4447	0.3523	0.6787	0.5622		0.5622	0.0342		1.0351	0.992	1.0314	1.0439	1.0287	0.9796	0.9888	1.0007	1.0077	1.0267	0.9829	1.048	1.086	1.0381	1.0649	1.0141	1.01	0.9279	0.913
	12.2	0.5372	0.3653	0.3499	0.5005	0.5119	0.5572	0.1746	0.4092	0.64	0.7192	0.7358	0.6504	0.5458	0.6463	0.5367	0.6758	0.6131	0.6877	0.537	1.0306	0.4489	0.4336	0.3425	0.6559	0.557		0.5545	0.0336		1.0369	0.9928	1.03	1.0517	1.0284	0.9795	0.9875	1.002	1.0071	1.0276	0.9884	1.0486	1.0867	1.0353	1.0601	1.0131	1.0132	0.9166	0.9064
	12.4	0.5311	0.3636	0.3525	0.4992	0.5104	0.5783	0.1697	0.3994	0.6283	0.7039	0.7287	0.6408	0.5343	0.6342	0.5205	0.661	0.6049	0.6719	0.5317	1.0002	0.4291	0.424	0.3345	0.6227	0.5477		0.5449	0.0326		1.0344	0.9922	1.0293	1.0624	1.0307	0.9805	0.9845	0.9999	1.0094	1.0315	0.9889	1.05	1.0837	1.0366	1.0583	1.0143	1.012	0.9053	0.8978
	12.6	0.5265	0.3597	0.3512	0.4993	0.5075	0.5786	0.1672	0.3986	0.6145	0.6924	0.7143	0.6278	0.5196	0.6226	0.5033	0.6407	0.5966	0.6593	0.5213	0.972	0.41	0.4058	0.3226	0.6105	0.5462		0.5347	0.0318		1.0345	0.9934	1.0271	1.0716	1.0308	0.9801	0.9836	1.0019	1.0069	1.029	0.9926	1.0476	1.084	1.032	1.0551	1.014	1.0123	0.8962	0.8898
	12.8	0.5218	0.3548	0.3518	0.4977	0.5053	0.5683	0.163	0.4009	0.6126	0.6775	0.7025	0.6113	0.5071	0.6082	0.4913	0.632	0.5882	0.6443	0.5221	0.9708	0.3984	0.3891	0.3118	0.5914	0.5419		0.5266	0.0316		1.0335	0.9919	1.0273	1.0821	1.0321	0.9788	0.9807	1.0089	1.0069	1.0283	0.9902	1.0464	1.0801	1.0324	1.0525	1.0147	1.0138	0.8925	0.882
	13	0.5163	0.3488	0.3519	0.4989	0.5014	0.556	0.1624	0.3981	0.6049	0.6619	0.6879	0.5911	0.4908	0.5975	0.4736	0.6164	0.5781	0.6352	0.5152	0.9477	0.3791	0.3768	0.3023	0.5819	0.5356		0.5164	0.0309		1.0354	0.9922	1.0256	1.0901	1.0319	0.9775	0.9791	1.0054	1.0081	1.0269	0.9902	1.0455	1.0766	1.0276	1.0508	1.0171	1.014	0.8921	0.8766
	13.2	0.5103	0.3422	0.3502	0.4986	0.4942	0.5463	0.1601	0.4047	0.5949	0.6456	0.6727	0.581	0.4753	0.5911	0.4551	0.5995	0.5618	0.6273	0.5085	0.9504	0.3615	0.3611	0.2938	0.577	0.532		0.5078	0.0308		1.033	0.9902	1.0254	1.0986	1.0332	0.9767	0.9785	1.0063	1.0096	1.0283	0.9897	1.0443	1.0745	1.0245	1.0491	1.0171	1.0137	0.8962	0.8735
	13.4	0.497	0.3315	0.3468	0.4958	0.489	0.5224	0.1594	0.4025	0.5803	0.6337	0.6623	0.5629	0.4645	0.5811	0.4294	0.5829	0.5428	0.6083	0.5004	0.9342	0.352	0.3462	0.284	0.5637	0.5283		0.4961	0.0303		1.0329	0.9902	1.0249	1.1065	1.0314	0.9743	0.9772	1.0075	1.0099	1.0272	0.9892	1.0433	1.0734	1.0246	1.0446	1.0162	1.0138	0.9011	0.8731
	13.6	0.4827	0.3219	0.3425	0.4955	0.4852	0.5041	0.1527	0.3923	0.5711	0.6192	0.6491	0.5475	0.4501	0.567	0.4141	0.5561	0.5282	0.593	0.4903	0.9073	0.34	0.3371	0.2774	0.5475	0.5259		0.4839	0.0296		1.0346	0.9881	1.0239	1.1135	1.0301	0.9726	0.9755	1.0096	1.0093	1.0274	0.9907	1.0402	1.0704	1.0229	1.0414	1.0121	1.0178	0.9027	0.8742
	13.8	0.4675	0.313	0.3384	0.4906	0.4752	0.4917	0.1512	0.3832	0.5602	0.6041	0.6326	0.5303	0.4388	0.5529	0.3987	0.5363	0.5132	0.5864	0.473	0.878	0.3286	0.3302	0.2711	0.5426	0.5234		0.4724	0.0287		1.0342	0.9902	1.0214	1.1201	1.0285	0.9703	0.9788	1.0042	1.0123	1.0295	0.9891	1.0388	1.0657	1.019	1.0408	1.0123	1.0175	0.9041	0.8746
	14	0.4585	0.3048	0.3296	0.4836	0.4674	0.4776	0.1425	0.3806	0.5433	0.5894	0.6169	0.514	0.4265	0.5373	0.3879	0.5224	0.5034	0.57	0.4595	0.8746	0.3274	0.3254	0.2658	0.5279	0.5158		0.4621	0.0284		1.0333	0.9898	1.0201	1.1301	1.0272	0.9676	0.98	1.0036	1.0154	1.0287	0.994	1.0367	1.0647	1.0177	1.0389	1.0108	1.0226	0.9058	0.8733
	14.2	0.4479	0.3006	0.3233	0.4782	0.4628	0.4607	0.1379	0.3654	0.5345	0.5784	0.603	0.4991	0.4108	0.5259	0.3844	0.5121	0.4971	0.5552	0.4448	0.8479	0.3264	0.3235	0.2621	0.5177	0.513		0.4525	0.0276		1.0364	0.9899	1.0196	1.1381	1.0264	0.9679	0.9796	0.9988	1.019	1.0299	0.9952	1.0384	1.0623	1.0184	1.0377	1.0136	1.0225	0.9086	0.877
	14.4	0.446	0.2997	0.3187	0.4729	0.4556	0.4511	0.1361	0.3594	0.5316	0.5672	0.586	0.4903	0.4001	0.5158	0.3857	0.5039	0.4932	0.5398	0.443	0.8383	0.3262	0.3199	0.262	0.5184	0.5173		0.4471	0.027		1.0373	0.9894	1.0199	1.1453	1.0264	0.9699	0.9806	0.9972	1.0167	1.0241	1.001	1.0331	1.0604	1.0154	1.0365	1.0111	1.0252	0.9097	0.881
	14.6	0.4405	0.2983	0.3174	0.4673	0.4505	0.4454	0.1378	0.3565	0.5224	0.5573	0.5773	0.4797	0.393	0.5108	0.3826	0.5043	0.4813	0.5317	0.4561	0.8388	0.331	0.3201	0.2633	0.509	0.518		0.4436	0.0267		1.0355	0.9908	1.0196	1.1563	1.0266	0.9716	0.9808	0.9963	1.0193	1.0277	0.9987	1.0333	1.0549	1.0158	1.0351	1.0157	1.0269	0.9147	0.8822
	14.8	0.4366	0.297	0.3142	0.4652	0.4464	0.4385	0.1353	0.3514	0.5086	0.5412	0.5718	0.4722	0.3855	0.5069	0.3799	0.4954	0.4794	0.5328	0.4558	0.828	0.341	0.3243	0.2692	0.5067	0.5239		0.4403	0.0261		1.0347	0.9902	1.0201	1.1658	1.0263	0.9725	0.9791	1.0008	1.0183	1.0249	1.0039	1.0322	1.0544	1.0132	1.0347	1.0168	1.0311	0.9156	0.8847
	15	0.432	0.2952	0.3124	0.4637	0.4446	0.4325	0.1359	0.3453	0.5026	0.5309	0.5628	0.464	0.3797	0.5057	0.3761	0.4881	0.4661	0.5314	0.4605	0.8276	0.3491	0.3302	0.2765	0.5044	0.5393		0.4383	0.0259		1.0341	0.9922	1.0197	1.1732	1.0251	0.973	0.9783	1.0025	1.0176	1.0241	1.0035	1.0324	1.0522	1.015	1.0347	1.0164	1.0326	0.9172	0.8865
	15.2	0.4288	0.295	0.3121	0.459	0.4421	0.4265	0.1357	0.3387	0.4926	0.5151	0.5499	0.4531	0.3776	0.4987	0.3737	0.4799	0.4654	0.5402	0.4817	0.835	0.3602	0.3375	0.286	0.497	0.5495		0.4372	0.0258		1.0313	0.9924	1.019	1.1832	1.0237	0.9731	0.9801	1.008	1.0171	1.0236	1.0073	1.0309	1.0488	1.0139	1.0354	1.0154	1.0365	0.916	0.889
	15.4	0.4177	0.2945	0.3102	0.4574	0.4405	0.4276	0.1343	0.3322	0.4851	0.5044	0.5414	0.4457	0.3716	0.4962	0.3745	0.4707	0.4592	0.554	0.4853	0.8401	0.3691	0.3475	0.2955	0.4947	0.5576		0.4363	0.0258		1.0301	0.9925	1.0174	1.1925	1.0231	0.9721	0.9791	1.0052	1.0171	1.0245	1.0088	1.0301	1.0477	1.015	1.0354	1.0157	1.0411	0.9173	0.8877
	15.6	0.4143	0.2941	0.3073	0.4572	0.4368	0.4207	0.1343	0.3237	0.4824	0.4943	0.5364	0.4424	0.3699	0.4933	0.3759	0.4638	0.4596	0.5573	0.4947	0.8597	0.3749	0.3576	0.304	0.4912	0.5674		0.4365	0.0263		1.0271	0.9909	1.0176	1.2018	1.0232	0.9719	0.9804	1.0015	1.0216	1.0267	1.0068	1.033	1.0454	1.0172	1.0396	1.0199	1.0434	0.9206	0.8883
	15.8	0.4093	0.2958	0.3061	0.4554	0.4388	0.4213	0.1351	0.3227	0.4804	0.4868	0.5372	0.438	0.3704	0.4913	0.3785	0.4543	0.4534	0.5493	0.5134	0.8741	0.3824	0.3635	0.3108	0.4868	0.5734		0.4371	0.0266		1.0277	0.9909	1.0157	1.2102	1.0218	0.9715	0.9826	1.0034	1.0246	1.0284	1.0123	1.0347	1.0483	1.0174	1.042	1.021	1.0436	0.9254	0.8912
	16	0.4043	0.2996	0.3074	0.4503	0.4376	0.4244	0.1359	0.3165	0.4767	0.478	0.5347	0.4359	0.3705	0.4904	0.3803	0.446	0.4524	0.5612	0.5208	0.8888	0.3864	0.3683	0.317	0.4914	0.5778		0.4381	0.027		1.025	0.988	1.0167	1.221	1.0235	0.9732	0.9831	1.0056	1.0266	1.03	1.0143	1.0348	1.048	1.0193	1.0437	1.0238	1.0443	0.9285	0.8957
	16.2	0.3965	0.3044	0.3047	0.453	0.4361	0.426	0.1411	0.3193	0.4773	0.4753	0.5386	0.4378	0.3713	0.4917	0.3824	0.4389	0.4493	0.5609	0.5265	0.8954	0.3842	0.372	0.3203	0.5016	0.5929		0.4399	0.0272		1.0225	0.9899	1.0171	1.229	1.0229	0.9732	0.9751	1.0003	1.0284	1.0302	1.0167	1.035	1.0485	1.0209	1.0451	1.0258	1.0461	0.932	0.8974
	16.4	0.393	0.3095	0.3066	0.4516	0.435	0.4323	0.1417	0.3175	0.469	0.4678	0.5448	0.4384	0.3756	0.4945	0.387	0.436	0.4526	0.5697	0.5382	0.9188	0.3881	0.373	0.321	0.5037	0.6061		0.4429	0.0281		1.0198	0.9905	1.0165	1.2398	1.0238	0.9725	0.9684	1.0041	1.0299	1.0324	1.0176	1.0372	1.0474	1.0214	1.0476	1.0293	1.0418	0.9322	0.9001
	16.6	0.3886	0.3137	0.3056	0.4494	0.4356	0.4371	0.1435	0.3206	0.4633	0.4622	0.5437	0.4389	0.3784	0.4984	0.3887	0.4375	0.4483	0.576	0.5464	0.9187	0.3897	0.3741	0.3203	0.5046	0.6164		0.444	0.0282		1.0185	0.9899	1.0142	1.2458	1.0209	0.9704	0.9564	1.0097	1.0255	1.0264	1.0184	1.035	1.0494	1.0226	1.0475	1.0241	1.0433	0.9339	0.9005
	16.8	0.3858	0.3191	0.3075	0.4504	0.4371	0.4398	0.1464	0.3258	0.4592	0.4549	0.5416	0.4399	0.3806	0.5022	0.3905	0.4336	0.4493	0.5939	0.5539	0.944	0.3889	0.374	0.3194	0.517	0.6294		0.4474	0.0291		1.0149	0.9866	1.013	1.2549	1.0214	0.9669	0.9429	1.0085	1.0243	1.0258	1.0121	1.0351	1.0465	1.024	1.0478	1.0231	1.0424	0.9357	0.9015
	17	0.382	0.3253	0.3055	0.4525	0.4343	0.4481	0.1501	0.3262	0.459	0.4497	0.5392	0.4447	0.3834	0.5071	0.3941	0.4302	0.4534	0.5971	0.5714	0.9441	0.3865	0.3772	0.3164	0.5134	0.6428		0.4494	0.0293		1.0149	0.9824	1.0101	1.2512	1.0202	0.9625	0.9335	1.0075	1.023	1.0221	1.0114	1.035	1.0478	1.0228	1.0491	1.0216	1.0447	0.937	0.9018
	17.2	0.3801	0.3257	0.3076	0.4513	0.4328	0.4583	0.1458	0.3255	0.4548	0.4435	0.538	0.4472	0.3857	0.5091	0.4019	0.4279	0.453	0.6033	0.5713	0.9702	0.3845	0.3753	0.3123	0.516	0.6425		0.4505	0.0302		1.0143	0.9734	1.0077	1.2528	1.0197	0.9564	0.9321	1.0034	1.0242	1.0228	1.0078	1.0362	1.0505	1.0217	1.0519	1.0232	1.0444	0.9388	0.9022
	17.4	0.3751	0.3263	0.3077	0.4515	0.4328	0.4569	0.1484	0.3264	0.4565	0.4418	0.5385	0.4474	0.3889	0.5146	0.4058	0.4245	0.4512	0.6013	0.5741	0.9952	0.3772	0.3718	0.3072	0.5225	0.6497		0.4517	0.0311		1.0145	0.9628	1.006	1.2489	1.0169	0.9552	0.9312	0.9968	1.0267	1.0236	1.0097	1.0371	1.0541	1.0211	1.0539	1.0222	1.0475	0.944	0.9011
	17.6	0.3676	0.3304	0.3067	0.4484	0.4293	0.4596	0.1516	0.3266	0.462	0.4406	0.5421	0.4531	0.3933	0.5195	0.4131	0.4221	0.4539	0.609	0.5731	1.047	0.3724	0.368	0.303	0.5306	0.6517		0.455	0.0327		1.0128	0.9599	1.0072	1.2456	1.02	0.9574	0.9343	0.9821	1.029	1.0257	1.0125	1.0399	1.0548	1.0227	1.0559	1.0231	1.0479	0.9455	0.9052
	17.8	0.3633	0.3306	0.3043	0.4459	0.4261	0.4643	0.1551	0.3199	0.4646	0.4415	0.5449	0.4579	0.3986	0.5297	0.4189	0.4227	0.4547	0.6128	0.5779	1.06	0.3666	0.3625	0.2962	0.5307	0.6522		0.4561	0.0334		1.0121	0.9591	1.0086	1.2457	1.0194	0.9602	0.9379	0.9736	1.0302	1.0258	1.0143	1.0416	1.0562	1.0231	1.0584	1.0243	1.0507	0.9451	0.9051
	18	0.3603	0.3309	0.3052	0.4429	0.4275	0.4631	0.1553	0.3235	0.4642	0.4433	0.5505	0.4612	0.4021	0.5403	0.4256	0.4218	0.4592	0.6184	0.5599	1.089	0.3636	0.3576	0.2943	0.5482	0.6477		0.4582	0.0343		1.0112	0.9602	1.0079	1.2581	1.0184	0.9631	0.9377	0.9688	1.032	1.0319	1.0172	1.0437	1.0591	1.0236	1.0602	1.0242	1.0502	0.9478	0.9022
	18.2	0.3553	0.3359	0.3026	0.4422	0.4268	0.4699	0.1609	0.3244	0.4709	0.4508	0.5558	0.469	0.4088	0.5486	0.4291	0.4269	0.4624	0.6202	0.5586	1.1033	0.3638	0.3537	0.2917	0.5537	0.6533		0.4615	0.0348		1.0111	0.9631	1.0078	1.265	1.0179	0.9687	0.939	0.9691	1.0317	1.0321	1.0202	1.0453	1.0593	1.0276	1.0616	1.023	1.0512	0.9542	0.9029
	18.4	0.3548	0.336	0.3011	0.4396	0.4247	0.4678	0.1597	0.3264	0.4749	0.4548	0.5626	0.4761	0.4169	0.5524	0.4344	0.4305	0.467	0.6293	0.559	1.127	0.3617	0.3511	0.2897	0.5679	0.6561		0.4649	0.0358		1.0131	0.9692	1.0087	1.2746	1.0186	0.9688	0.94	0.9686	1.0322	1.0314	1.0194	1.0474	1.0603	1.0293	1.0626	1.0234	1.0527	0.9564	0.9075
	18.6	0.3572	0.3354	0.3028	0.4406	0.4281	0.475	0.1609	0.3266	0.4756	0.4591	0.5624	0.4815	0.4221	0.562	0.44	0.4335	0.4694	0.6378	0.5623	1.1371	0.3594	0.3463	0.2893	0.5829	0.6607		0.4683	0.0363		1.0142	0.9685	1.0096	1.2875	1.0189	0.9678	0.9409	0.9758	1.0342	1.0328	1.0192	1.0467	1.0627	1.0289	1.0649	1.0255	1.0515	0.9586	0.9091
	18.8	0.3578	0.3375	0.3048	0.4372	0.4285	0.4869	0.1552	0.3236	0.4783	0.4648	0.5637	0.4878	0.427	0.5617	0.4424	0.4342	0.4713	0.6446	0.554	1.1455	0.3555	0.3461	0.2905	0.5799	0.6642		0.4697	0.0367		1.0163	0.9708	1.0101	1.2937	1.0184	0.9682	0.9417	0.9775	1.0333	1.0337	1.0223	1.0449	1.0656	1.0315	1.0659	1.0261	1.0498	0.9652	0.9119
	19	0.3584	0.3368	0.3053	0.4365	0.4294	0.49	0.1543	0.3212	0.4846	0.4701	0.5655	0.4903	0.4321	0.5586	0.4448	0.4409	0.4731	0.6474	0.5596	1.133	0.352	0.3393	0.2876	0.5763	0.6614		0.4699	0.0364		1.016	0.9715	1.0118	1.3024	1.0201	0.9689	0.9439	0.9831	1.0319	1.0291	1.0193	1.0437	1.0657	1.034	1.0661	1.0263	1.0521	0.9699	0.9183
	19.2	0.3603	0.3348	0.3068	0.4329	0.4315	0.4805	0.152	0.3168	0.4849	0.4694	0.5664	0.4907	0.4354	0.5601	0.4462	0.4434	0.4745	0.656	0.5614	1.144	0.35	0.3378	0.2858	0.572	0.6555		0.47	0.0368		1.0157	0.9732	1.0132	1.3105	1.0217	0.9681	0.9445	0.9868	1.033	1.0301	1.0148	1.0438	1.0652	1.0305	1.0672	1.0276	1.0531	0.9677	0.9217
	19.4	0.3626	0.3334	0.3071	0.4329	0.4348	0.488	0.1534	0.308	0.4856	0.4699	0.5615	0.4939	0.4334	0.5621	0.4471	0.444	0.4787	0.6606	0.5597	1.1128	0.3498	0.335	0.285	0.5736	0.6483		0.4688	0.0359		1.0141	0.9746	1.0131	1.3192	1.0227	0.9687	0.9466	0.9933	1.0334	1.0323	1.0155	1.044	1.0657	1.0315	1.0688	1.0289	1.0542	0.9709	0.92
	19.6	0.363	0.3315	0.3084	0.4336	0.4324	0.4868	0.1501	0.3029	0.4854	0.4705	0.5638	0.4919	0.4338	0.558	0.4417	0.4471	0.4879	0.6563	0.5608	1.1295	0.3506	0.3361	0.2858	0.5662	0.6418		0.4686	0.0364		1.0142	0.9761	1.0126	1.3281	1.0225	0.9683	0.9488	0.9935	1.0315	1.0301	1.0193	1.0433	1.0683	1.0328	1.0669	1.0288	1.0522	0.9735	0.92
	19.8	0.3638	0.3297	0.3057	0.4358	0.4309	0.471	0.1509	0.3071	0.49	0.4724	0.562	0.4932	0.4324	0.5587	0.4473	0.4564	0.4956	0.657	0.5635	1.1394	0.3513	0.3351	0.2858	0.57	0.6349		0.4696	0.0366		1.0151	0.9744	1.0123	1.3392	1.0239	0.9685	0.9487	0.9953	1.0313	1.0287	1.018	1.0424	1.0661	1.0338	1.065	1.0263	1.0545	0.9745	0.9216
	20	0.3683	0.3281	0.3062	0.4368	0.43	0.4657	0.1491	0.2987	0.4899	0.4761	0.5614	0.4973	0.4339	0.5541	0.447	0.4568	0.4987	0.6601	0.569	1.1614	0.3536	0.3402	0.2891	0.5686	0.6323		0.4709	0.0373		1.0152	0.9757	1.0131	1.3453	1.0251	0.9688	0.9495	0.9931	1.0332	1.0285	1.0193	1.0426	1.0631	1.0352	1.0652	1.0285	1.0523	0.9746	0.9221
	20.2	0.3714	0.3276	0.3049	0.4367	0.4311	0.4655	0.1499	0.2932	0.4946	0.4793	0.5689	0.4972	0.4347	0.5553	0.4444	0.4596	0.4999	0.6583	0.5783	1.1774	0.3572	0.3399	0.2911	0.5702	0.6285		0.4726	0.0378		1.0172	0.9778	1.0125	1.3546	1.0266	0.9693	0.9483	0.9938	1.0302	1.019	1.0216	1.0385	1.0628	1.0363	1.0598	1.0258	1.0527	0.9755	0.9198
	20.4	0.3765	0.3296	0.3033	0.4368	0.4307	0.4611	0.1468	0.2961	0.4964	0.4824	0.5693	0.4915	0.4346	0.5537	0.4384	0.4642	0.5007	0.6471	0.5791	1.2055	0.3622	0.3431	0.2936	0.559	0.6206		0.4729	0.0385		1.0155	0.9781	1.0132	1.3637	1.0269	0.9726	0.9486	0.9953	1.0283	1.0164	1.0149	1.037	1.0512	1.0341	1.0573	1.0237	1.0514	0.975	0.9183
	20.6	0.3815	0.3267	0.3028	0.4346	0.4373	0.4604	0.1448	0.2956	0.4972	0.4895	0.5661	0.4927	0.4314	0.5496	0.4379	0.4647	0.4999	0.6545	0.571	1.1694	0.3655	0.3434	0.295	0.554	0.6216		0.4715	0.0373		1.0167	0.9798	1.012	1.3701	1.0265	0.9733	0.9476	0.9984	1.0259	1.0128	1.0136	1.0354	1.0475	1.0298	1.0549	1.0205	1.0543	0.9784	0.9185
	20.8	0.3859	0.3249	0.306	0.4336	0.4422	0.4665	0.1429	0.2912	0.4977	0.4924	0.5706	0.4886	0.4302	0.5433	0.4318	0.465	0.4972	0.6534	0.5604	1.1668	0.3666	0.3457	0.2975	0.5475	0.6164		0.4706	0.0371		1.0143	0.981	1.0111	1.3771	1.0265	0.9746	0.9497	0.9975	1.0245	1.0081	1.01	1.0351	1.0419	1.0271	1.0537	1.0212	1.0537	0.9781	0.9175
	21	0.384	0.3241	0.307	0.4341	0.4433	0.4672	0.1411	0.2958	0.5002	0.4919	0.5705	0.4842	0.4301	0.544	0.4265	0.4677	0.4936	0.648	0.5517	1.1675	0.3661	0.3442	0.2979	0.546	0.6181		0.4698	0.0371		1.0163	0.9821	1.0097	1.3868	1.0258	0.9746	0.9497	0.9944	1.0225	1.0051	1.0059	1.0338	1.0392	1.0225	1.0513	1.018	1.054	0.9808	0.9149
	21.2	0.3899	0.3223	0.3071	0.4328	0.4427	0.4639	0.1389	0.2984	0.4983	0.4942	0.5591	0.4818	0.4276	0.5391	0.4214	0.4661	0.4981	0.6505	0.55	1.1509	0.3654	0.3425	0.2993	0.5415	0.6149		0.4679	0.0365		1.0164	0.9833	1.0102	1.3938	1.0259	0.975	0.9498	0.9951	1.0207	1.0061	1.0032	1.0342	1.0359	1.0205	1.0528	1.0178	1.0523	0.9853	0.9158
	21.4	0.3895	0.3169	0.3083	0.4328	0.4447	0.4586	0.1358	0.2958	0.497	0.4951	0.5527	0.4817	0.4268	0.5349	0.4191	0.4678	0.4993	0.6502	0.5523	1.1353	0.3632	0.3423	0.3004	0.541	0.6176		0.4664	0.0361		1.0186	0.9852	1.0112	1.3999	1.0286	0.9732	0.9503	0.9886	1.0201	1.0033	1.0035	1.0318	1.041	1.0183	1.0518	1.0162	1.0554	0.9873	0.9188
	21.6	0.3914	0.314	0.3083	0.4327	0.4423	0.4514	0.1361	0.2953	0.5027	0.4939	0.5477	0.479	0.4286	0.5333	0.4173	0.472	0.4994	0.6351	0.5463	1.1433	0.3655	0.3468	0.3005	0.5351	0.6097		0.4651	0.0361		1.0167	0.9864	1.0113	1.4088	1.0278	0.9732	0.9524	0.9858	1.0237	1.0067	0.9974	1.0332	1.0362	1.0181	1.0526	1.0184	1.0576	0.985	0.919
	21.8	0.3927	0.3128	0.3081	0.4321	0.446	0.4452	0.1363	0.2924	0.5055	0.4961	0.5395	0.4787	0.4221	0.5341	0.4098	0.4716	0.5004	0.6328	0.541	1.14	0.3651	0.3505	0.2988	0.5401	0.6149		0.4643	0.0361		1.0167	0.9862	1.011	1.4144	1.0282	0.9716	0.9528	0.9923	1.0279	1.0106	0.9983	1.0344	1.0398	1.0163	1.0535	1.0196	1.0597	0.9858	0.9197
	22	0.3966	0.3112	0.3083	0.4304	0.4482	0.4417	0.1364	0.2919	0.5024	0.4963	0.5348	0.4761	0.4191	0.531	0.4052	0.4706	0.5044	0.6343	0.5463	1.1278	0.364	0.3495	0.2969	0.5324	0.6096		0.4626	0.0357		1.0147	0.9842	1.0122	1.4181	1.0277	0.972	0.9532	0.9965	1.0305	1.0155	1.0031	1.0378	1.0403	1.0182	1.054	1.0216	1.0623	0.9842	0.9201
	22.2	0.396	0.3087	0.3094	0.4321	0.4494	0.4432	0.1361	0.2923	0.504	0.499	0.5321	0.4751	0.4154	0.5304	0.403	0.4753	0.5005	0.6259	0.5322	1.1315	0.3619	0.3528	0.2947	0.5344	0.6099		0.4618	0.0357		1.0123	0.9852	1.0112	1.422	1.0265	0.9733	0.9561	0.996	1.0333	1.0198	1.0091	1.0391	1.043	1.0199	1.0539	1.0221	1.0667	0.9838	0.9205
	22.4	0.3951	0.3106	0.3084	0.4311	0.4494	0.4438	0.1399	0.2904	0.5098	0.5043	0.5365	0.4729	0.4112	0.5254	0.3998	0.4741	0.5015	0.6211	0.5151	1.1433	0.3601	0.3507	0.2924	0.5245	0.6071		0.4607	0.036		1.0108	0.9844	1.0107	1.4298	1.0238	0.9743	0.956	0.9976	1.0368	1.0232	1.012	1.0431	1.0426	1.0235	1.0555	1.0279	1.0679	0.9857	0.9212
	22.6	0.3947	0.3128	0.3069	0.4298	0.4505	0.4363	0.1356	0.2884	0.5113	0.5083	0.5376	0.4718	0.4033	0.5267	0.3972	0.471	0.5018	0.6161	0.51	1.1147	0.3514	0.3472	0.2888	0.5258	0.6026		0.4576	0.0352		1.0112	0.9834	1.0105	1.433	1.0242	0.9761	0.9559	0.9955	1.0391	1.0251	1.0195	1.045	1.0466	1.0247	1.0568	1.0321	1.0657	0.9906	0.9238
	22.8	0.3942	0.3124	0.3036	0.4292	0.4488	0.4352	0.1345	0.2864	0.5056	0.5051	0.5389	0.4679	0.4045	0.5235	0.3918	0.4695	0.5028	0.6032	0.5031	1.0829	0.3493	0.3404	0.2866	0.5126	0.5944		0.4531	0.0341		1.0127	0.9852	1.0113	1.4399	1.0249	0.9792	0.9561	0.9869	1.0358	1.0235	1.0267	1.0423	1.0474	1.0299	1.0557	1.0308	1.0657	0.9911	0.9241
	23	0.3937	0.3125	0.3018	0.4284	0.449	0.4279	0.1357	0.2813	0.5053	0.5066	0.5376	0.4648	0.3991	0.5218	0.3887	0.4697	0.4972	0.5945	0.4939	1.09	0.3476	0.3418	0.2856	0.5066	0.5899		0.4508	0.0343		1.0143	0.9872	1.0103	1.4449	1.0255	0.9801	0.9572	0.9874	1.0342	1.021	1.0223	1.0405	1.0459	1.0307	1.0547	1.0307	1.0663	0.9918	0.9238
	23.2	0.3919	0.3116	0.3011	0.4263	0.4511	0.4244	0.1344	0.2787	0.5007	0.5051	0.5363	0.46	0.3942	0.5141	0.3855	0.463	0.4955	0.5996	0.491	1.0728	0.3411	0.3382	0.2828	0.5081	0.5912		0.448	0.0339		1.0153	0.9868	1.0109	1.4512	1.0276	0.9801	0.9579	0.9906	1.0367	1.023	1.0185	1.0428	1.0445	1.0263	1.0564	1.0327	1.0645	0.9904	0.9251
	23.4	0.3917	0.3096	0.2998	0.4249	0.453	0.4208	0.1306	0.2767	0.4976	0.5022	0.5301	0.458	0.3912	0.512	0.384	0.4601	0.4861	0.6018	0.4854	1.0733	0.3391	0.3368	0.2797	0.5096	0.5896		0.4457	0.034		1.0152	0.9895	1.0102	1.4541	1.0291	0.9811	0.9588	0.9937	1.0361	1.0218	1.0224	1.0404	1.0465	1.0248	1.0549	1.0279	1.0623	0.9913	0.9228
	23.6	0.3905	0.3089	0.2996	0.4243	0.4532	0.4277	0.134	0.276	0.4896	0.4992	0.5251	0.4545	0.3907	0.505	0.3795	0.4598	0.4781	0.6014	0.4923	1.0831	0.3379	0.3357	0.2786	0.5057	0.5952		0.445	0.0342		1.0135	0.9918	1.0101	1.4608	1.0299	0.9806	0.9591	0.9982	1.0336	1.0182	1.0195	1.0372	1.0449	1.0243	1.0534	1.0227	1.0633	0.9895	0.9229
	23.8	0.388	0.3078	0.2995	0.4224	0.4494	0.4275	0.1333	0.2774	0.4884	0.5006	0.5197	0.4517	0.3885	0.5033	0.3816	0.4552	0.4715	0.6114	0.4952	1.0936	0.3335	0.3342	0.2759	0.5084	0.5948		0.4445	0.0347		1.0116	0.9915	1.0093	1.4634	1.0302	0.9786	0.9572	1.006	1.032	1.0175	1.014	1.0369	1.0443	1.0218	1.0527	1.0215	1.061	0.99	0.9235
	24	0.386	0.3053	0.2968	0.4218	0.4466	0.429	0.1305	0.2791	0.4887	0.4988	0.5168	0.4539	0.3861	0.4991	0.3831	0.4536	0.4695	0.6067	0.4905	1.0873	0.3325	0.3289	0.2722	0.5127	0.6009		0.4431	0.0346		1.0079	0.9919	1.0082	1.4679	1.0301	0.9788	0.9569	1.0016	1.0326	1.0184	1.0124	1.0353	1.044	1.0202	1.0527	1.0193	1.0595	0.9917	0.9239
	24.2	0.3839	0.3071	0.2961	0.4211	0.4443	0.4247	0.1273	0.2788	0.491	0.4953	0.5162	0.4517	0.3849	0.4988	0.3831	0.4541	0.4679	0.5982	0.4881	1.0752	0.3395	0.3276	0.2715	0.4988	0.5972		0.4409	0.0341		1.0064	0.9919	1.0058	1.4737	1.0266	0.9767	0.9568	0.9952	1.0298	1.0193	1.0106	1.0324	1.0432	1.0229	1.0512	1.0173	1.0586	0.9951	0.9245
	24.4	0.3832	0.3093	0.2946	0.4213	0.4406	0.4191	0.1295	0.2792	0.4869	0.4927	0.513	0.4527	0.3834	0.5001	0.3823	0.4551	0.4694	0.5997	0.5031	1.0485	0.3391	0.3299	0.2736	0.4942	0.5975		0.4399	0.0333		1.0058	0.9897	1.0045	1.4775	1.0253	0.9748	0.9568	0.992	1.0277	1.0224	1.0092	1.0312	1.0411	1.0241	1.0512	1.0182	1.0585	0.9931	0.9298
	24.6	0.3794	0.3091	0.2936	0.4216	0.4373	0.4096	0.1273	0.2777	0.4889	0.4857	0.5118	0.4519	0.3812	0.4996	0.385	0.4523	0.4683	0.6042	0.494	1.0474	0.3413	0.3252	0.2729	0.4881	0.5913		0.4378	0.0332		1.0074	0.9878	1.0046	1.4796	1.0263	0.9758	0.9575	0.9831	1.0265	1.0255	1.0076	1.0316	1.0405	1.0243	1.0522	1.0209	1.0619	0.9916	0.9285
	24.8	0.3799	0.3091	0.2932	0.4192	0.4362	0.4076	0.1252	0.2711	0.4867	0.4812	0.5124	0.4507	0.3789	0.4967	0.3878	0.4513	0.4677	0.5899	0.4925	1.0534	0.3437	0.3264	0.2738	0.4846	0.5913		0.4364	0.0333		1.0079	0.9894	1.006	1.4854	1.0262	0.9771	0.9608	0.9762	1.0304	1.0318	1.0072	1.0351	1.0399	1.0216	1.0555	1.0244	1.0642	0.9969	0.9277
	25	0.3807	0.3117	0.293	0.4191	0.4363	0.4076	0.1242	0.2682	0.4829	0.478	0.5119	0.4513	0.3765	0.4942	0.3873	0.4525	0.468	0.5869	0.494	1.0377	0.3426	0.3263	0.2738	0.4792	0.5914		0.435	0.0328		1.0108	0.9905	1.0068	1.4908	1.0271	0.9746	0.9634	0.9737	1.0288	1.0327	1.0161	1.0362	1.0435	1.0227	1.056	1.0274	1.0642	0.9954	0.9311
	25.2	0.3822	0.3139	0.2925	0.4193	0.4342	0.4119	0.1248	0.2668	0.4781	0.4725	0.5115	0.4527	0.3787	0.4913	0.3904	0.4495	0.4635	0.5758	0.5001	1.0308	0.3387	0.3276	0.2752	0.4764	0.5948		0.4341	0.0325		1.0123	0.9912	1.0092	1.4946	1.0308	0.9755	0.9642	0.9743	1.0285	1.0326	1.0198	1.0356	1.0431	1.026	1.0564	1.028	1.0653	0.994	0.9301
	25.4	0.3807	0.3141	0.2938	0.4184	0.4368	0.4138	0.1234	0.2688	0.4762	0.4699	0.5138	0.451	0.3791	0.49	0.3914	0.4455	0.462	0.567	0.489	1.0355	0.3377	0.3283	0.2761	0.4748	0.5948		0.4333	0.0325		1.014	0.9926	1.0114	1.5001	1.0331	0.9782	0.9663	0.9792	1.0311	1.0312	1.0144	1.0364	1.0424	1.0263	1.0582	1.0274	1.0669	0.9998	0.9278
	25.6	0.3828	0.3155	0.2908	0.4182	0.4331	0.4163	0.1234	0.2684	0.472	0.4681	0.5103	0.4507	0.3793	0.4884	0.3932	0.4457	0.4599	0.56	0.4892	1.0177	0.3364	0.3288	0.2778	0.4706	0.6017		0.4319	0.032		1.0158	0.9969	1.0131	1.5074	1.0342	0.9776	0.9679	0.9831	1.0339	1.0343	1.0155	1.0371	1.0435	1.0253	1.0587	1.0272	1.0664	1.0035	0.9301
	25.8	0.3795	0.3152	0.2895	0.4214	0.4331	0.4111	0.1252	0.2722	0.4697	0.4709	0.5093	0.4559	0.3799	0.4899	0.3921	0.4438	0.4556	0.566	0.4887	0.9934	0.3359	0.329	0.2799	0.4698	0.6109		0.4315	0.0313		1.0193	0.9987	1.013	1.5108	1.0355	0.9776	0.9683	0.9879	1.0357	1.0353	1.0175	1.0379	1.0425	1.0273	1.0571	1.0279	1.0682	1.0003	0.933
	26	0.3759	0.3146	0.2884	0.4201	0.4328	0.4121	0.124	0.2691	0.4708	0.4724	0.5107	0.4523	0.3841	0.4925	0.3913	0.4377	0.4558	0.5629	0.4964	1.003	0.3393	0.3308	0.2825	0.4691	0.6124		0.432	0.0316		1.0207	1.0015	1.0154	1.5175	1.0373	0.9816	0.9697	0.9932	1.0397	1.0394	1.0161	1.0379	1.0421	1.028	1.0593	1.0269	1.0677	1.0057	0.9314
	26.2	0.3762	0.3123	0.2879	0.4185	0.4349	0.406	0.1207	0.2705	0.4725	0.4738	0.5051	0.4561	0.3825	0.4922	0.3935	0.437	0.454	0.5726	0.4863	1.0072	0.3396	0.3284	0.2829	0.4752	0.6183		0.4322	0.0319		1.0211	1.0048	1.0174	1.5232	1.0382	0.9827	0.9706	0.9993	1.0398	1.039	1.0164	1.0378	1.0447	1.0281	1.0593	1.0244	1.0668	1.0058	0.9343
	26.4	0.3745	0.3113	0.2871	0.4181	0.4304	0.4065	0.1193	0.2678	0.4766	0.4721	0.5064	0.4566	0.3851	0.4878	0.395	0.4324	0.4543	0.5754	0.4885	1.0042	0.3413	0.3272	0.2808	0.4723	0.6171		0.4315	0.0319		1.0206	1.0071	1.0162	1.5326	1.0366	0.9789	0.9694	1.0017	1.0375	1.0375	1.0178	1.0389	1.0446	1.0288	1.0581	1.0246	1.0662	1.0035	0.9341
	26.6	0.3736	0.31	0.2905	0.4175	0.4352	0.4043	0.1202	0.2673	0.4784	0.4724	0.5075	0.4573	0.3866	0.4892	0.3955	0.4265	0.4544	0.58	0.4821	0.9927	0.341	0.3302	0.2791	0.4732	0.6182		0.4313	0.0316		1.0208	1.0049	1.0152	1.5388	1.0359	0.9766	0.9707	1.0076	1.036	1.0352	1.0175	1.0369	1.0445	1.0286	1.0584	1.023	1.0642	1.0037	0.9333
	26.8	0.3745	0.3116	0.2893	0.4139	0.4345	0.4018	0.1209	0.2672	0.4833	0.4678	0.5021	0.4564	0.3882	0.485	0.3969	0.4252	0.4558	0.5728	0.4844	1.0049	0.3404	0.3266	0.2763	0.4745	0.6171		0.4309	0.0319		1.0173	1.0045	1.0164	1.5451	1.0357	0.9781	0.9708	1.0035	1.0335	1.0341	1.0169	1.0346	1.0457	1.0287	1.0586	1.0208	1.0639	1.0053	0.9331
	27	0.3742	0.3109	0.2902	0.4126	0.4325	0.4019	0.1219	0.2744	0.4847	0.4657	0.497	0.4577	0.3868	0.4835	0.3992	0.4228	0.4501	0.5736	0.4743	0.9869	0.3386	0.3273	0.2748	0.4731	0.6175		0.4293	0.0312		1.0137	1.0047	1.0157	1.5493	1.0342	0.9768	0.9707	1.0025	1.0345	1.0357	1.014	1.0384	1.045	1.0258	1.0581	1.0224	1.0643	1.0022	0.9348
	27.2	0.3684	0.3081	0.2888	0.4097	0.4287	0.4066	0.128	0.2707	0.4813	0.4632	0.5021	0.4547	0.3883	0.4878	0.396	0.4202	0.453	0.5628	0.4706	0.9843	0.3362	0.3295	0.2743	0.4657	0.6102		0.4276	0.031		1.014	1.002	1.0122	1.5553	1.0318	0.9758	0.9723	1.0049	1.0354	1.0368	1.0171	1.0371	1.0465	1.024	1.0584	1.0234	1.0632	1.006	0.9344
	27.4	0.3699	0.308	0.2877	0.4085	0.43	0.406	0.1297	0.2695	0.4785	0.4619	0.502	0.4546	0.3866	0.4905	0.3964	0.4214	0.4511	0.5567	0.4673	0.9764	0.3319	0.3263	0.2735	0.4622	0.6113		0.4263	0.0307		1.0154	1.0012	1.0145	1.5579	1.0338	0.9799	0.9759	1.0041	1.0336	1.0378	1.0158	1.0334	1.0488	1.0241	1.0569	1.0211	1.0637	1.005	0.9362
	27.6	0.3663	0.308	0.2854	0.4057	0.4274	0.4063	0.129	0.2709	0.4718	0.4589	0.5059	0.4536	0.3868	0.4887	0.3952	0.4211	0.4518	0.5562	0.4698	0.977	0.3309	0.3238	0.273	0.4599	0.6112		0.4254	0.0308		1.0146	1.0031	1.0152	1.5603	1.0347	0.9839	0.9762	0.9981	1.0337	1.0424	1.012	1.035	1.0484	1.0255	1.0569	1.0211	1.0673	1.0058	0.9389
	27.8	0.3668	0.306	0.2877	0.4063	0.4277	0.4129	0.1272	0.2706	0.4713	0.4578	0.5082	0.4518	0.3853	0.4895	0.3944	0.4237	0.4524	0.5519	0.4641	0.9671	0.3296	0.3234	0.2724	0.4572	0.6079		0.4245	0.0305		1.0144	1.0061	1.0159	1.5648	1.0359	0.9839	0.9777	0.9987	1.0366	1.0457	1.0119	1.0366	1.0486	1.0226	1.057	1.0226	1.0675	1.0089	0.9409
	28	0.367	0.3026	0.2871	0.4039	0.4286	0.4084	0.1303	0.2653	0.4722	0.4606	0.5091	0.4544	0.384	0.4874	0.3936	0.4252	0.4506	0.5563	0.4621	0.9786	0.328	0.3191	0.2716	0.4553	0.6037		0.4242	0.0309		1.0141	1.0058	1.0169	1.5689	1.0358	0.983	0.9779	0.9961	1.0355	1.0455	1.0169	1.0328	1.0491	1.0243	1.0569	1.0226	1.0677	1.0097	0.9443
	28.2	0.3654	0.302	0.2861	0.4058	0.4295	0.3994	0.1272	0.2678	0.4709	0.4607	0.509	0.4548	0.3848	0.483	0.3913	0.4238	0.449	0.5563	0.4635	0.9611	0.3293	0.3169	0.2708	0.4456	0.6038		0.4223	0.0304		1.0132	1.0074	1.0176	1.5727	1.0369	0.9846	0.9775	0.991	1.0345	1.0467	1.0151	1.0339	1.0481	1.0261	1.0561	1.0224	1.0707	1.0111	0.9444
	28.4	0.3627	0.2995	0.2868	0.4055	0.4281	0.3999	0.129	0.2657	0.4687	0.4619	0.5038	0.4548	0.3828	0.4827	0.3881	0.4227	0.4445	0.5559	0.4599	0.9539	0.3296	0.3201	0.2738	0.4498	0.6061		0.4214	0.0301		1.0097	1.0073	1.0167	1.5779	1.0357	0.9842	0.9767	0.9892	1.0389	1.0516	1.0177	1.0375	1.0476	1.0274	1.0577	1.0267	1.0712	1.0156	0.947
	28.6	0.362	0.296	0.2875	0.4078	0.4291	0.4036	0.1288	0.2645	0.4692	0.4632	0.5024	0.4485	0.3819	0.482	0.3813	0.4192	0.4454	0.5513	0.4571	0.9729	0.3312	0.3193	0.2738	0.453	0.6058		0.4215	0.0307		1.0126	1.0062	1.0162	1.5837	1.0353	0.9821	0.9783	0.994	1.0372	1.0468	1.0235	1.0362	1.0498	1.0279	1.0567	1.0263	1.0672	1.0161	0.9482
	28.8	0.3611	0.2955	0.2873	0.4089	0.4316	0.403	0.1277	0.2628	0.469	0.4643	0.4987	0.448	0.3787	0.481	0.3796	0.4198	0.4436	0.554	0.4571	0.9713	0.3318	0.3215	0.2743	0.4473	0.6008		0.4207	0.0306		1.014	1.0039	1.0169	1.59	1.0352	0.9819	0.9803	0.9946	1.0328	1.0428	1.0199	1.0321	1.049	1.0323	1.0551	1.0246	1.0659	1.0137	0.9474
	29	0.3599	0.2967	0.2893	0.4121	0.4297	0.405	0.1254	0.2645	0.4629	0.4593	0.5011	0.4376	0.38	0.4822	0.3779	0.4194	0.4461	0.5397	0.4558	0.9498	0.3315	0.3215	0.2748	0.449	0.6		0.4189	0.0298		1.0182	1.0056	1.017	1.5934	1.0369	0.9839	0.9806	0.9933	1.0311	1.0405	1.0125	1.0308	1.049	1.0319	1.0537	1.0226	1.0667	1.0146	0.9456
	29.2	0.3613	0.2968	0.2912	0.4138	0.4299	0.408	0.1243	0.266	0.4639	0.4599	0.4953	0.4331	0.3746	0.4872	0.3766	0.4203	0.4433	0.5383	0.4553	0.9448	0.3313	0.3213	0.2735	0.4539	0.6017		0.4186	0.0297		1.0189	1.0084	1.0202	1.5981	1.0397	0.9849	0.9828	0.9936	1.0313	1.0384	1.0086	1.0308	1.0489	1.0288	1.0543	1.0232	1.0707	1.0142	0.9476
	29.4	0.3626	0.2971	0.2915	0.4152	0.4292	0.4099	0.1222	0.2687	0.4641	0.4614	0.4932	0.4298	0.3741	0.4859	0.3726	0.4164	0.4495	0.5414	0.4518	0.9353	0.3325	0.3176	0.2727	0.4464	0.5945		0.4174	0.0294		1.0227	1.0125	1.0219	1.6025	1.0425	0.9841	0.985	0.9927	1.0329	1.0379	1.0057	1.0311	1.0498	1.0274	1.0564	1.0237	1.0711	1.0097	0.9475
	29.6	0.3614	0.2978	0.2898	0.415	0.4278	0.4082	0.1221	0.2677	0.4682	0.4694	0.4872	0.4336	0.3718	0.4857	0.3747	0.4235	0.4495	0.5322	0.4452	0.9184	0.3301	0.3185	0.2747	0.4412	0.5872		0.416	0.0287		1.022	1.015	1.024	1.607	1.0443	0.985	0.985	0.9962	1.0353	1.0382	1.0086	1.033	1.0514	1.0254	1.0563	1.0246	1.0759	1.012	0.9446
	29.8	0.3575	0.2983	0.2881	0.4149	0.4263	0.4002	0.124	0.2715	0.4621	0.471	0.4943	0.4305	0.3739	0.4854	0.3707	0.4226	0.4534	0.5363	0.4441	0.9072	0.3294	0.3171	0.2763	0.4488	0.5885		0.4157	0.0285		1.0203	1.0156	1.0241	1.6097	1.0459	0.9868	0.985	0.9962	1.038	1.0389	1.0118	1.0371	1.0539	1.027	1.057	1.0255	1.0783	1.013	0.9466
	30	0.3566	0.2978	0.2851	0.4135	0.4257	0.396	0.1247	0.2707	0.464	0.4727	0.4921	0.4322	0.3708	0.4903	0.3696	0.4226	0.4544	0.5393	0.4434	0.9242	0.3303	0.3179	0.2762	0.4392	0.5867		0.4158	0.029		1.0165	1.0166	1.0231	1.6161	1.0465	0.9876	0.9857	0.9957	1.0386	1.0385	1.0141	1.0391	1.0539	1.0269	1.058	1.0259	1.0803	1.0148	0.9491
	30.2	0.3538	0.2973	0.2838	0.4156	0.4273	0.3992	0.1219	0.2718	0.4636	0.4755	0.4894	0.4316	0.3704	0.4862	0.3692	0.4237	0.4567	0.5337	0.4366	0.9198	0.3284	0.3175	0.2787	0.4381	0.586		0.415	0.0288		1.0138	1.0159	1.0219	1.6225	1.0457	0.9865	0.9864	0.996	1.0401	1.0383	1.0196	1.0417	1.0553	1.0305	1.0578	1.0272	1.0773	1.0134	0.9489
	30.4	0.3463	0.297	0.2837	0.4158	0.4273	0.3995	0.1223	0.2697	0.4614	0.4771	0.489	0.4305	0.3727	0.4879	0.372	0.4292	0.4559	0.5179	0.4308	0.9194	0.3255	0.3183	0.2764	0.4327	0.5841		0.4137	0.0288		1.013	1.0141	1.0212	1.6267	1.0454	0.9865	0.9866	0.9974	1.0397	1.0365	1.0231	1.0419	1.0559	1.0303	1.0548	1.026	1.077	1.0144	0.9481
	30.6	0.3435	0.2985	0.2838	0.4167	0.4253	0.4044	0.1237	0.2684	0.4588	0.4734	0.4889	0.428	0.3704	0.4857	0.371	0.4264	0.4545	0.5086	0.4326	0.9055	0.3241	0.3153	0.274	0.4276	0.5847		0.4118	0.0283		1.0117	1.0132	1.0213	1.6309	1.0459	0.9873	0.9877	0.9925	1.0394	1.035	1.0202	1.0413	1.0547	1.0326	1.0548	1.0252	1.0754	1.0134	0.9496
	30.8	0.3412	0.2968	0.2852	0.4163	0.4252	0.4155	0.1266	0.2662	0.4582	0.4732	0.4858	0.4282	0.3677	0.4871	0.3737	0.4237	0.4556	0.496	0.4255	0.897	0.3248	0.3132	0.2722	0.4173	0.584		0.4103	0.028		1.0128	1.0151	1.0205	1.6357	1.046	0.986	0.9884	0.9885	1.0397	1.0316	1.0185	1.0397	1.0535	1.0301	1.0551	1.0251	1.0734	1.015	0.949
	31	0.3381	0.2966	0.2856	0.4195	0.4245	0.4255	0.1271	0.2631	0.457	0.4746	0.4877	0.4284	0.3699	0.4831	0.3734	0.4237	0.4557	0.4904	0.4189	0.8824	0.3222	0.3121	0.2736	0.4188	0.5876		0.4096	0.0276		1.0127	1.0143	1.0207	1.6403	1.0455	0.9834	0.988	0.9939	1.0405	1.0295	1.0169	1.0387	1.0534	1.0309	1.0548	1.0242	1.0726	1.0164	0.9485
	31.2	0.3385	0.2972	0.2861	0.4178	0.4231	0.4289	0.1322	0.26	0.4521	0.4741	0.492	0.4318	0.3697	0.4849	0.3729	0.4217	0.4562	0.4894	0.4238	0.8851	0.3211	0.3112	0.2725	0.4204	0.5852		0.4099	0.0276		1.0136	1.0141	1.0211	1.6428	1.0457	0.9841	0.9881	0.9973	1.0417	1.0299	1.0123	1.0399	1.0513	1.0291	1.055	1.0241	1.0724	1.0186	0.9504
	31.4	0.3402	0.2972	0.284	0.4162	0.4212	0.4304	0.1327	0.2625	0.4526	0.4762	0.4923	0.4299	0.3666	0.4841	0.3741	0.42	0.454	0.4954	0.4311	0.8835	0.321	0.3114	0.2717	0.4217	0.5903		0.4104	0.0276		1.0139	1.0143	1.0198	1.6456	1.0453	0.9835	0.9885	0.9944	1.0398	1.0266	1.0133	1.0386	1.0535	1.0278	1.0568	1.0224	1.0719	1.0208	0.9526
	31.6	0.3375	0.2963	0.2811	0.417	0.425	0.4242	0.1359	0.2641	0.4496	0.47	0.4947	0.4294	0.3711	0.4866	0.3752	0.4149	0.457	0.5037	0.4314	0.8843	0.3254	0.3116	0.2707	0.4274	0.5908		0.411	0.0276		1.0134	1.0146	1.0191	1.6465	1.046	0.9838	0.9882	0.9963	1.0393	1.0264	1.0109	1.038	1.0533	1.0282	1.056	1.022	1.0714	1.0239	0.9552
	31.8	0.3385	0.2928	0.2782	0.4189	0.4208	0.4228	0.1354	0.2583	0.4519	0.4689	0.4901	0.4283	0.371	0.4872	0.3752	0.414	0.4542	0.5036	0.4328	0.8813	0.3265	0.3138	0.2714	0.4282	0.5871		0.41	0.0276		1.0116	1.0141	1.0189	1.648	1.0462	0.9829	0.9881	0.9984	1.0388	1.0286	1.013	1.0387	1.0545	1.0278	1.0562	1.0211	1.0732	1.0224	0.9582
	32	0.3387	0.2907	0.2761	0.4163	0.4205	0.4191	0.1336	0.2616	0.4487	0.4639	0.4833	0.4292	0.3693	0.4842	0.3762	0.4111	0.453	0.5033	0.4327	0.8675	0.3278	0.3141	0.2685	0.4237	0.5832		0.4079	0.0271		1.0112	1.0148	1.019	1.6511	1.0468	0.9834	0.9891	0.9944	1.0386	1.0284	1.0151	1.0399	1.0556	1.0267	1.056	1.0221	1.0735	1.0236	0.9574
	32.2	0.3359	0.289	0.274	0.4173	0.4183	0.4195	0.1311	0.2611	0.451	0.4569	0.4773	0.4251	0.3702	0.4842	0.3791	0.4107	0.4532	0.5048	0.4272	0.8607	0.333	0.3165	0.2688	0.4158	0.5766		0.4063	0.0268		1.0112	1.014	1.0177	1.6527	1.0461	0.9833	0.9915	0.992	1.0389	1.028	1.0176	1.0378	1.0577	1.0274	1.0568	1.0245	1.0745	1.022	0.956
	32.4	0.3359	0.2873	0.2731	0.4192	0.416	0.4113	0.1296	0.2594	0.449	0.4493	0.4732	0.4255	0.3696	0.484	0.3775	0.4092	0.4543	0.5075	0.421	0.8369	0.3343	0.317	0.2716	0.4194	0.5797		0.4044	0.0262		1.0095	1.0141	1.0181	1.6534	1.0463	0.984	0.9915	0.991	1.0389	1.0291	1.0166	1.0401	1.0571	1.03	1.0568	1.0275	1.0717	1.0218	0.9566
	32.6	0.3398	0.2827	0.2752	0.4201	0.4115	0.4107	0.1282	0.2572	0.4474	0.453	0.4711	0.4303	0.3671	0.4822	0.3803	0.4122	0.4494	0.5036	0.4126	0.8375	0.3321	0.3189	0.2737	0.4147	0.5816		0.4037	0.0262		1.0079	1.0151	1.0173	1.6567	1.0461	0.9852	0.9942	0.9871	1.0384	1.0272	1.0214	1.0391	1.0562	1.0306	1.057	1.0262	1.0717	1.0192	0.9555
	32.8	0.344	0.2834	0.2754	0.4165	0.4096	0.4113	0.1265	0.2583	0.4479	0.4476	0.4717	0.431	0.3673	0.4812	0.3826	0.4117	0.4449	0.5038	0.4075	0.8302	0.3336	0.3174	0.2748	0.412	0.5811		0.4029	0.0259		1.0111	1.0143	1.0167	1.6612	1.0454	0.9859	0.9973	0.9896	1.0386	1.0238	1.0164	1.0406	1.054	1.0332	1.0585	1.027	1.0708	1.0193	0.9534
	33	0.3481	0.2817	0.2784	0.4181	0.411	0.4116	0.1284	0.2546	0.4469	0.4427	0.4714	0.4311	0.3674	0.4862	0.3826	0.4121	0.442	0.5043	0.4049	0.8266	0.3341	0.3186	0.2766	0.4079	0.5781		0.4026	0.0258		1.0142	1.0136	1.0173	1.663	1.0478	0.9883	0.9985	0.9941	1.0391	1.0247	1.016	1.0392	1.0541	1.034	1.0586	1.0268	1.0707	1.0179	0.9539
	33.2	0.3499	0.2803	0.2795	0.4157	0.4109	0.4105	0.1324	0.2519	0.4459	0.4441	0.4715	0.4345	0.3662	0.4829	0.3818	0.4134	0.4374	0.4997	0.4054	0.8178	0.3317	0.3189	0.2759	0.4079	0.5813		0.4019	0.0255		1.0136	1.0141	1.0188	1.6646	1.0504	0.9891	0.9974	0.9952	1.037	1.021	1.0153	1.0399	1.0535	1.0357	1.0579	1.0229	1.0698	1.0198	0.955
	33.4	0.353	0.2815	0.2824	0.4156	0.4153	0.415	0.1329	0.2537	0.4441	0.4378	0.4714	0.4356	0.3662	0.4846	0.3849	0.4126	0.4276	0.4885	0.404	0.8224	0.3354	0.3204	0.2731	0.3992	0.5762		0.4013	0.0254		1.0148	1.0137	1.0179	1.6696	1.0501	0.9885	0.9976	0.9998	1.0392	1.0197	1.0131	1.0395	1.0514	1.034	1.0573	1.0208	1.0766	1.0239	0.9546
	33.6	0.3543	0.2831	0.2831	0.4149	0.4134	0.416	0.1303	0.2573	0.4419	0.4281	0.4669	0.4266	0.3642	0.4841	0.3825	0.4058	0.4243	0.4836	0.4039	0.814	0.3351	0.3195	0.2734	0.3935	0.5767		0.3991	0.0251		1.0157	1.0142	1.0181	1.6724	1.0505	0.9877	0.9942	1.0063	1.0426	1.0248	1.0113	1.0446	1.0517	1.0334	1.0595	1.0245	1.0772	1.0246	0.9577
	33.8	0.351	0.2829	0.2839	0.4189	0.413	0.4111	0.1311	0.2589	0.4403	0.4255	0.4589	0.4241	0.3621	0.4819	0.3791	0.404	0.4222	0.4993	0.4004	0.8281	0.3314	0.3177	0.2711	0.3989	0.5818		0.3991	0.0256		1.0129	1.0137	1.0181	1.6716	1.0527	0.987	0.9922	1.0093	1.0431	1.0269	1.021	1.0425	1.0548	1.0324	1.0584	1.024	1.0778	1.0223	0.9571
	34	0.3511	0.2833	0.2826	0.4179	0.4118	0.4051	0.1296	0.263	0.4415	0.4264	0.46	0.4214	0.3602	0.4733	0.3764	0.4005	0.4209	0.4961	0.4033	0.8414	0.3287	0.3195	0.2701	0.4004	0.5843		0.3988	0.0259		1.0114	1.0139	1.0162	1.6724	1.0517	0.9859	0.9923	1.0114	1.0415	1.0227	1.0223	1.0441	1.0547	1.0371	1.0581	1.0233	1.0763	1.0237	0.9564
	34.2	0.3543	0.2838	0.2837	0.4198	0.411	0.4006	0.1242	0.2645	0.4425	0.4268	0.4551	0.4202	0.3571	0.4735	0.3743	0.3978	0.4176	0.5044	0.4028	0.8444	0.3252	0.3161	0.2702	0.4035	0.5884		0.3985	0.0262		1.0138	1.0136	1.0147	1.6746	1.0518	0.9851	0.9922	1.012	1.042	1.0231	1.0212	1.0433	1.0553	1.035	1.0575	1.023	1.0744	1.0255	0.9584
	34.4	0.355	0.2835	0.284	0.4199	0.4105	0.3982	0.1216	0.262	0.4442	0.4274	0.4574	0.4195	0.3534	0.4691	0.3713	0.3981	0.4197	0.5089	0.4051	0.8536	0.3209	0.3115	0.2717	0.405	0.5867		0.3983	0.0266		1.0151	1.0134	1.0153	1.6726	1.0538	0.9868	0.9928	1.0083	1.0389	1.0214	1.0224	1.0428	1.056	1.0357	1.0559	1.0222	1.0724	1.0212	0.9594
	34.6	0.3551	0.286	0.2842	0.4177	0.4107	0.3924	0.1211	0.2599	0.4487	0.4304	0.4586	0.4204	0.3521	0.4721	0.3707	0.3989	0.4206	0.5129	0.4047	0.8527	0.3172	0.3099	0.2694	0.4079	0.5843		0.3983	0.0266		1.0154	1.0132	1.0168	1.6731	1.0559	0.9875	0.9939	1.0018	1.0368	1.0164	1.0196	1.0412	1.0552	1.0358	1.0537	1.0193	1.0722	1.0235	0.9562
	34.8	0.3532	0.2884	0.2849	0.414	0.4112	0.3905	0.1205	0.2633	0.4497	0.4329	0.459	0.4196	0.3519	0.4711	0.3718	0.3982	0.4222	0.4978	0.4065	0.8422	0.3169	0.3114	0.2701	0.3995	0.5818		0.3971	0.0262		1.0148	1.0168	1.0156	1.6752	1.0542	0.9897	0.9946	0.9986	1.037	1.0157	1.016	1.0435	1.0533	1.0335	1.0534	1.0204	1.0706	1.0292	0.9567
	35	0.3524	0.2929	0.2841	0.4126	0.408	0.3899	0.1204	0.2644	0.4514	0.4336	0.4553	0.4176	0.352	0.4735	0.3748	0.3999	0.419	0.5024	0.405	0.824	0.3168	0.3079	0.2689	0.4013	0.5865		0.3966	0.0257		1.0164	1.0155	1.015	1.6775	1.0547	0.9898	0.9947	0.9982	1.0375	1.0161	1.0173	1.0428	1.0548	1.0287	1.0524	1.0194	1.0689	1.0304	0.9574
	35.2	0.3561	0.2944	0.2827	0.4114	0.4041	0.3863	0.1218	0.2646	0.4542	0.4302	0.4593	0.4129	0.3533	0.472	0.3746	0.3949	0.4212	0.4968	0.401	0.8304	0.3184	0.311	0.2679	0.4002	0.5807		0.396	0.0257		1.0142	1.0162	1.0155	1.6777	1.0556	0.9915	0.9938	0.9901	1.0359	1.0142	1.0173	1.0413	1.0543	1.0295	1.0501	1.0172	1.0696	1.0284	0.956
	35.4	0.3541	0.2948	0.2803	0.4094	0.4005	0.3876	0.1204	0.2674	0.4535	0.4311	0.4541	0.4087	0.3523	0.4711	0.3726	0.389	0.4227	0.4967	0.3951	0.821	0.3203	0.31	0.266	0.4013	0.5809		0.3944	0.0255		1.0116	1.0177	1.014	1.6811	1.0549	0.9909	0.9938	0.9867	1.0373	1.0141	1.0134	1.0399	1.0519	1.0302	1.0509	1.0176	1.069	1.0311	0.953
	35.6	0.3564	0.2957	0.2784	0.409	0.3994	0.3879	0.1209	0.267	0.4536	0.4301	0.4498	0.4119	0.3502	0.4663	0.3701	0.3871	0.4224	0.4906	0.3949	0.8166	0.3206	0.3114	0.2669	0.3998	0.5796		0.3935	0.0253		1.0124	1.0166	1.012	1.6863	1.0535	0.9884	0.9946	0.9911	1.0393	1.019	1.0146	1.0405	1.0524	1.0259	1.0508	1.0194	1.0687	1.0294	0.9537
	35.8	0.3634	0.2965	0.2764	0.4135	0.3981	0.3856	0.1184	0.2644	0.4512	0.4283	0.4542	0.4108	0.3472	0.4613	0.3679	0.3861	0.4224	0.4824	0.3951	0.8093	0.3206	0.3069	0.2662	0.3924	0.5784		0.3919	0.0251		1.0126	1.0149	1.0142	1.6905	1.055	0.9868	0.9945	0.9918	1.0402	1.019	1.0137	1.0397	1.0532	1.0258	1.05	1.0178	1.0689	1.032	0.9531
	36	0.368	0.2938	0.2773	0.4128	0.3991	0.3845	0.1178	0.2604	0.4511	0.4272	0.4541	0.412	0.3425	0.4618	0.3666	0.3842	0.424	0.4783	0.3839	0.7957	0.3211	0.305	0.2672	0.3927	0.5732		0.3902	0.0247		1.0114	1.0172	1.0151	1.6906	1.055	0.9858	0.9961	0.9895	1.0416	1.0225	1.0127	1.0396	1.0508	1.0284	1.049	1.0173	1.0704	1.0346	0.9547
	36.2	0.3667	0.2942	0.2784	0.411	0.4043	0.3861	0.1155	0.2609	0.4476	0.4247	0.4531	0.4117	0.34	0.4577	0.3674	0.3837	0.4254	0.4784	0.3786	0.7888	0.3169	0.3007	0.2684	0.3902	0.5735		0.389	0.0245		1.0132	1.0161	1.0146	1.6948	1.054	0.9842	0.9985	0.9981	1.0431	1.025	1.0133	1.0396	1.0487	1.028	1.0497	1.0183	1.071	1.0337	0.9555
	36.4	0.3724	0.2957	0.2759	0.412	0.4016	0.3814	0.1174	0.2628	0.4506	0.4233	0.4526	0.4143	0.3396	0.4595	0.3679	0.3849	0.4246	0.481	0.383	0.7819	0.3167	0.3015	0.269	0.3899	0.58		0.3896	0.0244		1.014	1.0156	1.0157	1.6989	1.0556	0.9852	0.9986	1.0007	1.0437	1.0262	1.0172	1.0393	1.0512	1.0238	1.0488	1.0166	1.0723	1.0395	0.9558
	36.6	0.3749	0.2935	0.2736	0.4119	0.4003	0.3811	0.1142	0.2678	0.4501	0.4227	0.4561	0.4117	0.3391	0.457	0.3713	0.3855	0.424	0.4812	0.3822	0.7814	0.3184	0.3006	0.2697	0.3909	0.5808		0.3896	0.0244		1.0109	1.0163	1.0155	1.6973	1.056	0.9883	0.9989	1.0055	1.0427	1.0245	1.0171	1.0387	1.051	1.0288	1.0506	1.0159	1.0694	1.0411	0.9611
	36.8	0.3748	0.2933	0.2736	0.4084	0.4018	0.3813	0.113	0.269	0.4524	0.4234	0.4578	0.4135	0.3423	0.4613	0.3719	0.3843	0.4243	0.474	0.3754	0.7762	0.3194	0.3013	0.2712	0.3939	0.5811		0.3896	0.0243		1.0123	1.0168	1.0136	1.6987	1.0555	0.9886	1.001	1.0124	1.0409	1.0216	1.0189	1.0358	1.0522	1.0302	1.0496	1.0129	1.0684	1.0408	0.9645
	37	0.3696	0.297	0.2709	0.4105	0.3997	0.3751	0.1129	0.2727	0.4523	0.421	0.4623	0.4147	0.344	0.4641	0.372	0.3821	0.4252	0.4711	0.3763	0.7831	0.3188	0.3058	0.2719	0.3902	0.5842		0.3899	0.0245		1.0151	1.0135	1.014	1.7007	1.0562	0.9899	1.0005	1.0185	1.0373	1.0173	1.0173	1.0342	1.0516	1.0325	1.0491	1.011	1.0694	1.0417	0.9665
	37.2	0.3716	0.2969	0.2664	0.4116	0.3955	0.3727	0.1156	0.2767	0.4524	0.4226	0.4637	0.4147	0.3457	0.4681	0.3701	0.3817	0.4252	0.4576	0.374	0.7778	0.3216	0.3072	0.2719	0.3858	0.5855		0.3893	0.0243		1.016	1.0143	1.0157	1.7015	1.059	0.9933	0.9984	1.0132	1.0383	1.0184	1.0154	1.0367	1.0523	1.0314	1.0498	1.0121	1.0693	1.049	0.969
	37.4	0.3717	0.2942	0.2677	0.4114	0.3971	0.3772	0.115	0.2759	0.4463	0.4213	0.4664	0.4134	0.3477	0.4668	0.3727	0.382	0.4264	0.4458	0.3633	0.7587	0.3233	0.3101	0.2716	0.3813	0.5791		0.3875	0.0236		1.0141	1.0172	1.016	1.7019	1.0597	0.9928	0.9982	1.0168	1.0371	1.0181	1.0167	1.0374	1.0532	1.0339	1.0488	1.0118	1.0683	1.0434	0.9719
	37.6	0.3708	0.2951	0.2694	0.411	0.3962	0.3774	0.115	0.2746	0.4434	0.4211	0.4667	0.4155	0.3505	0.468	0.3731	0.3825	0.4234	0.4428	0.3557	0.7487	0.3225	0.3113	0.2699	0.3754	0.5834		0.3865	0.0234		1.0153	1.018	1.0156	1.7058	1.0595	0.992	0.9964	1.0133	1.0374	1.0168	1.0149	1.0368	1.0537	1.0331	1.0479	1.0129	1.0724	1.0444	0.9665
	37.8	0.3696	0.2948	0.2674	0.4119	0.3937	0.3769	0.116	0.2777	0.4385	0.4202	0.4683	0.4129	0.3538	0.4706	0.3751	0.3806	0.4238	0.4425	0.3582	0.7585	0.3209	0.3157	0.2689	0.3766	0.5848		0.3871	0.0236		1.015	1.0173	1.0163	1.7054	1.0602	0.994	0.9946	1.0077	1.0376	1.0232	1.0154	1.0402	1.0541	1.0321	1.0501	1.0179	1.072	1.0411	0.9651
	38	0.3729	0.2919	0.2657	0.4113	0.3941	0.379	0.1138	0.2794	0.431	0.4194	0.4678	0.4119	0.3586	0.4682	0.3753	0.3785	0.4248	0.4345	0.3568	0.7507	0.322	0.3128	0.2683	0.3774	0.5834		0.386	0.0234		1.012	1.0194	1.015	1.7069	1.0595	0.9932	0.9953	1.0038	1.04	1.0236	1.0191	1.0398	1.0566	1.0301	1.052	1.0203	1.0719	1.0374	0.9626
	38.2	0.3682	0.2929	0.2664	0.4103	0.3911	0.378	0.1103	0.2788	0.4267	0.4186	0.4663	0.4113	0.364	0.4689	0.3805	0.3797	0.4214	0.4337	0.3517	0.7442	0.3243	0.3134	0.266	0.3837	0.5881		0.3855	0.0233		1.0102	1.0182	1.013	1.7053	1.0584	0.9918	0.9947	1.0087	1.0388	1.0234	1.0195	1.0369	1.0568	1.0338	1.0513	1.0196	1.0733	1.0365	0.9592
	38.4	0.367	0.2942	0.2638	0.4093	0.3867	0.366	0.1106	0.2806	0.4254	0.4183	0.4653	0.4096	0.3706	0.4684	0.3789	0.3751	0.4207	0.435	0.3495	0.767	0.3232	0.3105	0.2655	0.3872	0.59		0.3855	0.024		1.0096	1.0147	1.0126	1.7046	1.0583	0.9914	0.9935	1.0079	1.0394	1.0224	1.0168	1.0339	1.0576	1.035	1.052	1.019	1.0749	1.0393	0.9589
	38.6	0.3673	0.2909	0.2607	0.4107	0.3844	0.3635	0.1111	0.2801	0.4234	0.4204	0.4666	0.4107	0.3763	0.4719	0.3807	0.3731	0.4233	0.4345	0.3476	0.772	0.3255	0.3078	0.2666	0.3889	0.5888		0.3859	0.0241		1.0072	1.0135	1.011	1.7048	1.0584	0.9926	0.9958	1.0087	1.0416	1.0231	1.0164	1.0337	1.0579	1.0328	1.0513	1.0194	1.0736	1.0431	0.9611
	38.8	0.3664	0.2883	0.261	0.4082	0.3831	0.3675	0.1112	0.2759	0.4186	0.4164	0.4668	0.4129	0.3772	0.469	0.3797	0.3715	0.4198	0.4291	0.3406	0.7667	0.3285	0.3063	0.2661	0.3849	0.5872		0.3841	0.024		1.0055	1.0122	1.0086	1.7066	1.0581	0.9913	0.9943	1.0076	1.041	1.0181	1.0164	1.0303	1.0573	1.0332	1.0485	1.0173	1.0737	1.0483	0.9616
	39	0.3625	0.2869	0.2605	0.4055	0.3815	0.3668	0.1139	0.2687	0.4186	0.4171	0.4635	0.4088	0.3782	0.4708	0.3775	0.3727	0.4189	0.4315	0.3306	0.7659	0.3296	0.3077	0.2644	0.3874	0.588		0.3831	0.024		1.0058	1.0113	1.0068	1.7089	1.0583	0.9934	0.9933	1.0067	1.0397	1.0201	1.0107	1.0297	1.0579	1.0335	1.0476	1.0162	1.0718	1.0517	0.9621
	39.2	0.3634	0.2835	0.2596	0.4056	0.3793	0.3716	0.1149	0.2659	0.416	0.4141	0.4632	0.4087	0.377	0.472	0.3764	0.3719	0.4208	0.4365	0.3322	0.7741	0.3286	0.3068	0.2639	0.3872	0.5843		0.3831	0.0242		1.006	1.011	1.0057	1.7132	1.059	0.9925	0.9939	1.0037	1.0399	1.0195	1.0105	1.03	1.0585	1.03	1.0466	1.014	1.0709	1.0491	0.9657
	39.4	0.3591	0.2821	0.2601	0.406	0.3791	0.378	0.1144	0.2655	0.414	0.4146	0.465	0.4098	0.3751	0.4717	0.3768	0.3767	0.4228	0.4309	0.3315	0.7728	0.3283	0.3047	0.2653	0.3809	0.5791		0.3826	0.0241		1.0055	1.0109	1.0047	1.7167	1.0586	0.9949	0.9942	1.0061	1.0415	1.0216	1.0098	1.0319	1.0557	1.0279	1.0466	1.0151	1.0673	1.0489	0.9639
	39.6	0.3528	0.2832	0.2613	0.4047	0.3796	0.3843	0.1139	0.2654	0.4104	0.4114	0.465	0.405	0.3742	0.4698	0.372	0.3778	0.4235	0.4273	0.3303	0.7551	0.3275	0.3081	0.2662	0.3799	0.5736		0.3809	0.0235		1.006	1.0121	1.0041	1.7202	1.0585	0.9928	0.9916	1.0116	1.0384	1.0212	1.0131	1.03	1.0556	1.0282	1.0459	1.011	1.0666	1.0461	0.9627
	39.8	0.3521	0.2866	0.2615	0.4068	0.3756	0.3764	0.1159	0.2703	0.4085	0.4141	0.4623	0.4037	0.3721	0.4732	0.3706	0.3778	0.4245	0.4271	0.3304	0.7391	0.3253	0.3079	0.2672	0.376	0.5679		0.3797	0.023		1.0038	1.0114	1.0039	1.725	1.0571	0.9941	0.9941	1.0129	1.0395	1.0223	1.0097	1.0306	1.0549	1.0292	1.047	1.0085	1.0678	1.0465	0.963
	40	0.3505	0.2866	0.2633	0.4095	0.3723	0.3825	0.114	0.2761	0.4093	0.4148	0.4628	0.4068	0.3715	0.4712	0.372	0.3777	0.4245	0.4191	0.3371	0.7347	0.3259	0.3038	0.2699	0.3706	0.5652		0.3797	0.0227		1.0027	1.0115	1.0046	1.7292	1.0564	0.9935	0.9944	1.0123	1.042	1.024	1.0138	1.0309	1.0522	1.0258	1.0469	1.0071	1.0691	1.0478	0.9647
	40.2	0.3448	0.2887	0.2637	0.4104	0.3719	0.3816	0.1161	0.2767	0.4122	0.4187	0.4619	0.4076	0.3708	0.4693	0.3694	0.3797	0.4225	0.4113	0.3435	0.7263	0.3261	0.3026	0.2715	0.366	0.5645		0.3791	0.0224		1.0012	1.0115	1.0052	1.7318	1.0562	0.9948	0.9941	1.0131	1.043	1.0247	1.0165	1.0299	1.0526	1.0258	1.0471	1.0074	1.0677	1.0508	0.9636
	40.4	0.3444	0.2885	0.2643	0.4097	0.3721	0.3808	0.1154	0.2767	0.4124	0.4212	0.4664	0.4065	0.3683	0.4719	0.3712	0.3808	0.4236	0.4116	0.3403	0.7172	0.3234	0.3057	0.2711	0.3675	0.5699		0.3792	0.0223		1.0032	1.0133	1.0038	1.7346	1.056	0.9931	0.9941	1.0096	1.0411	1.0223	1.0155	1.0282	1.0534	1.0272	1.047	1.0064	1.0681	1.0509	0.9683
	40.6	0.3437	0.2905	0.2653	0.4102	0.3711	0.3802	0.116	0.2791	0.4143	0.4225	0.4607	0.409	0.3649	0.4741	0.3727	0.3855	0.4275	0.405	0.3423	0.7225	0.3229	0.3048	0.2715	0.3682	0.573		0.3799	0.0225		1.0044	1.0117	1.0049	1.7386	1.0571	0.9928	0.9961	1.0069	1.0412	1.0217	1.0151	1.0273	1.0543	1.0271	1.0462	1.0058	1.068	1.0494	0.9692
	40.8	0.3386	0.2883	0.2632	0.4115	0.3715	0.3788	0.1117	0.2759	0.4216	0.4253	0.4604	0.4092	0.3645	0.4723	0.3755	0.3907	0.4262	0.4052	0.3495	0.7312	0.3252	0.3031	0.2704	0.3707	0.5824		0.3809	0.023		1.0042	1.0136	1.0039	1.7404	1.0587	0.9918	0.9937	1.0068	1.0394	1.0229	1.0145	1.0267	1.0547	1.024	1.0446	1.0051	1.0665	1.0486	0.9687
	41	0.3352	0.2882	0.2619	0.4105	0.3693	0.3751	0.1109	0.2777	0.4204	0.4249	0.4611	0.4091	0.3637	0.4692	0.3755	0.3915	0.4266	0.4064	0.3458	0.731	0.3211	0.3066	0.2712	0.3731	0.5845		0.3804	0.023		1.0017	1.0128	1.0024	1.7432	1.0583	0.9899	0.9937	1.0047	1.0383	1.0188	1.0127	1.0269	1.0551	1.0243	1.0434	1.0038	1.0665	1.0456	0.9693
	41.2	0.3375	0.2878	0.2616	0.4103	0.3675	0.3701	0.1117	0.2766	0.4168	0.4221	0.4623	0.4106	0.3604	0.472	0.3749	0.3918	0.4313	0.4032	0.3436	0.7361	0.3222	0.3073	0.2718	0.3708	0.5834		0.3801	0.0231		1.001	1.012	0.9998	1.7469	1.056	0.9869	0.9926	1.0057	1.0388	1.0183	1.009	1.0284	1.0552	1.0252	1.0447	1.0045	1.0648	1.0454	0.9702
	41.4	0.3353	0.2884	0.2607	0.411	0.3662	0.3718	0.1125	0.2736	0.4182	0.4207	0.4566	0.4151	0.358	0.4711	0.3726	0.3965	0.429	0.4037	0.3471	0.7282	0.3246	0.3078	0.2711	0.369	0.5779		0.3795	0.0228		0.999	1.0101	0.9992	1.7477	1.0551	0.9871	0.9925	1.0037	1.0381	1.0188	1.0129	1.0281	1.0568	1.0244	1.0434	1.0024	1.0643	1.047	0.97
	41.6	0.3366	0.2897	0.2596	0.41	0.3629	0.3664	0.1112	0.2688	0.4201	0.4215	0.4641	0.4141	0.3573	0.4713	0.372	0.396	0.4237	0.4055	0.341	0.7306	0.3242	0.3048	0.2692	0.3608	0.5764		0.3783	0.023		0.9959	1.0097	0.998	1.747	1.0538	0.9878	0.9907	0.996	1.0359	1.0182	1.0089	1.027	1.0544	1.0261	1.0429	1.0013	1.0629	1.051	0.9713
	41.8	0.3378	0.2912	0.2596	0.4112	0.3652	0.3757	0.1143	0.2704	0.4144	0.4185	0.4644	0.4166	0.3566	0.4727	0.3687	0.3954	0.4268	0.4044	0.3348	0.7164	0.3202	0.3082	0.2704	0.3607	0.5723		0.3779	0.0225		0.9967	1.0078	0.9977	1.7498	1.0532	0.9861	0.9914	0.9974	1.0357	1.0182	1.0065	1.0252	1.0518	1.0254	1.0429	1.0018	1.0617	1.0536	0.9734
	42	0.3386	0.2936	0.2587	0.4117	0.3658	0.3751	0.1123	0.2707	0.4121	0.4164	0.4661	0.4151	0.3523	0.478	0.3669	0.3983	0.4267	0.4017	0.3389	0.7139	0.3204	0.3062	0.2668	0.3576	0.5769		0.3776	0.0226		0.9987	1.0069	0.998	1.7511	1.0543	0.9876	0.9907	0.9983	1.0357	1.0214	1.0039	1.0253	1.0508	1.024	1.0422	1.0028	1.0577	1.0557	0.9764
	42.2	0.3359	0.2921	0.2574	0.4118	0.3654	0.3703	0.1081	0.2742	0.4122	0.4163	0.4647	0.4134	0.3513	0.4727	0.3657	0.4006	0.4238	0.408	0.3313	0.7056	0.317	0.3056	0.2645	0.3531	0.5755		0.3759	0.0225		0.9978	1.0077	0.9997	1.7535	1.0559	0.9892	0.994	0.9965	1.0317	1.0197	1.0067	1.0209	1.0491	1.0226	1.0396	0.999	1.0581	1.0552	0.9774
	42.4	0.3355	0.29	0.2578	0.4105	0.3665	0.3633	0.1084	0.2754	0.4115	0.416	0.4668	0.4121	0.3519	0.4688	0.3641	0.4005	0.4219	0.4064	0.3292	0.6917	0.3136	0.3044	0.2647	0.3568	0.5821		0.3748	0.0223		0.9991	1.0077	0.9981	1.7566	1.0555	0.9891	0.9957	0.9994	1.0304	1.0169	1.0043	1.019	1.0455	1.0221	1.0398	0.998	1.0563	1.0561	0.9771
	42.6	0.3345	0.2883	0.2569	0.4096	0.3678	0.3599	0.1105	0.2748	0.4123	0.4126	0.466	0.4134	0.3515	0.4654	0.363	0.3981	0.4261	0.4055	0.3354	0.6896	0.3105	0.3033	0.2645	0.3615	0.5791		0.3744	0.0221		0.9974	1.0068	0.9995	1.7592	1.0572	0.9901	0.9987	1.0064	1.0306	1.0174	1.0033	1.0199	1.0454	1.0184	1.04	0.9966	1.0568	1.0554	0.9796
	42.8	0.335	0.2869	0.2581	0.4061	0.3666	0.3531	0.1102	0.276	0.4136	0.4109	0.4666	0.4108	0.3496	0.4625	0.3618	0.4002	0.4271	0.4106	0.3319	0.6957	0.3098	0.3	0.262	0.365	0.5832		0.3741	0.0224		0.9974	1.0084	0.9977	1.7589	1.0568	0.9905	0.9993	1.0073	1.0313	1.0169	1.0052	1.0213	1.0455	1.019	1.0395	0.9959	1.0578	1.056	0.9794
	43	0.3361	0.2871	0.2593	0.4061	0.3675	0.3515	0.1092	0.2716	0.416	0.4128	0.4639	0.4143	0.3506	0.4565	0.3637	0.4027	0.4245	0.4104	0.3319	0.7088	0.3103	0.3008	0.2639	0.3589	0.5749		0.3741	0.0226		0.9963	1.0083	0.9978	1.7591	1.057	0.9903	1.0006	1.009	1.0314	1.016	1.0076	1.021	1.0445	1.0194	1.0406	0.9948	1.0594	1.0549	0.979
	43.2	0.3379	0.2896	0.259	0.4069	0.3683	0.3579	0.1118	0.2739	0.4197	0.4125	0.4663	0.4147	0.3504	0.4554	0.3658	0.4008	0.4268	0.4105	0.3307	0.6995	0.3093	0.3005	0.2642	0.3616	0.5833		0.3751	0.0224		0.9985	1.0085	0.9953	1.76	1.0557	0.9899	1.0004	1.0098	1.0336	1.0166	1.0058	1.0228	1.0453	1.021	1.0412	0.9976	1.0595	1.061	0.9791
	43.4	0.3405	0.292	0.2579	0.4072	0.3648	0.3578	0.1094	0.2731	0.4191	0.4085	0.4661	0.4174	0.3493	0.456	0.3681	0.3985	0.4234	0.4057	0.3344	0.7201	0.3112	0.2987	0.2639	0.3532	0.5804		0.3751	0.0229		0.9981	1.0075	0.996	1.7612	1.0568	0.9911	1.0011	1.0093	1.0349	1.0221	1.0042	1.0243	1.0455	1.0209	1.0402	0.9998	1.0602	1.0587	0.982
	43.6	0.3405	0.2937	0.2573	0.4081	0.3665	0.3639	0.1087	0.2759	0.4183	0.4067	0.463	0.4176	0.348	0.4561	0.3704	0.3981	0.4218	0.4062	0.3271	0.7148	0.3159	0.3007	0.2645	0.3507	0.5839		0.3751	0.0227		1.0044	1.0097	0.9944	1.758	1.0561	0.9916	1.0011	1.0081	1.0369	1.0225	1.0076	1.0236	1.0476	1.0215	1.0387	1.0012	1.0605	1.0617	0.9787
	43.8	0.3396	0.2964	0.2551	0.4069	0.3639	0.3614	0.1084	0.2754	0.4205	0.4072	0.459	0.424	0.3478	0.4568	0.3751	0.3965	0.4217	0.4053	0.3263	0.7112	0.3177	0.3022	0.2668	0.3392	0.5819		0.3747	0.0226		1.0052	1.0087	0.9971	1.7609	1.0591	0.9933	1.0006	1.0125	1.036	1.0211	1.0098	1.0222	1.0499	1.0233	1.0383	0.9997	1.0582	1.0615	0.9818
	44	0.3427	0.294	0.252	0.4087	0.3639	0.3638	0.1126	0.2804	0.422	0.405	0.465	0.4233	0.3501	0.4584	0.3785	0.3929	0.421	0.4053	0.3246	0.6994	0.3152	0.3013	0.2665	0.3437	0.5811		0.3749	0.0223		1.0032	1.0121	0.9955	1.7648	1.0594	0.9944	1.0003	1.0142	1.0336	1.0178	1.0047	1.0181	1.0523	1.0221	1.0353	0.9964	1.059	1.0648	0.9801
	44.2	0.3461	0.2957	0.2499	0.4072	0.3653	0.3601	0.1106	0.2747	0.4205	0.404	0.466	0.4236	0.3511	0.4655	0.3785	0.3885	0.4194	0.399	0.3283	0.6989	0.3131	0.3009	0.268	0.3375	0.5723		0.3738	0.0223		1.0023	1.0118	0.9954	1.7667	1.0582	0.9948	1.0003	1.0195	1.0356	1.0189	1.0002	1.0193	1.0504	1.0202	1.0355	0.9961	1.0591	1.0627	0.9821
	44.4	0.3449	0.2974	0.2481	0.4076	0.3685	0.3654	0.1131	0.2766	0.4243	0.4054	0.4654	0.4203	0.3495	0.4716	0.3788	0.3842	0.423	0.4045	0.3181	0.69	0.3097	0.3008	0.2677	0.3375	0.5714		0.3738	0.0221		1.0014	1.0117	0.9958	1.7702	1.0587	0.9945	0.999	1.0215	1.0353	1.0159	1.0018	1.0181	1.0522	1.0175	1.0353	0.9942	1.059	1.0683	0.98
	44.6	0.3449	0.2981	0.244	0.4064	0.3638	0.3614	0.1138	0.2753	0.4238	0.4066	0.4696	0.416	0.3487	0.4712	0.3791	0.3838	0.4174	0.4073	0.3258	0.6969	0.3075	0.2983	0.2669	0.3357	0.5699		0.3733	0.0223		0.9975	1.0114	0.9945	1.7747	1.0575	0.9929	0.9995	1.0191	1.0333	1.0135	1.0021	1.0177	1.0509	1.0186	1.0358	0.9935	1.0555	1.0685	0.9844
	44.8	0.3462	0.2943	0.242	0.4084	0.3653	0.3675	0.1104	0.2766	0.4224	0.4056	0.474	0.409	0.348	0.474	0.3794	0.3815	0.4153	0.4059	0.3249	0.698	0.3092	0.2985	0.2662	0.3381	0.5653		0.373	0.0223		0.9986	1.0091	0.9927	1.7796	1.0546	0.9921	1.0022	1.0163	1.0318	1.0121	1.0006	1.0164	1.0514	1.016	1.0347	0.991	1.0555	1.0716	0.9839
	45	0.343	0.2967	0.2397	0.4059	0.3635	0.3655	0.1116	0.2724	0.4221	0.4078	0.469	0.4104	0.3451	0.4745	0.3795	0.3799	0.4149	0.4078	0.3195	0.7042	0.3142	0.2997	0.2658	0.3361	0.5665		0.3726	0.0225		1.0018	1.007	0.9929	1.7778	1.055	0.9909	1.0004	1.0211	1.03	1.0123	1.0003	1.017	1.0493	1.0173	1.0363	0.9918	1.0532	1.0771	0.9858
	45.2	0.3447	0.2927	0.2375	0.4052	0.3602	0.3672	0.1132	0.2776	0.4202	0.4083	0.4737	0.4073	0.3461	0.4709	0.38	0.3803	0.4142	0.4108	0.3218	0.7162	0.3204	0.3031	0.2653	0.3405	0.5726		0.374	0.0228		1.0016	1.008	0.9941	1.78	1.0583	0.9917	1.0004	1.0198	1.0254	1.0092	1.0015	1.0131	1.0497	1.0151	1.0343	0.9871	1.0503	1.0785	0.9862
	45.4	0.3473	0.2915	0.2362	0.4047	0.3599	0.3727	0.1128	0.2783	0.4145	0.4085	0.4716	0.408	0.3488	0.4691	0.3834	0.3791	0.4129	0.4096	0.3243	0.7335	0.3241	0.3035	0.2658	0.3404	0.569		0.3748	0.0231		0.9998	1.0088	0.9925	1.7816	1.0571	0.9893	1.0011	1.0213	1.0232	1.0084	0.9944	1.0122	1.0485	1.0149	1.0335	0.9849	1.0495	1.0782	0.9872
	45.6	0.3488	0.293	0.236	0.4057	0.3614	0.3769	0.1132	0.2793	0.4142	0.4124	0.4695	0.4084	0.3515	0.4686	0.3853	0.3756	0.4143	0.4013	0.3215	0.73	0.3234	0.3062	0.2653	0.3404	0.5641		0.3747	0.0229		1.0002	1.008	0.9917	1.7875	1.0581	0.9889	0.9982	1.0259	1.0248	1.0122	0.991	1.012	1.0476	1.0113	1.0344	0.9857	1.0507	1.0792	0.988
	45.8	0.3493	0.2928	0.2353	0.4082	0.3579	0.371	0.114	0.2787	0.4128	0.4142	0.4687	0.4088	0.354	0.4691	0.3841	0.3698	0.4104	0.4022	0.3188	0.7261	0.318	0.3039	0.2638	0.3409	0.5681		0.3736	0.0229		0.9966	1.0102	0.9904	1.7843	1.0585	0.9876	0.9964	1.025	1.0259	1.0104	0.9909	1.013	1.046	1.0123	1.0354	0.9866	1.0513	1.081	0.99
	46	0.3486	0.2918	0.236	0.4073	0.3568	0.3736	0.1142	0.2804	0.4109	0.4147	0.4675	0.4063	0.3531	0.4711	0.3836	0.3666	0.4127	0.3967	0.3211	0.7224	0.3142	0.3005	0.2624	0.3393	0.5653		0.3727	0.0228		0.995	1.0085	0.9893	1.7888	1.0581	0.9877	0.9976	1.0188	1.0281	1.0115	0.99	1.0134	1.0468	1.0132	1.0341	0.9875	1.0536	1.0782	0.9923
	46.2	0.3442	0.2919	0.2357	0.4102	0.3577	0.3745	0.1169	0.2756	0.4096	0.4186	0.4611	0.4074	0.3533	0.472	0.3874	0.3662	0.4135	0.3884	0.314	0.7131	0.3081	0.2951	0.2609	0.3399	0.5629		0.3711	0.0226		0.9942	1.0075	0.9886	1.7911	1.0579	0.9868	0.9954	1.0175	1.0302	1.0148	0.9892	1.0153	1.0482	1.0143	1.0358	0.9916	1.0557	1.079	0.9928
	46.4	0.3442	0.291	0.2352	0.4098	0.3532	0.3668	0.12	0.2764	0.4123	0.4231	0.4656	0.4086	0.3545	0.4707	0.3892	0.3656	0.4173	0.3861	0.3156	0.6937	0.3059	0.2958	0.2591	0.3428	0.5635		0.3706	0.0222		0.9967	1.0077	0.9889	1.7923	1.0596	0.9877	0.9938	1.0125	1.0316	1.0163	0.9947	1.0167	1.0508	1.0152	1.0374	0.9936	1.0569	1.0772	0.995
	46.6	0.3429	0.2863	0.2367	0.4083	0.3526	0.365	0.1206	0.2741	0.4102	0.4229	0.4644	0.4124	0.3554	0.4733	0.3914	0.3668	0.4171	0.3864	0.315	0.6881	0.3051	0.2968	0.2588	0.3538	0.5692		0.371	0.0221		0.9968	1.0078	0.9895	1.7909	1.0594	0.9868	0.9954	1.0101	1.0313	1.0156	0.9975	1.0178	1.0528	1.019	1.0367	0.9945	1.059	1.0801	0.9946
	46.8	0.3429	0.2889	0.2356	0.4057	0.3559	0.3695	0.1245	0.2721	0.4073	0.4219	0.4676	0.4136	0.3525	0.4745	0.3939	0.37	0.4213	0.3845	0.3258	0.6966	0.3055	0.2968	0.2592	0.3583	0.5701		0.3726	0.0223		0.9982	1.0065	0.9893	1.7926	1.0599	0.9871	0.9942	1.0124	1.0322	1.0186	0.9986	1.0174	1.0534	1.018	1.0367	0.9953	1.0593	1.078	0.9947
	47	0.3448	0.2876	0.2357	0.4051	0.359	0.3724	0.1239	0.2699	0.4066	0.4226	0.4661	0.4133	0.3527	0.4788	0.3976	0.3725	0.4254	0.39	0.3305	0.7046	0.3053	0.2983	0.2594	0.3629	0.5702		0.3742	0.0225		0.9957	1.0065	0.9885	1.7908	1.06	0.9856	0.9948	1.016	1.0321	1.0175	1.0018	1.0158	1.0548	1.0192	1.0377	0.9948	1.058	1.0816	0.9931
	47.2	0.3442	0.2873	0.2361	0.4001	0.3586	0.3785	0.1211	0.2736	0.4058	0.4217	0.4672	0.4169	0.3516	0.4797	0.3998	0.372	0.4217	0.396	0.3315	0.7015	0.31	0.2991	0.2609	0.3635	0.5638		0.3745	0.0223		0.997	1.0071	0.9865	1.789	1.0581	0.983	0.9972	1.0139	1.0323	1.0174	1.0006	1.0164	1.053	1.0199	1.0375	0.9932	1.0569	1.0824	0.9958
	47.4	0.341	0.2845	0.2371	0.3998	0.3594	0.38	0.1192	0.2711	0.4009	0.4205	0.4626	0.4164	0.3514	0.4827	0.3982	0.3709	0.4217	0.3914	0.326	0.6968	0.3079	0.2974	0.2632	0.3612	0.5597		0.3728	0.0222		0.9949	1.0052	0.9862	1.7899	1.0578	0.9819	0.9992	1.0192	1.034	1.0183	0.9989	1.0173	1.0521	1.022	1.0366	0.9942	1.0567	1.0857	0.9974
	47.6	0.3389	0.2853	0.2352	0.3988	0.3587	0.3812	0.1174	0.272	0.3997	0.4196	0.4641	0.4147	0.3503	0.4847	0.3962	0.3721	0.4224	0.3939	0.3271	0.6882	0.3072	0.295	0.2631	0.3557	0.5529		0.3718	0.022		0.9949	1.0051	0.9855	1.7907	1.0586	0.9829	1.001	1.0163	1.0349	1.0165	1.0007	1.0157	1.0526	1.0205	1.0354	0.9907	1.0545	1.0855	0.9995
	47.8	0.3352	0.2819	0.2372	0.3978	0.3588	0.3859	0.1162	0.2744	0.3991	0.4192	0.4617	0.4135	0.3542	0.4838	0.3976	0.3722	0.4228	0.391	0.3181	0.6745	0.3076	0.2957	0.2627	0.3577	0.5464		0.3706	0.0216		0.9951	1.0053	0.9885	1.7933	1.0594	0.9819	1.0036	1.0118	1.0341	1.018	1.0011	1.0153	1.0526	1.0235	1.0353	0.9899	1.0543	1.0874	1.0008
	48	0.3338	0.2792	0.2378	0.398	0.3567	0.3801	0.1154	0.2745	0.3972	0.4175	0.464	0.4143	0.3561	0.4809	0.3945	0.3717	0.4179	0.3862	0.3099	0.6644	0.3076	0.2948	0.2643	0.3583	0.5457		0.3688	0.0213		0.997	1.0076	0.9897	1.7973	1.0612	0.9832	1.0039	1.0103	1.0332	1.0183	1.0038	1.0157	1.0523	1.0205	1.0332	0.9876	1.0551	1.0857	1.0025
	48.2	0.3323	0.2777	0.2413	0.3996	0.3574	0.3755	0.1169	0.273	0.3924	0.4136	0.4666	0.4109	0.3582	0.4825	0.3898	0.37	0.4213	0.3817	0.3147	0.6699	0.3044	0.2966	0.2636	0.3588	0.5461		0.3686	0.0214		0.9946	1.0073	0.9909	1.8012	1.0625	0.9854	1.0027	1.0138	1.0304	1.016	1.0011	1.0141	1.0547	1.0217	1.0326	0.9867	1.0541	1.0849	1.0017
	48.4	0.3316	0.2761	0.2416	0.4	0.3583	0.3772	0.1154	0.2747	0.395	0.4119	0.4668	0.4095	0.3563	0.4785	0.3913	0.3727	0.416	0.3795	0.3245	0.6781	0.3072	0.2981	0.2626	0.3616	0.5466		0.3692	0.0215		0.9924	1.0091	0.9903	1.8054	1.0624	0.9863	1.0032	1.0113	1.0277	1.0138	1.0023	1.0128	1.0557	1.0194	1.0311	0.9835	1.055	1.0859	1.0004
	48.6	0.3315	0.273	0.2427	0.3999	0.3581	0.3719	0.1166	0.275	0.3925	0.4039	0.467	0.409	0.3568	0.4749	0.3907	0.3707	0.416	0.3771	0.316	0.688	0.3096	0.2973	0.262	0.36	0.5477		0.3683	0.0218		0.9902	1.0083	0.9888	1.8108	1.0594	0.9846	1.0026	1.0172	1.0235	1.013	0.9953	1.0116	1.054	1.0205	1.0314	0.984	1.0544	1.0852	1.0008
	48.8	0.3346	0.2734	0.2424	0.3984	0.3569	0.368	0.1174	0.2717	0.3939	0.4021	0.4644	0.4082	0.3538	0.4766	0.3904	0.3717	0.41	0.3745	0.3191	0.6876	0.3112	0.2973	0.2635	0.3587	0.5484		0.3678	0.0217		0.9906	1.0048	0.986	1.8127	1.059	0.9846	1.0014	1.0183	1.024	1.0115	0.9908	1.0102	1.0547	1.0167	1.0306	0.9838	1.0531	1.0867	0.9998
	49	0.3329	0.2728	0.2448	0.3968	0.3572	0.3714	0.1176	0.2735	0.3929	0.3982	0.4626	0.4076	0.3539	0.473	0.3906	0.3728	0.4069	0.3722	0.3234	0.6789	0.3097	0.2976	0.2623	0.3519	0.5483		0.3668	0.0214		0.9899	1.003	0.986	1.813	1.0581	0.9831	1.0006	1.0177	1.0238	1.0126	0.9886	1.0094	1.0551	1.0169	1.0309	0.9839	1.0535	1.0862	1.0015
	49.2	0.331	0.2714	0.2405	0.3951	0.3547	0.3657	0.1164	0.2713	0.3974	0.3951	0.4606	0.4064	0.3506	0.469	0.3902	0.376	0.4025	0.3716	0.3216	0.6684	0.3119	0.2933	0.2616	0.3484	0.5475		0.3647	0.0212		0.992	1.003	0.9852	1.8139	1.0567	0.9817	1.0029	1.0187	1.0264	1.013	0.9894	1.0089	1.0537	1.0159	1.0307	0.9844	1.0555	1.0866	1.0019
	49.4	0.3302	0.2717	0.2379	0.3947	0.3537	0.3645	0.1146	0.2692	0.3978	0.3912	0.4616	0.4061	0.351	0.4715	0.3869	0.3761	0.4057	0.3724	0.3159	0.6614	0.3101	0.2927	0.2609	0.3459	0.5508		0.3638	0.0212		0.9938	1.0005	0.9857	1.8133	1.0575	0.9821	1.0028	1.0268	1.026	1.014	0.99	1.0072	1.0539	1.0152	1.0308	0.9843	1.053	1.085	1.0022
	49.6	0.3311	0.2712	0.2361	0.3938	0.3553	0.3694	0.1124	0.2706	0.4026	0.3969	0.4618	0.4075	0.3495	0.473	0.3892	0.3795	0.4069	0.3722	0.3271	0.6576	0.3068	0.2934	0.2599	0.342	0.5487		0.3646	0.0212		0.9964	1	0.9856	1.8107	1.0603	0.9828	1.0029	1.0222	1.0255	1.0126	0.9925	1.005	1.0552	1.0154	1.0285	0.9811	1.0541	1.0888	1.0015
	49.8	0.3278	0.2695	0.2361	0.3922	0.352	0.3709	0.1124	0.2727	0.4002	0.3971	0.4638	0.4066	0.3548	0.4728	0.3864	0.383	0.4064	0.3683	0.3282	0.6668	0.306	0.2913	0.2574	0.3342	0.5465		0.3641	0.0214		0.9949	1.002	0.9858	1.8127	1.0616	0.9822	1.0045	1.0249	1.025	1.014	0.9918	1.0063	1.0536	1.0152	1.0294	0.982	1.0554	1.0894	1.004
	50	0.3286	0.2687	0.2317	0.393	0.3505	0.3665	0.112	0.2729	0.4006	0.3942	0.4664	0.4046	0.3542	0.4783	0.3859	0.3795	0.4084	0.3662	0.3301	0.674	0.3096	0.2903	0.2556	0.3341	0.5432		0.364	0.0217		0.9944	1.0037	0.9847	1.8145	1.06	0.9838	1.0055	1.027	1.0266	1.016	0.9914	1.0069	1.0553	1.0128	1.0284	0.9833	1.0541	1.0851	1.007
	50.2	0.3303	0.2676	0.2331	0.3937	0.3512	0.3712	0.1097	0.2743	0.401	0.396	0.4634	0.4081	0.3542	0.4804	0.3899	0.3804	0.4085	0.3715	0.3236	0.6777	0.3061	0.2934	0.2552	0.3347	0.5435		0.3648	0.0218		0.991	1.0035	0.9838	1.8185	1.0612	0.9838	1.0045	1.025	1.0254	1.0145	0.9961	1.0067	1.057	1.0108	1.0271	0.9803	1.0555	1.0838	1.0061
	50.4	0.3281	0.267	0.2319	0.3939	0.3497	0.3687	0.109	0.2761	0.3967	0.3933	0.4648	0.4064	0.3549	0.4791	0.3885	0.3798	0.4044	0.3744	0.3256	0.6855	0.3048	0.2897	0.2541	0.3377	0.5386		0.3641	0.0219		0.9879	1.0055	0.9831	1.8176	1.0602	0.9819	1.0058	1.0202	1.0276	1.0146	0.9924	1.008	1.0568	1.0116	1.0269	0.9821	1.0553	1.085	1.0075
	50.6	0.326	0.2661	0.2309	0.394	0.347	0.3619	0.1083	0.2777	0.3923	0.389	0.4626	0.4041	0.3535	0.4817	0.3871	0.3769	0.4061	0.3673	0.319	0.6885	0.3056	0.2894	0.255	0.3339	0.5388		0.3625	0.022		0.987	1.0061	0.9835	1.8187	1.0592	0.9809	1.0059	1.0251	1.0309	1.0161	0.9949	1.0099	1.0564	1.0106	1.0274	0.9844	1.0516	1.0817	1.0081
	50.8	0.3249	0.268	0.2288	0.3947	0.3449	0.3559	0.1062	0.2779	0.3958	0.3902	0.4633	0.4062	0.3487	0.4794	0.3904	0.3762	0.4091	0.3725	0.3123	0.6761	0.3058	0.2886	0.2556	0.3388	0.5433		0.3621	0.0219		0.9877	1.0062	0.9833	1.8181	1.059	0.981	1.0039	1.0254	1.0291	1.0117	0.996	1.0076	1.0572	1.013	1.0246	0.9811	1.0505	1.08	1.008
	51	0.3246	0.2706	0.2262	0.392	0.3431	0.355	0.1071	0.2791	0.3982	0.3929	0.4646	0.4088	0.3517	0.4767	0.3939	0.382	0.4133	0.3798	0.3159	0.6856	0.3028	0.2892	0.2569	0.3359	0.5458		0.3637	0.0222		0.9876	1.0045	0.9839	1.8203	1.0587	0.9788	1.0036	1.0218	1.0287	1.0078	0.9961	1.0071	1.0541	1.014	1.0245	0.978	1.05	1.0857	1.0043
	51.2	0.3227	0.2727	0.2243	0.3889	0.3403	0.3563	0.1091	0.2787	0.3955	0.3924	0.4673	0.4076	0.3542	0.4832	0.3951	0.3817	0.4161	0.3779	0.3202	0.6884	0.3035	0.2888	0.2574	0.3301	0.5449		0.3639	0.0223		0.9899	1.0042	0.9846	1.82	1.0584	0.9778	1.0048	1.022	1.0281	1.0098	0.9915	1.0076	1.0527	1.0144	1.0253	0.98	1.0488	1.0913	1.0067
	51.4	0.3256	0.277	0.2218	0.3865	0.3399	0.357	0.1108	0.2824	0.3963	0.392	0.4672	0.4096	0.3557	0.4898	0.396	0.3809	0.4199	0.3745	0.3187	0.6771	0.3055	0.2916	0.2579	0.3241	0.5444		0.3641	0.022		0.9899	1.0034	0.9838	1.8243	1.0593	0.9778	1.0046	1.0219	1.0281	1.0107	0.9931	1.0066	1.0506	1.014	1.0262	0.9786	1.0487	1.0917	1.0085
	51.6	0.3288	0.2802	0.2213	0.3878	0.3384	0.356	0.1114	0.2815	0.398	0.3897	0.4671	0.4124	0.3586	0.4922	0.3947	0.3822	0.4205	0.3796	0.3225	0.6737	0.3034	0.2899	0.2567	0.3232	0.5456		0.3646	0.022		0.9877	1.0047	0.9832	1.8272	1.0579	0.9764	1.0062	1.0201	1.0264	1.0115	0.9908	1.0074	1.0526	1.0116	1.0271	0.9778	1.0515	1.093	1.0095
	51.8	0.3312	0.2812	0.2187	0.3865	0.3387	0.3506	0.1088	0.2805	0.3959	0.3863	0.4675	0.4135	0.36	0.4967	0.392	0.3817	0.4242	0.376	0.3288	0.6875	0.3036	0.2909	0.2548	0.3216	0.539		0.3646	0.0223		0.9871	1.0035	0.9825	1.8304	1.0565	0.9776	1.0089	1.0174	1.0283	1.0153	0.9905	1.0085	1.0535	1.0136	1.0295	0.979	1.0496	1.093	1.0086
	52	0.3314	0.2815	0.2179	0.3879	0.3376	0.3457	0.1074	0.2812	0.3943	0.3842	0.4671	0.4133	0.3572	0.5008	0.3899	0.3792	0.4233	0.3718	0.3207	0.6676	0.3065	0.2905	0.2528	0.3247	0.5359		0.3628	0.0219		0.9884	1.0028	0.9823	1.8271	1.0561	0.978	1.0105	1.0169	1.0274	1.0153	0.9897	1.0088	1.0568	1.0158	1.0304	0.9808	1.0538	1.095	1.0087
	52.2	0.3354	0.2835	0.2148	0.3887	0.3381	0.338	0.1048	0.2835	0.3987	0.3812	0.4681	0.4136	0.3574	0.4983	0.3859	0.3785	0.4259	0.369	0.3203	0.6611	0.3089	0.2922	0.2508	0.3278	0.5341		0.3623	0.0218		0.988	1.0017	0.9832	1.8273	1.0565	0.9801	1.0108	1.0192	1.0302	1.0187	0.9923	1.0088	1.0582	1.0171	1.0306	0.9824	1.0532	1.0896	1.0082
	52.4	0.337	0.283	0.2166	0.3889	0.3361	0.3325	0.1047	0.2795	0.402	0.3815	0.4694	0.4141	0.3561	0.4979	0.3851	0.3784	0.4297	0.3728	0.3194	0.6651	0.3074	0.2927	0.2503	0.3348	0.5361		0.3629	0.0219		0.9915	1.0035	0.9836	1.8271	1.0556	0.9805	1.012	1.0196	1.0286	1.0166	0.995	1.0087	1.0606	1.0176	1.0301	0.9821	1.0541	1.09	1.0062
	52.6	0.3369	0.2844	0.2168	0.3862	0.3371	0.334	0.1056	0.281	0.4034	0.384	0.4714	0.4138	0.3559	0.4988	0.3855	0.3795	0.4276	0.3745	0.32	0.6708	0.3107	0.2929	0.2499	0.3427	0.5369		0.364	0.022		0.9936	1.0024	0.9834	1.8275	1.0576	0.9818	1.012	1.0191	1.0304	1.0158	0.998	1.0067	1.0577	1.0229	1.0302	0.9818	1.0539	1.0886	1.0061
	52.8	0.3393	0.2838	0.2161	0.3869	0.3363	0.3327	0.1101	0.2859	0.4035	0.3834	0.4726	0.4106	0.3563	0.496	0.3838	0.3756	0.4249	0.3758	0.3194	0.6647	0.3133	0.2968	0.2503	0.3444	0.5389		0.3641	0.0217		0.9933	1.0043	0.9832	1.8261	1.0588	0.9818	1.0118	1.0211	1.0312	1.0153	0.9998	1.0077	1.0583	1.0199	1.029	0.9842	1.0573	1.0897	1.0049
	53	0.3416	0.2832	0.2173	0.3863	0.3366	0.3337	0.1083	0.2825	0.4037	0.3846	0.4753	0.4111	0.356	0.4944	0.3801	0.3714	0.4239	0.3765	0.3281	0.6734	0.3107	0.2998	0.2509	0.3447	0.5386		0.3645	0.0219		0.9937	1.0067	0.9805	1.8301	1.0581	0.9822	1.0122	1.0247	1.0322	1.017	1.0009	1.0081	1.0567	1.0197	1.0292	0.9846	1.0531	1.0872	1.0051
	53.2	0.3442	0.2825	0.2178	0.3865	0.3355	0.3314	0.1102	0.2816	0.4026	0.385	0.4751	0.4091	0.3558	0.4956	0.3774	0.3666	0.4257	0.3781	0.3258	0.6725	0.3085	0.2976	0.2525	0.3465	0.5403		0.3642	0.0219		0.9937	1.0076	0.9783	1.8251	1.0577	0.981	1.0125	1.0251	1.0302	1.0149	1.0031	1.0076	1.0564	1.0207	1.0279	0.9818	1.0529	1.0893	1.0051
	53.4	0.3461	0.2803	0.2156	0.3849	0.3362	0.3303	0.1099	0.2851	0.4027	0.3879	0.4755	0.4089	0.3558	0.4927	0.3771	0.3614	0.422	0.3793	0.328	0.6633	0.3088	0.2949	0.2523	0.3424	0.5375		0.3632	0.0216		0.992	1.007	0.9774	1.8241	1.0581	0.983	1.013	1.0257	1.0308	1.0149	1.0004	1.0067	1.0567	1.0202	1.0264	0.9803	1.0537	1.0889	1.0042
	53.6	0.3464	0.2759	0.2146	0.3859	0.3342	0.3307	0.1089	0.2863	0.401	0.3897	0.477	0.409	0.3567	0.4894	0.375	0.3577	0.4226	0.3813	0.3248	0.6639	0.3024	0.2949	0.2528	0.3426	0.5343		0.3623	0.0217		0.9924	1.0073	0.977	1.8241	1.0569	0.9844	1.0144	1.0301	1.0288	1.0157	0.9946	1.0081	1.0575	1.017	1.0256	0.9805	1.0548	1.0906	1.0052
	53.8	0.3466	0.2746	0.215	0.3848	0.3347	0.3322	0.1034	0.2817	0.4022	0.3922	0.4783	0.4146	0.3564	0.4882	0.3757	0.3569	0.4237	0.3844	0.3253	0.6567	0.2965	0.2897	0.2523	0.3381	0.5313		0.3614	0.0217		0.9936	1.0078	0.976	1.8246	1.0553	0.9835	1.0146	1.0324	1.028	1.0157	0.9916	1.0076	1.0567	1.0169	1.0261	0.9783	1.0543	1.0901	1.0075
	54	0.3456	0.2731	0.2136	0.3852	0.3337	0.3312	0.1033	0.2843	0.3962	0.392	0.4805	0.4109	0.3585	0.4914	0.372	0.3572	0.4264	0.3855	0.3234	0.6556	0.2931	0.2841	0.2508	0.333	0.5309		0.3605	0.0218		0.9921	1.0062	0.9781	1.8232	1.0567	0.9843	1.0145	1.0322	1.0294	1.0193	0.9921	1.0095	1.0576	1.0156	1.0265	0.9796	1.0559	1.0899	1.0077
	54.2	0.3402	0.2695	0.214	0.385	0.3356	0.3326	0.1028	0.2872	0.393	0.3969	0.4805	0.4131	0.357	0.4916	0.3739	0.3571	0.4189	0.3882	0.3246	0.6581	0.29	0.2829	0.2483	0.3344	0.5283		0.3601	0.0219		0.9906	1.007	0.9775	1.8265	1.0558	0.9847	1.017	1.0298	1.0299	1.0174	0.9948	1.0116	1.0605	1.017	1.0274	0.9817	1.0557	1.09	1.0081
	54.4	0.3403	0.2668	0.2131	0.3856	0.3331	0.3353	0.1038	0.2838	0.3897	0.4	0.4793	0.4123	0.3563	0.488	0.3714	0.3583	0.4203	0.387	0.3229	0.6705	0.2877	0.2816	0.2475	0.3339	0.5304		0.36	0.0222		0.9939	1.0053	0.9772	1.8267	1.0545	0.9829	1.0166	1.0269	1.0294	1.0197	0.9954	1.0127	1.0613	1.0212	1.0282	0.9805	1.0566	1.0902	1.0084
	54.6	0.343	0.2666	0.2121	0.3857	0.3338	0.3321	0.1065	0.2821	0.39	0.4037	0.4776	0.4113	0.3523	0.4919	0.3745	0.3564	0.421	0.3859	0.3258	0.6634	0.2927	0.281	0.2462	0.3277	0.5294		0.3597	0.022		0.9925	1.0043	0.978	1.8242	1.0556	0.982	1.0158	1.024	1.0309	1.0205	0.9978	1.0137	1.0627	1.0218	1.0281	0.9817	1.0547	1.0894	1.0084
	54.8	0.3451	0.2641	0.2111	0.3862	0.3333	0.3349	0.1096	0.2844	0.3856	0.4047	0.4786	0.4075	0.3519	0.4947	0.3749	0.3543	0.4209	0.3863	0.3265	0.6658	0.2909	0.2804	0.2448	0.324	0.5262		0.3595	0.0221		0.9903	1.0063	0.9788	1.8245	1.0574	0.9828	1.0157	1.0254	1.0304	1.02	1.0006	1.0113	1.0646	1.0232	1.026	0.9787	1.0552	1.088	1.0079
	55	0.3463	0.261	0.2126	0.3853	0.3339	0.3365	0.1101	0.2862	0.3907	0.4066	0.4723	0.4112	0.3513	0.4964	0.3789	0.3529	0.4186	0.3886	0.3262	0.652	0.2903	0.2807	0.2458	0.333	0.523		0.3596	0.0216		0.9879	1.0066	0.977	1.8259	1.0577	0.9833	1.0178	1.0285	1.0296	1.0202	0.9938	1.0107	1.0639	1.0253	1.0244	0.9775	1.0555	1.0875	1.0092
	55.2	0.3538	0.2637	0.2106	0.3854	0.3289	0.3393	0.1104	0.2845	0.3902	0.4082	0.4718	0.4122	0.3507	0.4937	0.3777	0.3546	0.4193	0.3857	0.3306	0.6503	0.2905	0.28	0.246	0.3224	0.5181		0.3591	0.0215		0.99	1.0044	0.9754	1.8268	1.0575	0.9815	1.0159	1.0283	1.0319	1.0243	0.9885	1.0106	1.0626	1.0209	1.0239	0.9773	1.0543	1.0861	1.0075
	55.4	0.3531	0.263	0.2115	0.3859	0.3283	0.3399	0.1107	0.2865	0.3913	0.408	0.4757	0.4143	0.3538	0.5005	0.3815	0.3544	0.4176	0.3805	0.3343	0.636	0.2891	0.2791	0.2459	0.317	0.5085		0.3587	0.0212		0.9875	1.0049	0.9757	1.8265	1.0596	0.9823	1.0167	1.0289	1.0316	1.0228	0.99	1.0109	1.0627	1.0194	1.0225	0.9782	1.0549	1.0872	1.0089
	55.6	0.3524	0.2649	0.2127	0.3852	0.3264	0.3416	0.1086	0.286	0.3858	0.4036	0.4782	0.4136	0.3583	0.4985	0.3802	0.3542	0.4145	0.3785	0.3294	0.6326	0.2872	0.279	0.2479	0.3204	0.5066		0.3578	0.0211		0.9878	1.0069	0.9747	1.8283	1.0595	0.9815	1.0168	1.0235	1.0321	1.0248	0.9859	1.0129	1.0613	1.0198	1.0237	0.9785	1.0554	1.0872	1.0089
	55.8	0.354	0.2673	0.2126	0.3844	0.3246	0.3403	0.1084	0.2872	0.3868	0.4023	0.4724	0.4119	0.3576	0.4989	0.3782	0.3551	0.4134	0.3755	0.3281	0.6321	0.2899	0.2794	0.249	0.3246	0.5073		0.3576	0.021		0.9877	1.0046	0.973	1.8299	1.0591	0.9807	1.0164	1.022	1.0328	1.0276	0.9865	1.0151	1.063	1.0184	1.0256	0.9817	1.0536	1.0901	1.0086
	56	0.3542	0.2711	0.2127	0.384	0.3221	0.3434	0.1075	0.2856	0.3839	0.4019	0.4744	0.4091	0.3562	0.4963	0.3801	0.3557	0.4116	0.3737	0.3248	0.638	0.2912	0.2811	0.2485	0.3196	0.5088		0.3574	0.0211		0.9885	1.005	0.973	1.8307	1.0591	0.9795	1.0149	1.022	1.0343	1.0263	0.9916	1.0171	1.0656	1.0197	1.027	0.982	1.0532	1.0887	1.0105
	56.2	0.3509	0.2695	0.2133	0.3817	0.3222	0.3405	0.1067	0.2862	0.3782	0.3937	0.4751	0.4042	0.3558	0.5001	0.382	0.3532	0.4127	0.3715	0.3204	0.6317	0.2934	0.2822	0.25	0.326	0.5075		0.3563	0.0209		0.9865	1.0063	0.9745	1.831	1.06	0.98	1.0166	1.0201	1.0319	1.0277	0.9967	1.0172	1.067	1.0211	1.0273	0.9821	1.0538	1.0915	1.0114
	56.4	0.3514	0.272	0.2136	0.3818	0.3211	0.3437	0.103	0.2815	0.3739	0.3893	0.4702	0.4006	0.3532	0.4971	0.3828	0.3556	0.4158	0.3777	0.3126	0.6329	0.2935	0.2828	0.2497	0.3313	0.5106		0.3559	0.021		0.9884	1.0058	0.9737	1.8316	1.0584	0.9779	1.0163	1.0187	1.033	1.0347	0.9972	1.0191	1.0673	1.02	1.0292	0.9835	1.0492	1.093	1.0117
	56.6	0.349	0.2694	0.2136	0.3806	0.3209	0.347	0.1022	0.283	0.38	0.3873	0.4667	0.4014	0.3497	0.4968	0.3849	0.358	0.4149	0.3822	0.3121	0.6288	0.2929	0.2817	0.2478	0.3333	0.5115		0.3558	0.0209		0.9881	1.0053	0.9742	1.8298	1.0592	0.9787	1.0152	1.0188	1.0326	1.0361	1.0018	1.0166	1.0696	1.0204	1.0291	0.981	1.048	1.0929	1.0137
	56.8	0.3466	0.2682	0.2144	0.3804	0.3187	0.3476	0.0993	0.2799	0.3796	0.3849	0.4721	0.401	0.3506	0.4977	0.3886	0.3586	0.4149	0.3786	0.3157	0.6305	0.2919	0.2801	0.2478	0.3339	0.5096		0.3556	0.0211		0.9862	1.0064	0.9733	1.829	1.0582	0.9777	1.0173	1.0173	1.0324	1.0371	0.9989	1.0155	1.0679	1.0235	1.0288	0.978	1.0469	1.0922	1.0155
	57	0.3417	0.2665	0.2111	0.3824	0.3192	0.3471	0.0997	0.2804	0.3821	0.3817	0.4727	0.4016	0.3488	0.4985	0.3893	0.3602	0.4149	0.3758	0.3133	0.6277	0.2945	0.2794	0.25	0.3358	0.5077		0.3553	0.021		0.9868	1.006	0.9721	1.8274	1.0573	0.9754	1.0179	1.0153	1.0292	1.0417	0.9957	1.0126	1.0646	1.0206	1.0266	0.976	1.0453	1.0957	1.0146
	57.2	0.3409	0.2677	0.2097	0.3822	0.3196	0.3437	0.0993	0.279	0.3863	0.3831	0.4767	0.4021	0.3499	0.4971	0.3905	0.3609	0.4146	0.3761	0.3174	0.6286	0.296	0.2782	0.2487	0.3375	0.5122		0.3559	0.0212		0.9875	1.0055	0.9711	1.8277	1.0583	0.9745	1.0188	1.0175	1.0287	1.045	0.9906	1.0101	1.0617	1.0193	1.0263	0.9743	1.0436	1.0964	1.0159
	57.4	0.3398	0.2688	0.2099	0.379	0.3232	0.3416	0.1017	0.2828	0.3901	0.3822	0.4772	0.4035	0.3477	0.4982	0.3924	0.3593	0.413	0.3767	0.3224	0.6289	0.3004	0.2792	0.2506	0.3354	0.5168		0.3568	0.0211		0.9853	1.0052	0.9708	1.8244	1.0583	0.9749	1.0181	1.0191	1.0273	1.046	0.9861	1.0055	1.0603	1.0185	1.0243	0.97	1.0444	1.0955	1.0176
	57.6	0.34	0.2701	0.2073	0.3777	0.3216	0.3351	0.0998	0.2831	0.3841	0.3819	0.4807	0.4003	0.3502	0.4971	0.391	0.3574	0.4145	0.3763	0.3312	0.6376	0.3017	0.2781	0.2526	0.3327	0.5157		0.3567	0.0213		0.9846	1.0032	0.9703	1.8234	1.0594	0.9747	1.0189	1.0232	1.0277	1.0483	0.9815	1.0027	1.0581	1.0155	1.0233	0.9684	1.0425	1.0986	1.0171
	57.8	0.3384	0.2696	0.2054	0.3759	0.3219	0.3394	0.1015	0.286	0.3814	0.3782	0.4789	0.4005	0.3492	0.4975	0.3914	0.3578	0.4133	0.3781	0.3324	0.6351	0.3013	0.2801	0.2546	0.332	0.5171		0.3567	0.0212		0.9865	1.0038	0.9703	1.8227	1.0594	0.9736	1.0187	1.0254	1.0276	1.0481	0.9757	0.9976	1.0568	1.0093	1.02	0.9647	1.0377	1.0988	1.0193
	58	0.34	0.2704	0.205	0.3724	0.3232	0.3372	0.0999	0.2858	0.3787	0.3754	0.4825	0.3983	0.3509	0.4963	0.3882	0.3565	0.4164	0.3789	0.3373	0.6412	0.2992	0.2787	0.2535	0.3315	0.516		0.3565	0.0214		0.987	1.0032	0.9704	1.8223	1.0605	0.9734	1.0197	1.0261	1.0262	1.0407	0.9672	0.9897	1.0544	1.0071	1.0166	0.9572	1.03	1.0981	1.0189
	58.2	0.336	0.2693	0.2052	0.3707	0.324	0.3408	0.0971	0.2877	0.3785	0.3747	0.4756	0.3981	0.3506	0.4973	0.3873	0.3572	0.4182	0.3803	0.3335	0.6404	0.2977	0.2811	0.2559	0.3321	0.5143		0.3561	0.0213		0.9877	1.0041	0.9712	1.8207	1.0606	0.9718	1.0186	1.026	1.0199	1.027	0.9524	0.9791	1.05	1.005	1.0114	0.9454	1.0175	1.0991	1.0193
	58.4	0.3332	0.2675	0.2027	0.3736	0.3219	0.3409	0.0956	0.2912	0.3765	0.3711	0.4758	0.396	0.3482	0.4939	0.3842	0.3568	0.4164	0.3811	0.333	0.634	0.2965	0.2803	0.257	0.3347	0.5133		0.355	0.0211		0.9878	1.0036	0.9707	1.8257	1.0632	0.9712	1.0204	1.0272	1.011	1.0079	0.9345	0.9671	1.0433	0.997	1.0041	0.9329	1.0043	1.1016	1.0182
	58.6	0.3303	0.2676	0.202	0.3727	0.3237	0.3454	0.0958	0.2884	0.3754	0.3653	0.4713	0.394	0.3462	0.4941	0.3828	0.3525	0.4135	0.3777	0.3271	0.624	0.2977	0.2794	0.2553	0.3365	0.5102		0.3532	0.0208		0.9901	1.0062	0.9701	1.8302	1.0625	0.9694	1.0217	1.0284	0.9975	0.9849	0.9117	0.9547	1.0332	0.986	0.9954	0.9178	0.995	1.0992	1.0185
	58.8	0.3257	0.2675	0.2012	0.3715	0.3265	0.3386	0.0944	0.2835	0.3733	0.3651	0.466	0.3924	0.3454	0.4897	0.3798	0.3509	0.4138	0.3792	0.3248	0.6124	0.2963	0.2793	0.2528	0.3368	0.5097		0.3511	0.0206		0.991	1.0057	0.971	1.8306	1.0647	0.9694	1.0222	1.0317	0.9867	0.9695	0.8901	0.9463	1.0209	0.9748	0.9911	0.907	0.9925	1.1008	1.0158
	59	0.325	0.2668	0.2005	0.3712	0.3237	0.3391	0.0975	0.2844	0.3708	0.3665	0.4586	0.3914	0.3431	0.49	0.3815	0.348	0.4138	0.3787	0.3256	0.6051	0.2963	0.2795	0.2542	0.3391	0.5077		0.3503	0.0203		0.9907	1.0076	0.9721	1.8321	1.0666	0.9695	1.0215	1.0291	0.9804	0.96	0.8744	0.9432	1.0134	0.9618	0.9906	0.9025	0.9958	1.1034	1.0157
	59.2	0.3238	0.2644	0.2	0.3737	0.3229	0.3397	0.0972	0.284	0.369	0.3636	0.4624	0.3936	0.3424	0.4871	0.3817	0.3477	0.4112	0.3789	0.3327	0.6077	0.294	0.2781	0.2532	0.3363	0.5084		0.3502	0.0204		0.9905	1.0088	0.9711	1.8323	1.0665	0.9706	1.0235	1.0327	0.9822	0.9594	0.8696	0.9472	1.0114	0.9519	0.9924	0.9064	1.0069	1.1054	1.0172
	59.4	0.3185	0.262	0.2006	0.369	0.3237	0.3348	0.0976	0.2774	0.3674	0.3644	0.4626	0.3924	0.3463	0.4899	0.3826	0.349	0.4099	0.3719	0.3341	0.6125	0.2911	0.2788	0.2503	0.3327	0.5019		0.3488	0.0205		0.9907	1.0107	0.9712	1.8285	1.0647	0.971	1.0235	1.0353	0.9889	0.9693	0.8763	0.9553	1.0134	0.9492	0.9992	0.9165	1.0213	1.1035	1.019
	59.6	0.3182	0.2613	0.2	0.3688	0.3227	0.3297	0.0985	0.28	0.3679	0.3677	0.466	0.3933	0.3461	0.4913	0.3841	0.3507	0.4115	0.371	0.3344	0.6094	0.2871	0.28	0.25	0.3337	0.5033		0.3491	0.0205		0.9866	1.0112	0.971	1.8259	1.0652	0.9725	1.0248	1.0358	0.9995	0.9828	0.8961	0.9666	1.022	0.9554	1.0081	0.9309	1.0324	1.1038	1.0165
	59.8	0.3169	0.2618	0.2012	0.3697	0.322	0.3322	0.0993	0.2834	0.372	0.3705	0.4696	0.3935	0.3457	0.4935	0.3877	0.3496	0.4126	0.372	0.3343	0.6202	0.2858	0.2792	0.2485	0.332	0.5038		0.3503	0.0208		0.9872	1.0104	0.9698	1.8226	1.0625	0.9728	1.0272	1.0385	1.0077	0.9969	0.9179	0.9798	1.0345	0.9662	1.0148	0.9448	1.0415	1.1033	1.0176
	60	0.3166	0.2629	0.2025	0.3694	0.3226	0.3306	0.0972	0.281	0.3762	0.3696	0.47	0.3966	0.3483	0.4925	0.3872	0.3538	0.4152	0.3755	0.331	0.6304	0.2847	0.2778	0.2458	0.3277	0.5047		0.3508	0.0212		0.9897	1.0084	0.9702	1.8225	1.0622	0.974	1.0294	1.045	1.0177	1.0099	0.9413	0.9891	1.0437	0.9812	1.02	0.9573	1.0469	1.1021	1.0178
	60.2	0.3189	0.2646	0.2022	0.3676	0.3234	0.3265	0.0984	0.28	0.3769	0.3743	0.4679	0.3953	0.3477	0.4898	0.3851	0.3537	0.4167	0.3783	0.3276	0.6205	0.2872	0.2763	0.2452	0.3324	0.5037		0.3504	0.0209		0.989	1.0078	0.9719	1.8228	1.0637	0.9754	1.0302	1.0397	1.0213	1.0172	0.9629	0.996	1.0518	0.9927	1.0222	0.9639	1.0512	1.099	1.0165
	60.4	0.3235	0.2659	0.2014	0.3669	0.3228	0.3294	0.0994	0.2809	0.3764	0.3762	0.465	0.3949	0.3478	0.4886	0.3848	0.3523	0.4194	0.3819	0.3271	0.6203	0.2896	0.2771	0.2447	0.3325	0.5038		0.3509	0.0208		0.9914	1.0098	0.9724	1.8227	1.0639	0.976	1.0315	1.0415	1.0261	1.0237	0.9743	1.0027	1.0555	1.0037	1.0249	0.9711	1.0515	1.0971	1.0145
	60.6	0.3268	0.2658	0.2008	0.368	0.3228	0.3321	0.0989	0.2806	0.3777	0.377	0.4609	0.3975	0.3462	0.4881	0.3822	0.3547	0.4232	0.384	0.3266	0.6226	0.2906	0.2777	0.2446	0.3299	0.5057		0.3514	0.0209		0.9952	1.0074	0.9736	1.8242	1.0648	0.9763	1.0304	1.0486	1.028	1.0267	0.9836	1.0056	1.0613	1.0102	1.0252	0.9733	1.055	1.0973	1.0141
	60.8	0.33	0.263	0.2007	0.3687	0.3204	0.3312	0.0996	0.2804	0.3743	0.3784	0.4548	0.3978	0.346	0.4836	0.3764	0.3525	0.4221	0.3844	0.3238	0.621	0.2927	0.2758	0.2475	0.3348	0.503		0.3505	0.0207		0.9937	1.0098	0.9752	1.8248	1.0682	0.9768	1.0291	1.0451	1.0303	1.0294	0.9913	1.0074	1.0643	1.0169	1.0258	0.9762	1.0543	1.0957	1.0147
	61	0.3325	0.26	0.1979	0.3685	0.3186	0.33	0.0967	0.2831	0.3726	0.3802	0.4512	0.3959	0.3418	0.4804	0.3751	0.3467	0.418	0.3826	0.3261	0.6119	0.2942	0.2758	0.2473	0.3308	0.5034		0.3489	0.0205		0.9937	1.0114	0.974	1.8235	1.0664	0.975	1.0285	1.0467	1.0289	1.026	0.9994	1.0067	1.069	1.0184	1.0248	0.9748	1.0558	1.0991	1.0141
	61.2	0.334	0.2576	0.1979	0.369	0.319	0.3308	0.0964	0.2813	0.3742	0.3812	0.449	0.3932	0.3399	0.4781	0.3749	0.3451	0.4184	0.3786	0.321	0.6168	0.2924	0.2758	0.2485	0.3272	0.4984		0.348	0.0205		0.9936	1.0107	0.9741	1.8243	1.0674	0.976	1.0265	1.0524	1.0309	1.0283	0.997	1.0057	1.0683	1.0232	1.0258	0.9757	1.0555	1.1003	1.0137
	61.4	0.3386	0.2556	0.1974	0.3707	0.3155	0.3316	0.0974	0.2824	0.3755	0.3846	0.447	0.3922	0.3375	0.477	0.3721	0.3441	0.4203	0.3781	0.3177	0.6158	0.2904	0.2773	0.2505	0.328	0.497		0.3478	0.0204		0.9915	1.0108	0.9731	1.8241	1.0685	0.9739	1.0252	1.0479	1.0292	1.0258	1.0022	1.0044	1.0706	1.0218	1.0229	0.9724	1.0555	1.1044	1.0144
	61.6	0.3386	0.2529	0.1965	0.3694	0.3145	0.3295	0.0967	0.2807	0.3771	0.3886	0.4466	0.3913	0.3368	0.4737	0.3694	0.3412	0.4185	0.3757	0.3188	0.6085	0.292	0.2776	0.2499	0.3258	0.493		0.3465	0.0202		0.9891	1.0122	0.9722	1.8238	1.0685	0.9722	1.0262	1.0457	1.0293	1.028	0.9992	1.0028	1.0691	1.0245	1.0224	0.9727	1.0547	1.1033	1.0166
	61.8	0.3377	0.2525	0.1942	0.3679	0.3139	0.3299	0.0955	0.2778	0.3802	0.3871	0.4489	0.3867	0.3354	0.4725	0.3708	0.3407	0.4177	0.3764	0.3163	0.6151	0.293	0.2808	0.2497	0.324	0.4924		0.3463	0.0204		0.9903	1.0118	0.9717	1.8244	1.0662	0.9714	1.0266	1.0453	1.0308	1.0287	0.9973	1.0016	1.0663	1.0212	1.0228	0.9726	1.0589	1.1047	1.0143
	62	0.3384	0.255	0.1936	0.367	0.3124	0.3271	0.0986	0.2745	0.3773	0.3866	0.4513	0.3845	0.3343	0.4746	0.3674	0.3409	0.417	0.3765	0.3153	0.6189	0.2934	0.2852	0.2511	0.3289	0.4883		0.3463	0.0204		0.9873	1.0126	0.9724	1.8239	1.0687	0.9718	1.0295	1.0508	1.0341	1.0373	0.995	1.0044	1.0656	1.0223	1.0243	0.9762	1.0588	1.1026	1.0155
	62.2	0.3398	0.2573	0.1933	0.3664	0.3069	0.3277	0.0982	0.2761	0.3767	0.3841	0.45	0.386	0.3327	0.4752	0.3655	0.339	0.418	0.3796	0.3177	0.6191	0.2942	0.2882	0.2494	0.3331	0.4896		0.3466	0.0204		0.9888	1.0137	0.9697	1.8214	1.0672	0.9682	1.0329	1.0474	1.0353	1.0375	1.0024	1.0055	1.0689	1.0222	1.0237	0.977	1.0601	1.1017	1.0159
	62.4	0.3379	0.2582	0.1943	0.3652	0.3066	0.3251	0.0952	0.2726	0.3753	0.3823	0.4509	0.3858	0.3315	0.471	0.3646	0.3366	0.4149	0.3841	0.3228	0.6193	0.2957	0.2872	0.2489	0.333	0.4898		0.3459	0.0204		0.9896	1.0115	0.9709	1.8225	1.0681	0.9711	1.0349	1.0496	1.0365	1.0403	1.0026	1.0054	1.0685	1.029	1.0249	0.9791	1.0594	1.0992	1.0162
	62.6	0.3415	0.2608	0.1955	0.3652	0.3056	0.3257	0.0947	0.2713	0.373	0.3783	0.4559	0.3825	0.3297	0.4711	0.365	0.3328	0.415	0.3873	0.3244	0.6322	0.2945	0.2869	0.2496	0.3311	0.4841		0.3462	0.0207		0.9887	1.0134	0.9706	1.8187	1.0674	0.9713	1.0377	1.0469	1.0349	1.038	1.005	1.0038	1.0697	1.0285	1.024	0.9775	1.0593	1.0994	1.0144
	62.8	0.346	0.2617	0.1971	0.366	0.3055	0.325	0.0946	0.2752	0.3747	0.3805	0.4579	0.3872	0.3261	0.4737	0.3644	0.3326	0.414	0.3928	0.3272	0.6206	0.2932	0.2847	0.248	0.3304	0.4815		0.3464	0.0204		0.9883	1.0132	0.9686	1.8172	1.0681	0.9696	1.0375	1.0479	1.0336	1.0357	1.0008	1.003	1.0704	1.0307	1.0237	0.9778	1.0572	1.1001	1.0136
	63	0.347	0.2626	0.1969	0.3658	0.3046	0.3292	0.0939	0.2781	0.3765	0.3812	0.4615	0.3878	0.3273	0.4696	0.3658	0.332	0.4109	0.3933	0.329	0.6271	0.2939	0.2821	0.2474	0.327	0.4791		0.3468	0.0206		0.9879	1.0111	0.9677	1.8175	1.0666	0.971	1.0384	1.0437	1.0323	1.0308	0.9989	1.0028	1.0702	1.028	1.0226	0.9759	1.056	1.0996	1.0132
	63.2	0.3454	0.2597	0.1981	0.3663	0.3061	0.3268	0.0945	0.2801	0.3726	0.3806	0.4629	0.3879	0.3295	0.4673	0.3667	0.3312	0.4062	0.393	0.3296	0.6214	0.294	0.2801	0.2463	0.3231	0.476		0.3458	0.0204		0.9868	1.0115	0.9679	1.8167	1.0657	0.9714	1.0373	1.0465	1.0313	1.0294	0.9954	1.0009	1.0688	1.0277	1.0223	0.9752	1.0568	1.1013	1.0127
	63.4	0.345	0.2601	0.1959	0.3651	0.307	0.3258	0.095	0.2841	0.3714	0.3752	0.4613	0.3871	0.329	0.468	0.3657	0.3322	0.406	0.3951	0.3305	0.6288	0.2934	0.2784	0.2458	0.3257	0.473		0.3458	0.0205		0.9845	1.0124	0.9673	1.8176	1.0645	0.9705	1.0371	1.0466	1.0309	1.0289	0.9937	1.0007	1.0692	1.0245	1.0229	0.9754	1.0593	1.101	1.0141
	63.6	0.3446	0.2594	0.1961	0.3646	0.3047	0.3249	0.096	0.2865	0.3714	0.3776	0.4566	0.3893	0.3299	0.4642	0.3681	0.3341	0.4105	0.3951	0.3372	0.6307	0.2935	0.2777	0.2447	0.3238	0.473		0.3462	0.0205		0.9857	1.0103	0.9665	1.8181	1.0645	0.97	1.0366	1.0469	1.0332	1.0291	0.9923	1.0025	1.0686	1.0232	1.0224	0.9764	1.061	1.1047	1.0117
	63.8	0.3428	0.259	0.1946	0.3622	0.3036	0.3224	0.0962	0.2824	0.3693	0.3756	0.4559	0.3873	0.3334	0.4598	0.3677	0.3334	0.4154	0.3914	0.336	0.6318	0.2935	0.2793	0.2449	0.3222	0.4729		0.3453	0.0205		0.9852	1.0078	0.968	1.8169	1.065	0.9733	1.0373	1.0476	1.036	1.0315	0.9973	1.0041	1.0702	1.023	1.0226	0.9771	1.0634	1.1058	1.0132
	64	0.3412	0.2573	0.1958	0.3625	0.3055	0.3196	0.0956	0.2798	0.37	0.3734	0.4545	0.3878	0.3321	0.4581	0.3689	0.3349	0.418	0.3932	0.3376	0.621	0.2906	0.2806	0.2446	0.3243	0.4718		0.3447	0.0202		0.9848	1.0095	0.9669	1.8139	1.0654	0.9725	1.0365	1.0428	1.0353	1.0318	1.0015	1.0037	1.0698	1.0253	1.0242	0.9778	1.0644	1.1072	1.0131
	64.2	0.34	0.261	0.1936	0.3613	0.3068	0.3265	0.0962	0.2787	0.3741	0.374	0.4545	0.3853	0.3317	0.4586	0.3682	0.3369	0.4222	0.3945	0.3392	0.6258	0.2901	0.276	0.2435	0.3222	0.4688		0.3452	0.0204		0.9839	1.0087	0.9654	1.813	1.0663	0.9726	1.0357	1.046	1.0351	1.0327	1.0003	1.0047	1.0698	1.0264	1.0251	0.9778	1.0637	1.105	1.0155
	64.4	0.3347	0.2615	0.1948	0.3617	0.3089	0.3277	0.0975	0.2786	0.3735	0.3764	0.4594	0.3856	0.3346	0.4642	0.3712	0.3373	0.4225	0.3879	0.3414	0.6214	0.2899	0.2754	0.2433	0.3212	0.4692		0.3456	0.0203		0.9836	1.0076	0.966	1.8077	1.068	0.9725	1.0367	1.0479	1.0369	1.0344	1.0006	1.0057	1.0693	1.0266	1.0261	0.9786	1.0656	1.1109	1.0132
	64.6	0.329	0.2626	0.194	0.3613	0.3102	0.3239	0.0989	0.2834	0.3749	0.3735	0.4618	0.3833	0.3328	0.4656	0.3713	0.3382	0.4169	0.3884	0.3322	0.6156	0.2876	0.2764	0.2429	0.3224	0.4717		0.3448	0.0202		0.9817	1.008	0.9668	1.8042	1.0684	0.9736	1.0379	1.0457	1.0395	1.0402	1.0052	1.008	1.0699	1.0294	1.0282	0.9801	1.0663	1.112	1.0189
	64.8	0.3279	0.265	0.1954	0.3608	0.3135	0.3226	0.0971	0.2866	0.374	0.37	0.4606	0.3821	0.3326	0.4695	0.372	0.3394	0.4104	0.3825	0.3337	0.6146	0.287	0.2746	0.2411	0.3254	0.4716		0.3444	0.0201		0.9821	1.0098	0.9663	1.8047	1.0665	0.9714	1.0412	1.0467	1.0392	1.0404	1.0074	1.0084	1.0713	1.0307	1.0288	0.9805	1.0659	1.1123	1.0208
	65	0.3241	0.2665	0.1972	0.3586	0.3148	0.3254	0.0971	0.2888	0.372	0.3679	0.4621	0.3796	0.3371	0.4712	0.3695	0.3382	0.4075	0.3714	0.3341	0.6157	0.2859	0.2725	0.2401	0.3279	0.4722		0.3439	0.0201		0.9846	1.0078	0.9675	1.8049	1.0661	0.9727	1.043	1.0501	1.04	1.0401	1.0068	1.0083	1.0732	1.0324	1.0286	0.979	1.0663	1.1104	1.0212
	65.2	0.3193	0.2667	0.1961	0.3563	0.3131	0.3195	0.0967	0.288	0.3668	0.3659	0.463	0.3788	0.3366	0.4749	0.3696	0.3355	0.4018	0.3671	0.3332	0.6127	0.2835	0.273	0.2403	0.3302	0.4744		0.3425	0.0201		0.9852	1.0074	0.9708	1.8057	1.0672	0.9756	1.0453	1.048	1.0406	1.039	1.0073	1.0082	1.0731	1.0329	1.0292	0.9789	1.065	1.1141	1.022
	65.4	0.318	0.2663	0.196	0.3547	0.3117	0.3182	0.0943	0.2858	0.3657	0.3651	0.4597	0.377	0.3335	0.4686	0.3686	0.3322	0.4024	0.3694	0.3295	0.6109	0.282	0.2728	0.2382	0.3342	0.4735		0.3411	0.02		0.9856	1.0099	0.9704	1.8058	1.0653	0.9748	1.0459	1.0518	1.0366	1.0348	1.0053	1.0067	1.0738	1.0338	1.0279	0.9756	1.0641	1.1105	1.0231
	65.6	0.3127	0.2674	0.1969	0.3517	0.3125	0.3212	0.0905	0.2788	0.3646	0.3666	0.4594	0.3746	0.3371	0.4672	0.3687	0.3331	0.3994	0.3671	0.332	0.6134	0.2819	0.2688	0.2385	0.3334	0.4683		0.3402	0.0201		0.9878	1.0103	0.9694	1.8107	1.0645	0.9744	1.0461	1.0587	1.034	1.0334	0.9969	1.0056	1.0725	1.0314	1.0278	0.9763	1.0652	1.1118	1.0224
	65.8	0.3054	0.2672	0.1965	0.3523	0.3106	0.3215	0.0923	0.2804	0.3597	0.3669	0.4605	0.3727	0.3387	0.4651	0.3674	0.3309	0.3991	0.3681	0.331	0.6147	0.2799	0.2677	0.2387	0.3359	0.4689		0.3397	0.0201		0.9875	1.0098	0.9695	1.8087	1.0677	0.9753	1.0475	1.0584	1.0335	1.0357	0.9958	1.006	1.0729	1.0303	1.0288	0.9764	1.0637	1.1103	1.022
	66	0.3018	0.2652	0.1945	0.3521	0.3109	0.3171	0.0961	0.2803	0.3553	0.366	0.4593	0.3718	0.3338	0.4694	0.3693	0.3297	0.4007	0.3751	0.3303	0.6159	0.2814	0.268	0.2397	0.3351	0.4723		0.3396	0.0202		0.9863	1.012	0.9693	1.8082	1.068	0.9739	1.0482	1.0577	1.0331	1.0355	0.995	1.0054	1.0734	1.0306	1.0282	0.9764	1.0655	1.1158	1.0209
	66.2	0.3031	0.2623	0.1966	0.3517	0.3134	0.3193	0.0953	0.2796	0.3547	0.3653	0.4586	0.3723	0.3352	0.4642	0.3716	0.3307	0.4029	0.3748	0.3322	0.6184	0.2823	0.2687	0.24	0.3395	0.4738		0.3403	0.0202		0.9842	1.0126	0.9683	1.8053	1.0673	0.9732	1.0491	1.0631	1.0343	1.0379	0.9905	1.007	1.0733	1.0313	1.03	0.9788	1.0679	1.1154	1.0211
	66.4	0.3013	0.2642	0.1955	0.353	0.3166	0.3213	0.095	0.2809	0.3537	0.3655	0.4625	0.3725	0.3368	0.4611	0.3693	0.3311	0.4018	0.3756	0.3267	0.6195	0.2843	0.2675	0.2404	0.3396	0.4795		0.3406	0.0203		0.9856	1.0105	0.968	1.8052	1.0678	0.9734	1.0505	1.0613	1.0383	1.0408	0.9944	1.0094	1.077	1.0281	1.032	0.9822	1.0689	1.1166	1.0221
	66.6	0.2982	0.2638	0.1955	0.3559	0.3173	0.3234	0.0965	0.2852	0.3498	0.3645	0.4585	0.3747	0.3361	0.4653	0.3685	0.3297	0.4046	0.3724	0.3239	0.6143	0.2846	0.2702	0.2414	0.3468	0.4869		0.3411	0.0202		0.986	1.0101	0.9695	1.8019	1.0688	0.9719	1.0499	1.0598	1.0387	1.037	1.0007	1.0079	1.0804	1.0305	1.0316	0.9809	1.0664	1.1114	1.0232
	66.8	0.2964	0.2631	0.1939	0.3575	0.3163	0.3177	0.0951	0.2876	0.3522	0.3657	0.4607	0.3773	0.3334	0.4681	0.3702	0.3281	0.4079	0.3733	0.3242	0.612	0.2861	0.2717	0.2408	0.3409	0.4896		0.3412	0.0203		0.9869	1.0118	0.9698	1.8034	1.0682	0.9711	1.0485	1.0625	1.0379	1.0337	0.9988	1.0075	1.0795	1.0327	1.0297	0.9808	1.0696	1.1106	1.0198
	67	0.2963	0.2644	0.1933	0.3571	0.3144	0.3171	0.0902	0.2872	0.3526	0.3683	0.4633	0.3788	0.3376	0.4649	0.3715	0.3297	0.4061	0.3705	0.3201	0.6032	0.2859	0.2701	0.2394	0.3362	0.4899		0.3403	0.0202		0.9858	1.012	0.9701	1.8027	1.0683	0.9702	1.0467	1.0646	1.039	1.0349	0.9989	1.0091	1.0781	1.0328	1.0312	0.9849	1.0683	1.1065	1.0226
	67.2	0.2932	0.2659	0.1926	0.3573	0.3148	0.307	0.0905	0.2851	0.3513	0.3696	0.4634	0.3804	0.3362	0.4666	0.3694	0.3276	0.4065	0.3704	0.3146	0.5934	0.2832	0.2736	0.2394	0.3324	0.4904		0.339	0.0201		0.9862	1.0122	0.9694	1.8033	1.0677	0.967	1.0467	1.0652	1.0375	1.0352	1.0035	1.0084	1.08	1.0324	1.0302	0.9833	1.0702	1.1058	1.0228
	67.4	0.2962	0.2661	0.1936	0.3558	0.3111	0.3006	0.0917	0.2861	0.3502	0.368	0.4619	0.3829	0.3367	0.4685	0.3715	0.3271	0.4027	0.3651	0.3128	0.5803	0.2797	0.2731	0.2386	0.332	0.4917		0.3378	0.0198		0.9855	1.0124	0.9677	1.8011	1.0667	0.9656	1.0464	1.0662	1.0385	1.0331	0.9991	1.0065	1.0792	1.0365	1.031	0.9839	1.0659	1.1059	1.0217
	67.6	0.3012	0.2649	0.1948	0.3537	0.3123	0.2962	0.0916	0.281	0.3485	0.3648	0.4635	0.384	0.3383	0.4697	0.3695	0.325	0.4019	0.3691	0.3218	0.5762	0.2807	0.2715	0.2374	0.3283	0.4897		0.3374	0.0197		0.9843	1.0112	0.9662	1.7987	1.0669	0.9666	1.0486	1.0649	1.036	1.0311	0.9983	1.0062	1.0788	1.0357	1.0293	0.9809	1.0649	1.108	1.0199
	67.8	0.3059	0.2671	0.1963	0.3522	0.3144	0.3016	0.0926	0.2766	0.3448	0.3623	0.4604	0.3859	0.3404	0.4686	0.3684	0.3242	0.3981	0.3691	0.3209	0.5643	0.28	0.2728	0.2388	0.3334	0.487		0.337	0.0193		0.9853	1.0098	0.9649	1.7938	1.0662	0.9663	1.0488	1.062	1.0364	1.0295	0.9954	1.0041	1.0774	1.0355	1.0283	0.9783	1.0622	1.1103	1.0229
	68	0.3096	0.2663	0.1977	0.3537	0.3175	0.2971	0.0924	0.2775	0.3461	0.362	0.4573	0.3886	0.3416	0.4673	0.3679	0.3218	0.399	0.3744	0.3215	0.559	0.2787	0.2701	0.2376	0.3392	0.4864		0.3372	0.0192		0.9864	1.0079	0.9651	1.7906	1.0666	0.9689	1.0498	1.0656	1.0358	1.0284	0.9908	1.0023	1.0763	1.0315	1.0268	0.9763	1.062	1.1058	1.0217
	68.2	0.3155	0.2661	0.1976	0.3543	0.3187	0.3007	0.0937	0.2778	0.3484	0.3591	0.458	0.3886	0.344	0.4685	0.3669	0.324	0.3984	0.3752	0.3247	0.563	0.2807	0.2675	0.2362	0.3424	0.4863		0.3383	0.0193		0.99	1.0077	0.9651	1.7875	1.067	0.9704	1.0506	1.0647	1.034	1.0281	0.9883	1.0014	1.0774	1.0289	1.0261	0.9747	1.0596	1.1067	1.0175
	68.4	0.3191	0.2656	0.1998	0.3547	0.3211	0.3009	0.0912	0.278	0.3475	0.3573	0.4584	0.388	0.3438	0.4714	0.3647	0.3225	0.3993	0.3764	0.3333	0.562	0.2838	0.2663	0.2361	0.3406	0.4799		0.3385	0.0192		0.9904	1.0062	0.9667	1.7876	1.0676	0.9707	1.0511	1.07	1.034	1.0298	0.9894	1.0039	1.0778	1.0278	1.0239	0.9738	1.0636	1.1033	1.0197
	68.6	0.3251	0.2672	0.1979	0.3549	0.3221	0.3045	0.0919	0.2795	0.3484	0.358	0.4595	0.3885	0.3429	0.4685	0.3658	0.3223	0.4008	0.3759	0.3274	0.5572	0.2818	0.2637	0.2343	0.3364	0.4807		0.3382	0.0191		0.9906	1.0065	0.9671	1.7851	1.0662	0.9691	1.0499	1.0691	1.0395	1.0357	0.991	1.0076	1.0784	1.0283	1.0273	0.9787	1.0657	1.1052	1.018
	68.8	0.3291	0.2669	0.1969	0.3555	0.3229	0.3043	0.093	0.2785	0.3498	0.359	0.4603	0.3863	0.3415	0.4667	0.3677	0.3248	0.4001	0.3757	0.3303	0.5724	0.2806	0.2615	0.2339	0.3313	0.4785		0.3387	0.0194		0.9877	1.0064	0.9667	1.7838	1.0658	0.9694	1.0489	1.0732	1.0407	1.0378	0.998	1.0099	1.082	1.0287	1.0295	0.9817	1.0696	1.1032	1.0198
	69	0.3335	0.268	0.196	0.3549	0.323	0.3109	0.0939	0.2782	0.3529	0.3565	0.4543	0.3841	0.3378	0.4675	0.3664	0.3245	0.4016	0.3702	0.3341	0.5738	0.2803	0.2622	0.2336	0.324	0.4748		0.3383	0.0193		0.9852	1.0081	0.9637	1.7853	1.0638	0.9663	1.0486	1.0637	1.0428	1.0401	1.0028	1.0125	1.0855	1.0341	1.0311	0.9826	1.0703	1.107	1.022
	69.2	0.337	0.2687	0.1963	0.3538	0.3233	0.3116	0.0955	0.2788	0.355	0.3573	0.4524	0.3842	0.3367	0.4654	0.3657	0.3238	0.4033	0.3746	0.3391	0.5721	0.2774	0.2627	0.2341	0.3245	0.4776		0.3388	0.0192		0.9826	1.0071	0.9617	1.7838	1.0629	0.9636	1.0479	1.0605	1.0455	1.0407	1.0083	1.0143	1.0864	1.0356	1.032	0.9849	1.0728	1.1085	1.0264
	69.4	0.3402	0.2672	0.1938	0.3544	0.3246	0.3163	0.0992	0.2778	0.361	0.3606	0.4521	0.3827	0.3343	0.4641	0.3689	0.3238	0.4046	0.3702	0.3425	0.5789	0.2722	0.2628	0.2324	0.314	0.4736		0.3389	0.0193		0.9792	1.0064	0.9595	1.7778	1.0629	0.9626	1.0494	1.0564	1.0447	1.0422	1.0089	1.0139	1.0859	1.0376	1.0331	0.9854	1.0725	1.11	1.0274
	69.6	0.3439	0.2662	0.1926	0.3562	0.325	0.3162	0.0965	0.2793	0.3658	0.3601	0.452	0.3809	0.3317	0.4626	0.3687	0.3256	0.4027	0.3709	0.3409	0.5792	0.2737	0.2653	0.2325	0.3167	0.4741		0.3392	0.0194		0.9791	1.0056	0.957	1.7774	1.061	0.962	1.0512	1.0547	1.0436	1.0442	1.0059	1.012	1.0854	1.0397	1.0315	0.9841	1.0746	1.1062	1.031
	69.8	0.3454	0.2653	0.193	0.355	0.3252	0.3145	0.096	0.2847	0.3691	0.3608	0.4554	0.3779	0.331	0.4643	0.3661	0.3263	0.4028	0.3782	0.3435	0.5738	0.2754	0.2642	0.2315	0.3154	0.4754		0.3396	0.0193		0.9788	1.0035	0.9564	1.7786	1.0608	0.9609	1.0538	1.0507	1.0453	1.0456	1.0028	1.0144	1.0858	1.0407	1.0317	0.9851	1.0719	1.108	1.0298
	70	0.3475	0.267	0.192	0.3532	0.324	0.3204	0.0979	0.2839	0.3687	0.3622	0.4601	0.3782	0.3299	0.4634	0.3642	0.3278	0.3995	0.388	0.3447	0.5754	0.2755	0.2656	0.2308	0.3165	0.4782		0.3406	0.0194		0.9812	1.0035	0.9566	1.7713	1.0624	0.9606	1.055	1.0486	1.0428	1.0431	1.0042	1.0117	1.0861	1.0407	1.03	0.9831	1.0741	1.1106	1.0311
	70.2	0.3482	0.2664	0.1912	0.3541	0.323	0.3243	0.096	0.2846	0.3655	0.3604	0.4617	0.3744	0.3265	0.4634	0.3647	0.3259	0.3973	0.3857	0.3417	0.5835	0.278	0.2636	0.2296	0.3089	0.4731		0.3397	0.0196		0.9787	1.003	0.9571	1.7678	1.0621	0.9623	1.0577	1.0483	1.0441	1.045	0.9978	1.0135	1.0844	1.0434	1.03	0.9839	1.0706	1.107	1.032
	70.4	0.3495	0.266	0.1916	0.3536	0.3221	0.3226	0.0943	0.2865	0.3658	0.3567	0.4591	0.3731	0.3258	0.4637	0.3624	0.3261	0.3953	0.3923	0.3383	0.579	0.2822	0.265	0.2304	0.3165	0.4754		0.3397	0.0194		0.9831	1.0046	0.9561	1.7688	1.0604	0.9618	1.0586	1.0427	1.0429	1.0429	1.0002	1.0114	1.0849	1.0405	1.028	0.9816	1.0717	1.1095	1.0311
	70.6	0.3445	0.2633	0.1935	0.3522	0.3221	0.3196	0.0963	0.2864	0.3669	0.3574	0.4588	0.3721	0.3247	0.4618	0.3601	0.3255	0.394	0.3953	0.3424	0.5816	0.2832	0.2673	0.232	0.3134	0.4689		0.3393	0.0193		0.9844	1.0043	0.9578	1.7666	1.0628	0.9626	1.0586	1.0481	1.043	1.0406	0.9967	1.0135	1.085	1.0417	1.029	0.9818	1.0702	1.1134	1.0319
	70.8	0.3452	0.2616	0.1939	0.3516	0.3221	0.3227	0.097	0.2802	0.368	0.3576	0.4554	0.3743	0.3229	0.4583	0.361	0.3262	0.3971	0.3861	0.3413	0.5805	0.2825	0.2662	0.232	0.311	0.4627		0.3383	0.0192		0.9853	1.0061	0.9576	1.7612	1.0626	0.9619	1.0597	1.0478	1.0403	1.0394	0.9989	1.0102	1.0833	1.0408	1.0274	0.9782	1.0713	1.1115	1.0331
	71	0.3427	0.2581	0.1961	0.3508	0.3224	0.3184	0.0959	0.2814	0.3715	0.3582	0.4556	0.3728	0.3228	0.4593	0.3607	0.3254	0.3963	0.3819	0.3338	0.5697	0.2833	0.2673	0.2328	0.3096	0.4569		0.337	0.0189		0.9876	1.0059	0.958	1.7633	1.0613	0.9606	1.0598	1.0573	1.0429	1.0426	0.9906	1.0118	1.0822	1.0405	1.028	0.9786	1.0724	1.1105	1.0325
	71.2	0.3424	0.2571	0.1986	0.3521	0.3227	0.3192	0.0954	0.2792	0.3744	0.3602	0.4551	0.3753	0.3235	0.4575	0.3603	0.3285	0.3931	0.3865	0.3326	0.5588	0.2818	0.2689	0.2337	0.3097	0.4521		0.3367	0.0186		0.9921	1.0065	0.9589	1.7629	1.0633	0.9607	1.058	1.0592	1.0433	1.0423	0.9953	1.0127	1.083	1.0377	1.0282	0.98	1.0758	1.1132	1.032
	71.4	0.337	0.2593	0.1991	0.3526	0.3223	0.3196	0.0953	0.2763	0.373	0.3614	0.4572	0.3756	0.3218	0.455	0.3558	0.328	0.3951	0.3885	0.3352	0.5595	0.2799	0.2675	0.2342	0.3126	0.4507		0.3365	0.0186		0.9908	1.0072	0.9607	1.761	1.0656	0.9607	1.0575	1.0635	1.046	1.0436	0.9964	1.0158	1.0839	1.0415	1.0305	0.9802	1.0786	1.1098	1.0311
	71.6	0.335	0.261	0.1982	0.3537	0.3181	0.319	0.0958	0.2758	0.3722	0.3613	0.4544	0.3767	0.3209	0.4548	0.3569	0.3308	0.3959	0.3836	0.3324	0.5655	0.2807	0.2651	0.232	0.3164	0.4507		0.3363	0.0187		0.9906	1.0085	0.9596	1.7629	1.0648	0.9587	1.0582	1.0671	1.0463	1.0437	1.001	1.0164	1.084	1.0422	1.0305	0.9812	1.0794	1.1114	1.0278
	71.8	0.3299	0.2611	0.1982	0.353	0.3183	0.3163	0.0943	0.2768	0.3684	0.3582	0.4563	0.3718	0.3205	0.4538	0.353	0.3287	0.3943	0.3904	0.3305	0.5559	0.279	0.2662	0.2326	0.3217	0.4498		0.3352	0.0185		0.9912	1.0079	0.9595	1.7662	1.0651	0.9586	1.0565	1.0727	1.0491	1.0438	0.9996	1.018	1.0859	1.0429	1.0314	0.9838	1.0789	1.1179	1.0283
	72	0.3262	0.2618	0.1969	0.3539	0.3172	0.3106	0.0966	0.2737	0.3634	0.3545	0.4554	0.3729	0.3175	0.4514	0.3539	0.3275	0.3948	0.3935	0.3386	0.5607	0.2784	0.2645	0.2324	0.3312	0.4484		0.335	0.0186		0.9904	1.0077	0.9593	1.766	1.0656	0.9596	1.0584	1.0722	1.0482	1.0425	1.0059	1.0181	1.0873	1.0444	1.0309	0.9841	1.0768	1.1178	1.0294
	72.2	0.3229	0.2615	0.1956	0.3538	0.3137	0.3102	0.0973	0.2759	0.3597	0.3533	0.4541	0.373	0.315	0.4505	0.3502	0.3281	0.3978	0.3926	0.3418	0.5604	0.278	0.2652	0.2325	0.3352	0.4482		0.3347	0.0186		0.9909	1.0068	0.9577	1.7661	1.0646	0.9589	1.0602	1.0702	1.0474	1.0428	1.0049	1.0156	1.0865	1.049	1.0302	0.9823	1.0776	1.1225	1.0293
	72.4	0.3204	0.2577	0.1961	0.3526	0.3124	0.309	0.0981	0.2734	0.3554	0.3517	0.4514	0.3725	0.3134	0.4519	0.3526	0.3294	0.3933	0.3975	0.3344	0.5594	0.2783	0.2679	0.2325	0.336	0.4484		0.3338	0.0185		0.9915	1.0071	0.9573	1.7648	1.0635	0.9608	1.0611	1.0701	1.0493	1.0454	1.0021	1.0155	1.0861	1.0468	1.029	0.984	1.0763	1.1247	1.0346
	72.6	0.321	0.2579	0.1966	0.3498	0.3142	0.3109	0.0988	0.2737	0.3507	0.3498	0.4529	0.3695	0.312	0.4508	0.3477	0.325	0.3926	0.4004	0.3341	0.5581	0.2759	0.2678	0.2344	0.3397	0.4491		0.3333	0.0185		0.9926	1.008	0.957	1.762	1.0643	0.9613	1.0625	1.0632	1.0506	1.0459	1.0049	1.0153	1.0883	1.0433	1.029	0.9848	1.0752	1.123	1.0388
	72.8	0.3219	0.2599	0.1957	0.3516	0.3123	0.3133	0.1019	0.2728	0.3484	0.3483	0.4529	0.3741	0.3109	0.4482	0.3489	0.3261	0.3924	0.3977	0.3384	0.5707	0.2777	0.2687	0.2335	0.3387	0.4492		0.3342	0.0186		0.9913	1.0067	0.9575	1.7602	1.0655	0.9624	1.0636	1.0605	1.0497	1.0451	1.0054	1.0146	1.0892	1.0448	1.0282	0.9836	1.0768	1.1227	1.0409
	73	0.3216	0.2612	0.1961	0.3519	0.3155	0.3173	0.102	0.2737	0.3451	0.3493	0.4528	0.3708	0.3114	0.445	0.3472	0.325	0.393	0.3943	0.3356	0.5786	0.2762	0.2694	0.2328	0.332	0.4485		0.3338	0.0187		0.9891	1.0058	0.9573	1.7602	1.0656	0.9619	1.0627	1.0608	1.0514	1.0482	1.0022	1.0178	1.0885	1.0461	1.0305	0.9852	1.0762	1.1222	1.0421
	73.2	0.3177	0.2625	0.1953	0.3498	0.3179	0.3199	0.1022	0.2723	0.3445	0.3478	0.4539	0.3685	0.3148	0.448	0.3481	0.3212	0.3925	0.3957	0.3319	0.5785	0.2723	0.2671	0.2324	0.3316	0.4527		0.3336	0.0188		0.9869	1.0067	0.9567	1.7564	1.0644	0.961	1.0643	1.0625	1.0504	1.045	1.0049	1.0158	1.0923	1.0427	1.0291	0.983	1.075	1.117	1.0428
	73.4	0.3187	0.2673	0.1929	0.3491	0.3197	0.3264	0.1031	0.2738	0.3417	0.3466	0.4551	0.3675	0.3163	0.4448	0.3467	0.3188	0.3935	0.384	0.3372	0.5862	0.2691	0.2627	0.2301	0.3251	0.4478		0.333	0.0189		0.988	1.0055	0.9551	1.754	1.0641	0.9599	1.0651	1.0611	1.0486	1.0439	1.0012	1.0141	1.0922	1.0498	1.0294	0.9834	1.074	1.1202	1.0401
	73.6	0.316	0.2684	0.1915	0.3497	0.3199	0.3247	0.1048	0.2681	0.3386	0.3443	0.4534	0.3675	0.3173	0.4453	0.3468	0.3178	0.3927	0.3838	0.3339	0.5739	0.2661	0.2609	0.2281	0.322	0.4448		0.3312	0.0186		0.9864	1.005	0.955	1.7517	1.0645	0.9624	1.0641	1.0619	1.0478	1.045	0.9959	1.0138	1.09	1.0507	1.0291	0.9822	1.0765	1.1186	1.0423
	73.8	0.3154	0.2668	0.1923	0.3472	0.3181	0.328	0.1017	0.2667	0.3375	0.3475	0.4496	0.366	0.3196	0.4463	0.3463	0.3159	0.3945	0.3834	0.3256	0.5661	0.2632	0.2597	0.228	0.3193	0.4413		0.3298	0.0185		0.9862	1.0076	0.9533	1.7478	1.0638	0.9598	1.0659	1.0565	1.0492	1.0467	0.9966	1.0149	1.0902	1.0499	1.0307	0.9828	1.0768	1.1183	1.0395
	74	0.3177	0.265	0.1903	0.3458	0.3118	0.3279	0.1006	0.2661	0.3342	0.3469	0.4502	0.3655	0.3227	0.4462	0.347	0.3155	0.3923	0.3851	0.3202	0.5563	0.2623	0.2568	0.2287	0.3234	0.4423		0.3288	0.0184		0.9881	1.0077	0.9524	1.7444	1.0632	0.9598	1.0681	1.0572	1.0499	1.048	0.9989	1.0142	1.0933	1.0506	1.0297	0.9823	1.0779	1.1185	1.0407
	74.2	0.3203	0.2628	0.1888	0.3457	0.3095	0.326	0.1016	0.2666	0.3311	0.3491	0.4488	0.365	0.319	0.4422	0.3482	0.3131	0.3909	0.3771	0.3192	0.5532	0.2659	0.2557	0.2283	0.322	0.437		0.3275	0.0182		0.9896	1.0072	0.9534	1.7456	1.0657	0.9608	1.0688	1.0502	1.0514	1.0504	0.9965	1.0168	1.0915	1.0524	1.0303	0.9842	1.0795	1.1207	1.0421
	74.4	0.3216	0.2607	0.1886	0.3448	0.3056	0.3215	0.1005	0.2661	0.3291	0.3509	0.4482	0.3651	0.3214	0.4428	0.3502	0.3137	0.3926	0.3793	0.3181	0.5354	0.2665	0.2561	0.2298	0.3206	0.4401		0.3268	0.0179		0.9889	1.0084	0.9545	1.7464	1.0679	0.9605	1.0714	1.0516	1.0531	1.0478	0.9974	1.0178	1.092	1.049	1.0319	0.9866	1.0798	1.1205	1.0447
	74.6	0.3212	0.2582	0.1883	0.3426	0.3043	0.3232	0.1001	0.2693	0.3286	0.3553	0.4472	0.3644	0.3239	0.4401	0.353	0.3099	0.3944	0.3747	0.3177	0.5382	0.2637	0.2559	0.2301	0.323	0.4413		0.3267	0.0179		0.9896	1.0095	0.955	1.7444	1.0684	0.9591	1.0725	1.0541	1.0529	1.0461	1.0022	1.0176	1.0945	1.0506	1.0319	0.9863	1.0798	1.1233	1.0442
	74.8	0.3244	0.2561	0.1863	0.3424	0.3055	0.318	0.099	0.2688	0.3272	0.3541	0.4463	0.3615	0.3243	0.4403	0.3544	0.3078	0.3912	0.3688	0.3221	0.5328	0.2649	0.2546	0.2295	0.3196	0.4443		0.3258	0.0179		0.9925	1.0086	0.9573	1.744	1.07	0.9626	1.0731	1.0599	1.0528	1.0472	1.0026	1.0179	1.0949	1.053	1.0326	0.9879	1.08	1.1206	1.0479
	75	0.3219	0.253	0.187	0.342	0.3088	0.3191	0.097	0.2689	0.3309	0.3575	0.4422	0.3598	0.3224	0.4404	0.3551	0.3082	0.3957	0.3647	0.3196	0.5282	0.2654	0.2566	0.2291	0.3149	0.4432		0.3253	0.0178		0.9917	1.0098	0.9585	1.743	1.0712	0.9631	1.0739	1.0621	1.0527	1.0432	1.0041	1.0183	1.0946	1.0507	1.0335	0.9881	1.08	1.1202	1.0456
	75.2	0.3202	0.2539	0.1864	0.3387	0.3073	0.3147	0.0951	0.268	0.3323	0.3559	0.4413	0.3582	0.3252	0.44	0.3585	0.3105	0.3959	0.3728	0.3189	0.5256	0.2627	0.2555	0.2268	0.3154	0.4465		0.3251	0.0179		0.9928	1.0105	0.9577	1.7412	1.0699	0.9631	1.0745	1.0706	1.053	1.0412	1.0052	1.0177	1.0946	1.0519	1.0353	0.9881	1.0784	1.1201	1.0454
	75.4	0.3199	0.2522	0.1866	0.34	0.3078	0.3109	0.0944	0.271	0.3334	0.3561	0.4425	0.3579	0.326	0.4389	0.3586	0.3111	0.3938	0.3733	0.3183	0.5371	0.2604	0.2549	0.224	0.3161	0.4446		0.3252	0.0181		0.9913	1.0097	0.9575	1.7417	1.0697	0.9629	1.0723	1.0706	1.0517	1.0428	1.0087	1.0166	1.0943	1.0512	1.0349	0.9859	1.0806	1.1182	1.0465
	75.6	0.319	0.2513	0.1871	0.3393	0.307	0.3097	0.0936	0.2693	0.3339	0.3563	0.4425	0.3567	0.3261	0.4408	0.362	0.3143	0.3927	0.3794	0.3234	0.5361	0.263	0.2559	0.2229	0.3118	0.4443		0.3255	0.0182		0.9901	1.0091	0.9563	1.7412	1.069	0.962	1.0725	1.0706	1.0544	1.0463	1.0029	1.0183	1.093	1.0505	1.0373	0.989	1.0806	1.1169	1.0473
	75.8	0.3142	0.2517	0.1867	0.3381	0.3062	0.3083	0.0922	0.2717	0.3372	0.3545	0.442	0.3556	0.326	0.4446	0.3597	0.3148	0.3913	0.3837	0.3228	0.534	0.2625	0.2555	0.2218	0.3184	0.4471		0.3256	0.0182		0.9888	1.0083	0.9538	1.7396	1.0673	0.9603	1.0736	1.0729	1.0527	1.043	1.0061	1.0179	1.0938	1.0479	1.0373	0.9868	1.0807	1.1194	1.0466
	76	0.3169	0.2543	0.187	0.3351	0.305	0.3018	0.0935	0.27	0.3395	0.3516	0.4379	0.3555	0.3265	0.4471	0.3626	0.3148	0.3877	0.3826	0.3274	0.5365	0.2639	0.2522	0.2198	0.3209	0.4469		0.3255	0.0182		0.9892	1.007	0.9535	1.7376	1.068	0.9592	1.0719	1.0689	1.0534	1.0438	1.0038	1.0156	1.0931	1.0499	1.0358	0.9863	1.0802	1.1207	1.0484
	76.2	0.3227	0.255	0.1883	0.3353	0.3075	0.3025	0.0922	0.2722	0.3405	0.352	0.4353	0.3537	0.3261	0.445	0.3606	0.3152	0.3862	0.376	0.3225	0.5413	0.2671	0.2523	0.2215	0.32	0.442		0.3253	0.0181		0.9854	1.0083	0.954	1.7372	1.0692	0.9592	1.0703	1.0647	1.0538	1.0457	1.0048	1.0159	1.0935	1.0487	1.0347	0.9853	1.0804	1.1196	1.0495
	76.4	0.3251	0.2552	0.1886	0.3328	0.3096	0.3059	0.0903	0.2697	0.3448	0.3524	0.4305	0.3508	0.324	0.4447	0.3618	0.3167	0.3875	0.3769	0.3177	0.5327	0.2704	0.2546	0.225	0.3243	0.4478		0.3256	0.018		0.9863	1.0107	0.9528	1.7323	1.0679	0.958	1.0717	1.063	1.0537	1.0466	1.001	1.0172	1.0944	1.0484	1.0338	0.9833	1.0794	1.1191	1.0485
	76.6	0.3301	0.2575	0.189	0.3321	0.3139	0.3066	0.0887	0.2727	0.3481	0.351	0.4287	0.3503	0.3205	0.4424	0.3608	0.3178	0.3845	0.3729	0.3147	0.5404	0.2723	0.2535	0.2238	0.3239	0.4479		0.3258	0.018		0.988	1.0082	0.9535	1.7343	1.0692	0.9591	1.0731	1.062	1.0522	1.0454	1.0007	1.0161	1.0938	1.0485	1.0335	0.982	1.0785	1.1245	1.0463
	76.8	0.335	0.2611	0.1902	0.3315	0.3151	0.3023	0.0915	0.2745	0.3511	0.3539	0.4294	0.3519	0.3215	0.4362	0.3632	0.32	0.3834	0.3762	0.3118	0.541	0.2718	0.2535	0.2243	0.3201	0.4414		0.3261	0.0179		0.9883	1.0099	0.9555	1.7343	1.0701	0.9586	1.0725	1.0595	1.0527	1.0478	0.9973	1.0162	1.0948	1.0484	1.0323	0.9817	1.0787	1.125	1.0493
	77	0.3366	0.2637	0.1922	0.3326	0.3176	0.3078	0.0889	0.2803	0.3503	0.3531	0.4338	0.3501	0.321	0.4346	0.3589	0.3195	0.388	0.3764	0.3107	0.5389	0.2697	0.2543	0.2263	0.3167	0.4403		0.3265	0.0178		0.9878	1.0116	0.955	1.7341	1.0695	0.9583	1.0732	1.0626	1.0531	1.0501	0.9972	1.0169	1.0932	1.0468	1.0335	0.9825	1.0809	1.1248	1.0506
	77.2	0.3356	0.2657	0.1933	0.332	0.3211	0.3079	0.0887	0.2826	0.352	0.3523	0.4339	0.3508	0.3173	0.4339	0.3599	0.3207	0.3877	0.3752	0.3114	0.5374	0.2673	0.2563	0.2266	0.3154	0.4437		0.3267	0.0178		0.9889	1.0104	0.9541	1.7357	1.0684	0.9576	1.0744	1.0602	1.053	1.0495	0.9965	1.0187	1.0946	1.0481	1.035	0.9847	1.0811	1.1266	1.0499
	77.4	0.335	0.2681	0.1958	0.3331	0.323	0.3055	0.0904	0.2884	0.3502	0.3521	0.437	0.3494	0.3162	0.4326	0.3574	0.3187	0.3854	0.372	0.3157	0.5344	0.2676	0.2549	0.2269	0.3083	0.436		0.3262	0.0175		0.9901	1.0072	0.9545	1.7368	1.0694	0.9587	1.0741	1.0641	1.0521	1.0488	0.9974	1.018	1.0964	1.05	1.0359	0.9858	1.0831	1.1292	1.0492
	77.6	0.3333	0.2688	0.1963	0.3333	0.3207	0.3032	0.0902	0.288	0.3499	0.3489	0.4385	0.3481	0.317	0.4346	0.3572	0.3171	0.3888	0.3727	0.3143	0.5218	0.2676	0.2555	0.2302	0.3073	0.4339		0.3255	0.0173		0.9907	1.0089	0.955	1.7332	1.0696	0.9582	1.0743	1.0616	1.0541	1.0515	0.9969	1.0193	1.0982	1.051	1.0372	0.9858	1.0862	1.1249	1.0501
	77.8	0.3311	0.2691	0.1977	0.3352	0.3198	0.3018	0.0909	0.2854	0.3491	0.3468	0.4387	0.3454	0.3144	0.4322	0.3575	0.317	0.3897	0.3712	0.3138	0.5236	0.2695	0.2556	0.2328	0.3106	0.4385		0.3255	0.0173		0.9915	1.0087	0.9537	1.7295	1.0696	0.9592	1.0749	1.0624	1.0573	1.0525	0.9976	1.0211	1.097	1.0506	1.04	0.9884	1.0869	1.1243	1.0483
	78	0.3276	0.2692	0.1976	0.3353	0.3181	0.2974	0.0893	0.28	0.349	0.3458	0.4387	0.3439	0.3155	0.4299	0.3592	0.3179	0.3849	0.3718	0.3147	0.5298	0.2713	0.2565	0.233	0.31	0.4392		0.325	0.0174		0.9925	1.0078	0.9545	1.7289	1.0717	0.9602	1.0785	1.0614	1.0584	1.052	0.9991	1.023	1.1011	1.0532	1.0412	0.9893	1.0881	1.1274	1.0485
	78.2	0.3248	0.2695	0.1983	0.3376	0.3147	0.2956	0.0903	0.2779	0.3488	0.343	0.4422	0.3414	0.3155	0.4309	0.357	0.3117	0.3864	0.3735	0.3177	0.5245	0.2724	0.256	0.2343	0.31	0.4394		0.3245	0.0173		0.9947	1.0081	0.9556	1.7259	1.0737	0.9599	1.0792	1.0696	1.0603	1.0569	0.9992	1.0248	1.1015	1.0537	1.0422	0.9887	1.0888	1.1251	1.0508
	78.4	0.3245	0.2699	0.1978	0.336	0.3113	0.2924	0.0901	0.2747	0.3493	0.3408	0.4413	0.3434	0.3166	0.4288	0.3606	0.3112	0.3856	0.3788	0.3166	0.5242	0.2709	0.2572	0.2332	0.3107	0.4396		0.3242	0.0174		0.9921	1.0093	0.9565	1.7292	1.0743	0.9608	1.0809	1.0705	1.062	1.0612	1.0043	1.0247	1.1017	1.0535	1.0421	0.9896	1.0879	1.1286	1.051
	78.6	0.322	0.2684	0.1982	0.3377	0.3116	0.2888	0.0895	0.2745	0.3471	0.3396	0.4447	0.343	0.3154	0.4276	0.356	0.3101	0.3829	0.3797	0.3184	0.5271	0.2681	0.256	0.2324	0.3099	0.4387		0.3235	0.0175		0.9928	1.0109	0.956	1.7287	1.0726	0.9599	1.0807	1.0764	1.0621	1.0594	1.0099	1.0231	1.103	1.0556	1.0402	0.9897	1.089	1.1292	1.0545
	78.8	0.3216	0.267	0.1977	0.3367	0.312	0.2908	0.0864	0.2736	0.345	0.3384	0.4462	0.3437	0.3148	0.4323	0.3526	0.3067	0.3824	0.3776	0.3214	0.5234	0.2657	0.2546	0.2307	0.3066	0.4302		0.3223	0.0175		0.9937	1.0097	0.9569	1.7334	1.074	0.9604	1.0804	1.0798	1.062	1.0618	1.0103	1.022	1.1018	1.0565	1.0395	0.9897	1.0881	1.1255	1.0548
	79	0.3215	0.2657	0.196	0.3388	0.3134	0.2904	0.0891	0.2738	0.3402	0.3368	0.448	0.3463	0.313	0.4342	0.3506	0.303	0.3798	0.3788	0.3163	0.5146	0.263	0.2551	0.2293	0.3088	0.4279		0.3214	0.0173		0.9938	1.0104	0.9572	1.7322	1.073	0.9601	1.08	1.0822	1.0587	1.0606	1.0129	1.0199	1.1008	1.0556	1.0384	0.9883	1.0897	1.1257	1.0524
	79.2	0.3205	0.2647	0.1938	0.3371	0.315	0.2905	0.0889	0.278	0.3383	0.336	0.4469	0.3459	0.3133	0.4369	0.3474	0.3052	0.3762	0.3804	0.3169	0.5146	0.2631	0.2533	0.2276	0.3092	0.4264		0.321	0.0173		0.994	1.0108	0.9575	1.733	1.0729	0.9624	1.0813	1.0874	1.0624	1.0637	1.0095	1.0211	1.1008	1.0571	1.0398	0.9904	1.0916	1.1272	1.0525
	79.4	0.3171	0.2642	0.1924	0.3379	0.3155	0.2931	0.0893	0.2776	0.3376	0.3363	0.4437	0.346	0.3106	0.4395	0.3432	0.3053	0.3783	0.375	0.3157	0.5167	0.26	0.2494	0.2267	0.3086	0.426		0.3202	0.0174		0.9967	1.0119	0.958	1.7292	1.0741	0.962	1.0815	1.0914	1.0621	1.0599	1.0131	1.024	1.1026	1.0561	1.0401	0.9907	1.091	1.1231	1.0547
	79.6	0.3158	0.2649	0.1903	0.3371	0.3152	0.2957	0.0881	0.2793	0.3368	0.337	0.4423	0.3474	0.311	0.436	0.3441	0.304	0.3789	0.379	0.3114	0.512	0.2612	0.2485	0.2248	0.3116	0.4244		0.3199	0.0173		0.9948	1.0113	0.9584	1.729	1.0759	0.9638	1.0831	1.0926	1.0616	1.0598	1.0105	1.0266	1.1016	1.0571	1.0392	0.9892	1.0899	1.1211	1.054
	79.8	0.3148	0.2627	0.1886	0.3369	0.3155	0.2959	0.0915	0.2802	0.3344	0.3363	0.4382	0.3464	0.308	0.4393	0.3438	0.3035	0.3781	0.3778	0.3074	0.5103	0.2602	0.2494	0.2242	0.3164	0.4298		0.3196	0.0172		0.9944	1.0139	0.9579	1.7283	1.0741	0.9623	1.0848	1.0941	1.0618	1.0608	1.0105	1.0287	1.103	1.0593	1.0403	0.9905	1.089	1.1216	1.0549
	80	0.3117	0.2633	0.1899	0.3354	0.3128	0.296	0.0914	0.2809	0.3344	0.337	0.4351	0.3451	0.3034	0.4387	0.3415	0.3061	0.3812	0.3784	0.3107	0.5077	0.2586	0.2464	0.2235	0.315	0.4344		0.3191	0.0172		0.9932	1.0122	0.9578	1.7312	1.0754	0.963	1.0841	1.0895	1.0627	1.0603	1.0088	1.0295	1.1033	1.0583	1.0396	0.9894	1.0869	1.1214	1.056
	80.2	0.3105	0.2619	0.192	0.3358	0.3107	0.2951	0.0883	0.273	0.3324	0.3372	0.4305	0.3471	0.3022	0.4373	0.3429	0.3071	0.3826	0.3807	0.3153	0.5112	0.2554	0.2439	0.2206	0.3164	0.4327		0.3185	0.0174		0.992	1.013	0.9575	1.7312	1.0753	0.9614	1.0834	1.0881	1.0621	1.057	1.0075	1.0295	1.1025	1.0588	1.0378	0.9892	1.0894	1.1202	1.0562
	80.4	0.3086	0.2595	0.1923	0.3377	0.3075	0.2924	0.0869	0.2783	0.3304	0.3366	0.4319	0.3439	0.3018	0.4398	0.3417	0.3082	0.381	0.3887	0.3176	0.5131	0.2575	0.2457	0.2208	0.3206	0.4342		0.3191	0.0175		0.9904	1.0115	0.956	1.7317	1.0739	0.9608	1.084	1.0872	1.0639	1.0604	1.0079	1.0286	1.1014	1.0566	1.0376	0.9899	1.0885	1.1202	1.0554
	80.6	0.3103	0.2594	0.1936	0.3384	0.3045	0.2902	0.0885	0.2808	0.33	0.337	0.4259	0.3449	0.2997	0.4455	0.342	0.3126	0.3791	0.3893	0.3229	0.5113	0.2562	0.2458	0.2206	0.3241	0.4367		0.3196	0.0175		0.9903	1.0089	0.9546	1.7326	1.073	0.9591	1.0862	1.0828	1.0624	1.0618	1.0088	1.0258	1.1007	1.0567	1.0369	0.9892	1.089	1.125	1.0571
	80.8	0.3103	0.2601	0.1961	0.3377	0.304	0.2887	0.0864	0.2812	0.3288	0.3373	0.4262	0.3461	0.3005	0.4411	0.3423	0.3127	0.3798	0.392	0.3295	0.5089	0.2552	0.2461	0.2197	0.3211	0.4369		0.3195	0.0174		0.9905	1.0066	0.954	1.729	1.0744	0.9591	1.0863	1.0787	1.0623	1.0618	1.0099	1.0251	1.1003	1.0557	1.0352	0.9886	1.0912	1.1301	1.0595
	81	0.3069	0.2588	0.1975	0.3371	0.3044	0.2904	0.0835	0.2837	0.3297	0.3384	0.4265	0.346	0.3011	0.4423	0.3434	0.3127	0.3793	0.3907	0.3303	0.513	0.2582	0.25	0.2192	0.3204	0.4318		0.3198	0.0175		0.9904	1.0088	0.9529	1.7245	1.0744	0.9593	1.0877	1.0807	1.0661	1.066	1.013	1.0271	1.1021	1.0549	1.0365	0.9903	1.0929	1.1317	1.0623
	81.2	0.3032	0.2603	0.1979	0.3375	0.3022	0.2898	0.0863	0.2896	0.3275	0.3386	0.4278	0.3466	0.3013	0.4439	0.3419	0.312	0.3786	0.3927	0.3252	0.5	0.2596	0.2537	0.2209	0.3219	0.4349		0.3198	0.0172		0.9911	1.0092	0.9536	1.7237	1.0748	0.9589	1.0892	1.0762	1.0635	1.0635	1.0208	1.0249	1.1031	1.054	1.0354	0.989	1.0926	1.1348	1.0623
	81.4	0.3025	0.2624	0.2004	0.3368	0.3029	0.2906	0.0872	0.2871	0.3291	0.338	0.425	0.3491	0.3017	0.4404	0.3398	0.3096	0.3774	0.3872	0.3289	0.4992	0.2613	0.2534	0.2204	0.3214	0.4343		0.3194	0.017		0.9913	1.0114	0.954	1.7249	1.0746	0.9584	1.0882	1.0807	1.0647	1.0644	1.0147	1.0269	1.1039	1.0584	1.0364	0.9902	1.0979	1.1372	1.0646
	81.6	0.2991	0.2632	0.2033	0.3361	0.3053	0.2935	0.0863	0.2821	0.3302	0.3386	0.4291	0.3471	0.303	0.44	0.3375	0.3078	0.3795	0.3823	0.3238	0.4924	0.2602	0.2533	0.2227	0.3159	0.4306		0.3185	0.0168		0.9911	1.0131	0.9555	1.7237	1.0745	0.9594	1.0871	1.0845	1.0703	1.0678	1.0191	1.0325	1.106	1.0575	1.0394	0.9962	1.0979	1.1347	1.0652
	81.8	0.2954	0.265	0.2057	0.3373	0.3038	0.296	0.0874	0.2825	0.3316	0.3402	0.4294	0.3468	0.3029	0.4391	0.3354	0.308	0.3811	0.384	0.3194	0.4846	0.2599	0.2517	0.2222	0.3176	0.4314		0.3183	0.0167		0.9896	1.015	0.9548	1.7226	1.0728	0.9593	1.0889	1.0873	1.0706	1.0671	1.0242	1.0328	1.1103	1.0612	1.0403	0.9948	1.0977	1.1347	1.0645
	82	0.2957	0.2669	0.2084	0.3393	0.3063	0.2945	0.0861	0.2799	0.3323	0.3401	0.4316	0.349	0.3041	0.4362	0.3331	0.3048	0.3807	0.3893	0.323	0.483	0.2599	0.2487	0.2214	0.322	0.4371		0.3189	0.0168		0.9916	1.0138	0.9553	1.7247	1.073	0.9584	1.0877	1.0931	1.0677	1.0634	1.0221	1.0305	1.1085	1.0679	1.0401	0.9924	1.0945	1.1335	1.0633
	82.2	0.2959	0.2661	0.2101	0.3402	0.3083	0.2971	0.0874	0.2779	0.335	0.3409	0.4323	0.3453	0.3051	0.4331	0.3301	0.3037	0.3798	0.3845	0.3247	0.4911	0.2603	0.2481	0.2203	0.3215	0.4333		0.3189	0.0167		0.9901	1.0126	0.9536	1.7219	1.0724	0.9583	1.0877	1.0914	1.066	1.0635	1.019	1.0285	1.1092	1.0705	1.0411	0.9904	1.0952	1.1341	1.0633
	82.4	0.2945	0.2662	0.2116	0.3402	0.3112	0.2964	0.0851	0.2749	0.334	0.342	0.4347	0.345	0.3048	0.4374	0.3299	0.3022	0.3812	0.3817	0.319	0.4862	0.2578	0.2473	0.2205	0.3229	0.4333		0.3184	0.0168		0.9906	1.011	0.9536	1.7192	1.072	0.9587	1.09	1.0858	1.0665	1.0628	1.0182	1.0284	1.1077	1.0698	1.0407	0.9887	1.094	1.1319	1.0631
	82.6	0.294	0.2655	0.2149	0.3416	0.3121	0.2956	0.0848	0.2773	0.3336	0.3427	0.4323	0.3432	0.3035	0.4371	0.3304	0.3023	0.3781	0.3841	0.3237	0.4912	0.259	0.2474	0.2172	0.3265	0.4383		0.3191	0.0169		0.9925	1.0103	0.9521	1.716	1.0723	0.9568	1.0896	1.0896	1.0642	1.061	1.0167	1.0253	1.1078	1.0696	1.0411	0.9854	1.0954	1.1306	1.0626
	82.8	0.2931	0.2633	0.2165	0.3386	0.3141	0.2968	0.0817	0.2774	0.3315	0.3416	0.4307	0.341	0.304	0.435	0.3301	0.3012	0.3771	0.3803	0.3225	0.5001	0.2627	0.247	0.2165	0.3211	0.4374		0.3184	0.017		0.9914	1.0093	0.9533	1.7154	1.073	0.9586	1.0883	1.0879	1.0633	1.0597	1.0137	1.0257	1.1069	1.0685	1.0401	0.9845	1.0975	1.1301	1.0618
	83	0.2974	0.2599	0.2156	0.3385	0.3128	0.2975	0.0858	0.2813	0.3303	0.344	0.4279	0.3393	0.3042	0.4346	0.3305	0.3036	0.3752	0.3753	0.319	0.4967	0.2581	0.2456	0.2175	0.3188	0.4344		0.3178	0.0168		0.9914	1.0104	0.9524	1.7119	1.0717	0.9592	1.0919	1.0849	1.0649	1.0614	1.0137	1.028	1.1098	1.0662	1.0396	0.987	1.1014	1.1283	1.0649
	83.2	0.3002	0.2574	0.2175	0.3364	0.3149	0.2942	0.084	0.2768	0.3317	0.3471	0.4308	0.3419	0.3035	0.4359	0.3324	0.3041	0.3745	0.3728	0.3198	0.4918	0.2597	0.2432	0.2174	0.3132	0.4331		0.3174	0.0168		0.9943	1.0099	0.952	1.7109	1.0722	0.9586	1.0933	1.0916	1.0681	1.0647	1.0151	1.0309	1.1116	1.0632	1.0409	0.9904	1.1003	1.1279	1.0659
	83.4	0.3015	0.2554	0.2189	0.3339	0.3156	0.2937	0.0858	0.2747	0.3301	0.3471	0.4318	0.3396	0.3018	0.432	0.333	0.3054	0.3721	0.371	0.3196	0.4816	0.2593	0.2435	0.2182	0.3102	0.4311		0.3163	0.0165		0.9953	1.0092	0.9526	1.7102	1.074	0.9607	1.0944	1.0917	1.0675	1.0659	1.0188	1.0307	1.1134	1.0634	1.0399	0.99	1.0968	1.13	1.0656
	83.6	0.3032	0.2536	0.2186	0.3333	0.3162	0.2927	0.0867	0.2723	0.327	0.3466	0.431	0.3397	0.3013	0.4271	0.3344	0.304	0.3721	0.3681	0.3217	0.4752	0.2577	0.2429	0.2193	0.3034	0.4278		0.315	0.0163		0.9971	1.0118	0.9543	1.7093	1.0748	0.9616	1.0955	1.09	1.0656	1.063	1.017	1.0306	1.1132	1.0655	1.0381	0.9886	1.0953	1.1309	1.067
	83.8	0.3064	0.2535	0.2182	0.3348	0.3169	0.2918	0.0877	0.2704	0.3279	0.3503	0.4314	0.3405	0.2988	0.4285	0.3357	0.304	0.3682	0.3679	0.3238	0.4697	0.256	0.2434	0.2213	0.3045	0.4271		0.3151	0.0162		1.0005	1.0113	0.9555	1.7107	1.0762	0.9601	1.0959	1.0986	1.0654	1.063	1.0132	1.0295	1.1125	1.0661	1.0379	0.9887	1.0958	1.1312	1.0675
	84	0.3063	0.2541	0.2202	0.3342	0.3179	0.288	0.0854	0.2676	0.3263	0.3478	0.4326	0.3406	0.2962	0.4259	0.3376	0.3012	0.3642	0.3635	0.3209	0.4698	0.2597	0.2449	0.2207	0.2993	0.4236		0.3139	0.0161		1	1.0124	0.9566	1.7103	1.0786	0.961	1.0943	1.1014	1.0658	1.0644	1.0134	1.0292	1.1105	1.0636	1.0387	0.9891	1.0973	1.1351	1.0677
	84.2	0.3084	0.2541	0.2204	0.3355	0.3189	0.2875	0.0865	0.2705	0.325	0.3456	0.4281	0.3401	0.2937	0.4229	0.3399	0.2999	0.3613	0.363	0.3207	0.4695	0.257	0.2462	0.221	0.3018	0.4245		0.3137	0.016		0.9969	1.0137	0.957	1.7123	1.0783	0.9618	1.0934	1.1029	1.0661	1.0622	1.0099	1.0296	1.1084	1.0641	1.038	0.9906	1.0998	1.1366	1.07
	84.4	0.314	0.2522	0.2196	0.3366	0.3183	0.2871	0.0842	0.2748	0.3261	0.3453	0.4232	0.3409	0.2933	0.4212	0.3393	0.2978	0.3604	0.3689	0.3196	0.4774	0.2578	0.2458	0.2207	0.2972	0.4287		0.314	0.0162		0.9959	1.0147	0.9547	1.7126	1.0771	0.9602	1.0917	1.1067	1.0684	1.0621	1.0112	1.0324	1.1081	1.0627	1.0403	0.9954	1.103	1.137	1.0716
	84.6	0.3174	0.251	0.22	0.3358	0.3179	0.2851	0.082	0.2774	0.3286	0.3462	0.4231	0.3427	0.291	0.4224	0.3377	0.2969	0.3573	0.3626	0.3121	0.4772	0.2593	0.245	0.2201	0.2959	0.4288		0.3133	0.0162		0.9935	1.0135	0.953	1.7117	1.0776	0.961	1.0914	1.1066	1.0697	1.0627	1.0175	1.0332	1.111	1.0638	1.042	0.9973	1.1035	1.1353	1.0705
	84.8	0.3193	0.2506	0.2194	0.3364	0.3205	0.2817	0.0823	0.281	0.329	0.3415	0.4228	0.3437	0.2903	0.4194	0.3366	0.2968	0.3595	0.3617	0.3093	0.4745	0.2592	0.245	0.2182	0.2965	0.4307		0.313	0.0161		0.9918	1.0147	0.9521	1.7084	1.0776	0.9611	1.0928	1.099	1.0717	1.0648	1.0178	1.0349	1.1099	1.0674	1.0422	0.9999	1.1031	1.1361	1.0696
	85	0.3178	0.2488	0.2171	0.337	0.3181	0.2768	0.0855	0.2838	0.3311	0.3425	0.4217	0.345	0.289	0.4189	0.3364	0.2977	0.3626	0.3594	0.3087	0.4708	0.2606	0.2455	0.2195	0.2955	0.4292		0.3128	0.016		0.9939	1.0147	0.9514	1.7086	1.0745	0.9598	1.0939	1.0991	1.0745	1.0653	1.0187	1.0375	1.1104	1.0699	1.0436	1.0017	1.1014	1.1382	1.0677
	85.2	0.3182	0.247	0.2143	0.3377	0.316	0.2737	0.0825	0.2893	0.3337	0.3412	0.4228	0.3456	0.288	0.4153	0.336	0.2977	0.3663	0.3591	0.3016	0.4651	0.2617	0.247	0.221	0.2942	0.4311		0.3122	0.016		0.9976	1.0148	0.9518	1.7026	1.0761	0.9596	1.0941	1.0993	1.0753	1.0679	1.0273	1.0371	1.1127	1.0728	1.0436	1.0012	1.0983	1.1393	1.0673
	85.4	0.3188	0.2478	0.2143	0.3373	0.3158	0.2719	0.0837	0.2862	0.3348	0.3421	0.4255	0.3467	0.2868	0.4165	0.3395	0.3011	0.3666	0.3553	0.3043	0.4669	0.2637	0.2462	0.2192	0.296	0.4292		0.3127	0.0161		0.9994	1.0167	0.9535	1.7006	1.0783	0.9599	1.0944	1.1015	1.0741	1.0667	1.026	1.0335	1.113	1.0777	1.0419	0.9971	1.0966	1.1382	1.0691
	85.6	0.3192	0.2503	0.2109	0.3361	0.3134	0.2687	0.084	0.286	0.3357	0.3375	0.4255	0.3462	0.2878	0.416	0.3404	0.302	0.367	0.3577	0.3058	0.4748	0.2653	0.2492	0.2211	0.2988	0.4301		0.3132	0.0162		0.9996	1.0169	0.9539	1.7028	1.0767	0.9584	1.0945	1.1032	1.0758	1.0673	1.0227	1.0346	1.1127	1.0791	1.0406	0.9963	1.0958	1.144	1.0694
	85.8	0.3194	0.2521	0.2084	0.3366	0.3074	0.2696	0.0836	0.2853	0.3394	0.3364	0.4248	0.3477	0.2883	0.4188	0.3424	0.3057	0.3674	0.356	0.309	0.4828	0.2677	0.2508	0.2231	0.2971	0.4287		0.3139	0.0163		1.0005	1.0147	0.9527	1.7016	1.0764	0.9578	1.0925	1.1047	1.0748	1.0668	1.0254	1.0328	1.1144	1.0741	1.0394	0.9945	1.097	1.1445	1.0745
	86	0.3215	0.252	0.2067	0.3349	0.3067	0.2722	0.0811	0.2854	0.3423	0.3332	0.424	0.3463	0.2893	0.4205	0.3401	0.3103	0.3653	0.3596	0.3105	0.4861	0.2678	0.2524	0.2234	0.295	0.4316		0.3143	0.0164		0.9991	1.0108	0.9529	1.699	1.0781	0.9594	1.0919	1.1058	1.0724	1.0683	1.0231	1.0313	1.1131	1.0746	1.0386	0.9935	1.0953	1.1404	1.0761
	86.2	0.3213	0.2551	0.2066	0.3347	0.3068	0.2737	0.083	0.2824	0.3387	0.3286	0.4221	0.3447	0.2908	0.4231	0.3374	0.3105	0.3614	0.359	0.3146	0.4865	0.2701	0.2519	0.223	0.2921	0.4297		0.3139	0.0163		0.9991	1.0114	0.9516	1.7019	1.0765	0.9589	1.0921	1.1003	1.0697	1.0661	1.0214	1.0313	1.1124	1.0735	1.038	0.9909	1.0989	1.138	1.0765
	86.4	0.3229	0.2561	0.2028	0.3343	0.3059	0.2713	0.0826	0.2821	0.3383	0.3226	0.4189	0.3421	0.2901	0.4217	0.3339	0.3065	0.359	0.3585	0.3113	0.4825	0.2686	0.252	0.2245	0.2929	0.4255		0.3123	0.0162		1.0001	1.0095	0.9521	1.7008	1.0763	0.9584	1.0915	1.1002	1.0707	1.069	1.0212	1.0334	1.1134	1.0735	1.0404	0.9942	1.1004	1.1379	1.0743
	86.6	0.3229	0.2561	0.2015	0.3352	0.3097	0.2748	0.0841	0.2799	0.3346	0.3202	0.4177	0.3407	0.2893	0.4193	0.3324	0.3051	0.3595	0.3597	0.3131	0.4807	0.2649	0.251	0.2247	0.294	0.4214		0.3117	0.016		1.0019	1.0106	0.9528	1.6967	1.0781	0.9596	1.0912	1.1003	1.0705	1.0713	1.0222	1.0333	1.1156	1.07	1.0415	0.995	1.104	1.1362	1.0743
	86.8	0.322	0.2556	0.2007	0.334	0.3117	0.275	0.0835	0.2793	0.3292	0.3181	0.414	0.3352	0.2884	0.4165	0.33	0.3029	0.3573	0.3631	0.3085	0.4759	0.2612	0.2472	0.2227	0.2948	0.419		0.3098	0.0159		1.0027	1.0125	0.9526	1.6998	1.0785	0.9599	1.0913	1.1086	1.0728	1.0713	1.024	1.0335	1.1151	1.0738	1.0428	0.996	1.1042	1.1335	1.0725
	87	0.3251	0.2564	0.2001	0.3348	0.3136	0.274	0.0854	0.2763	0.3239	0.3176	0.4127	0.3325	0.2894	0.4147	0.3307	0.2994	0.3591	0.3649	0.3085	0.4729	0.2574	0.2451	0.2226	0.3058	0.4172		0.3096	0.0158		1.0034	1.0159	0.9531	1.7021	1.0797	0.959	1.0893	1.1126	1.073	1.069	1.0255	1.0338	1.1181	1.0754	1.0432	0.9965	1.1057	1.1342	1.0725
	87.2	0.3249	0.2566	0.1992	0.3342	0.3129	0.2721	0.0865	0.2734	0.3219	0.318	0.4121	0.3303	0.2906	0.4162	0.3325	0.2991	0.3594	0.3674	0.314	0.4807	0.2551	0.2447	0.2223	0.3108	0.4161		0.31	0.016		1.0001	1.0149	0.953	1.7026	1.08	0.96	1.0896	1.1185	1.0749	1.0701	1.0243	1.034	1.1193	1.0771	1.0439	0.9987	1.1028	1.1367	1.0722
	87.4	0.321	0.2572	0.1988	0.3349	0.3125	0.2732	0.0859	0.2779	0.3162	0.3173	0.4115	0.3283	0.2922	0.4181	0.3333	0.2988	0.3598	0.3736	0.3217	0.4864	0.2564	0.2471	0.2229	0.3149	0.4168		0.3111	0.0161		0.9981	1.0156	0.9507	1.7018	1.0788	0.9592	1.0912	1.1216	1.0723	1.0645	1.0221	1.0312	1.1181	1.0766	1.0414	0.9947	1.1023	1.1389	1.0751
	87.6	0.3211	0.2571	0.1982	0.3341	0.3094	0.2717	0.0864	0.2828	0.3173	0.318	0.4104	0.328	0.2917	0.4222	0.3328	0.2981	0.3602	0.3766	0.3266	0.4885	0.2564	0.2455	0.2222	0.3175	0.4194		0.3117	0.0162		0.998	1.0151	0.9491	1.7034	1.0794	0.9579	1.0908	1.121	1.07	1.06	1.018	1.0287	1.115	1.0782	1.04	0.9939	1.1008	1.1417	1.078
	87.8	0.3241	0.2576	0.1981	0.3337	0.3099	0.2688	0.0872	0.2818	0.3166	0.3184	0.4129	0.3297	0.2912	0.4224	0.3299	0.2948	0.3594	0.3753	0.3326	0.4974	0.2544	0.2471	0.2222	0.3226	0.4166		0.3122	0.0164		0.9962	1.0153	0.9505	1.7006	1.0802	0.9595	1.092	1.1114	1.0688	1.0587	1.0103	1.0293	1.1136	1.0737	1.0399	0.9937	1.0985	1.1427	1.081
	88	0.3168	0.2582	0.1971	0.332	0.309	0.2727	0.0859	0.2837	0.3163	0.3195	0.4077	0.3302	0.2913	0.4241	0.329	0.2925	0.3572	0.3743	0.3371	0.5055	0.2554	0.246	0.22	0.3202	0.4153		0.3119	0.0165		0.9953	1.0169	0.9499	1.6994	1.0796	0.9602	1.0917	1.1073	1.0681	1.0578	1.0093	1.0266	1.1123	1.0702	1.0381	0.992	1.0996	1.142	1.0836
	88.2	0.3159	0.2558	0.1969	0.3291	0.3071	0.2752	0.084	0.2867	0.318	0.3221	0.409	0.3301	0.2914	0.4232	0.3294	0.2932	0.3558	0.3716	0.3352	0.5049	0.2534	0.2457	0.2194	0.3201	0.4124		0.3114	0.0165		0.9957	1.0177	0.9515	1.6987	1.0797	0.9599	1.0921	1.1084	1.0676	1.0582	1.0033	1.0269	1.1125	1.0677	1.0375	0.9911	1.1007	1.1394	1.084
	88.4	0.3147	0.2531	0.1986	0.3274	0.3066	0.28	0.0843	0.2833	0.3186	0.3216	0.4103	0.3288	0.2943	0.4228	0.325	0.2916	0.358	0.3619	0.3276	0.4951	0.2509	0.2421	0.2161	0.3176	0.4093		0.3096	0.0163		0.9951	1.0174	0.9521	1.6969	1.0795	0.9605	1.091	1.1006	1.0691	1.0621	1.0071	1.027	1.1145	1.0654	1.0385	0.9921	1.1026	1.1389	1.0809
	88.6	0.3086	0.2494	0.1975	0.3278	0.3056	0.2786	0.0828	0.2784	0.3182	0.3242	0.4087	0.3289	0.2964	0.4234	0.325	0.2917	0.3615	0.361	0.3197	0.4888	0.2512	0.241	0.2136	0.3155	0.4057		0.3081	0.0162		0.9942	1.0155	0.9534	1.6958	1.0783	0.9628	1.0916	1.1056	1.0738	1.0676	1.0074	1.0284	1.1156	1.0666	1.0404	0.9936	1.0996	1.1395	1.0806
	88.8	0.3033	0.2462	0.1972	0.3269	0.3034	0.2828	0.0819	0.2776	0.3202	0.3264	0.408	0.3295	0.302	0.424	0.3304	0.2957	0.3618	0.3601	0.3198	0.4787	0.2524	0.241	0.2127	0.3151	0.4027		0.308	0.0161		0.9952	1.0162	0.9533	1.6939	1.0777	0.9622	1.0924	1.1098	1.0718	1.0659	1.0134	1.0268	1.1191	1.0697	1.0375	0.9905	1.1	1.1428	1.0787
	89	0.3056	0.2463	0.197	0.3247	0.3021	0.2808	0.0837	0.2751	0.3229	0.3258	0.4119	0.3288	0.3043	0.4239	0.3303	0.2949	0.3617	0.3581	0.3186	0.473	0.2507	0.2421	0.2144	0.3125	0.4019		0.3076	0.0159		0.9964	1.0149	0.9544	1.6902	1.0785	0.962	1.0949	1.1116	1.0719	1.0651	1.0134	1.0279	1.1177	1.072	1.0368	0.9905	1.1002	1.1449	1.0798
	89.2	0.3039	0.2444	0.1958	0.3246	0.304	0.284	0.0844	0.2776	0.3238	0.3284	0.4104	0.3297	0.303	0.4278	0.3262	0.2945	0.3667	0.3574	0.3166	0.4762	0.2528	0.24	0.2141	0.3152	0.4012		0.3081	0.016		0.9969	1.0148	0.9551	1.6886	1.0796	0.9627	1.0942	1.1116	1.0738	1.0661	1.0169	1.0284	1.1157	1.0705	1.0373	0.9921	1.0983	1.1462	1.0804
	89.4	0.3015	0.2446	0.1953	0.3251	0.3043	0.2815	0.0863	0.2774	0.3282	0.3354	0.4107	0.3325	0.301	0.4259	0.329	0.2974	0.3659	0.3568	0.3198	0.4833	0.2537	0.242	0.2159	0.317	0.3957		0.3091	0.0161		0.9957	1.016	0.9557	1.6879	1.08	0.963	1.0932	1.1161	1.0732	1.0653	1.0168	1.0295	1.1169	1.0714	1.0363	0.9907	1.0975	1.1458	1.0809
	89.6	0.3019	0.2452	0.197	0.3239	0.3041	0.2857	0.0887	0.2816	0.3303	0.337	0.415	0.3327	0.3	0.4251	0.3293	0.2987	0.3631	0.3567	0.3182	0.4815	0.2516	0.2429	0.2178	0.3174	0.3954		0.3096	0.0159		0.9926	1.0176	0.9548	1.6889	1.0797	0.9624	1.0927	1.1108	1.072	1.0626	1.0171	1.0301	1.1149	1.0691	1.0359	0.9912	1.101	1.1471	1.0784
	89.8	0.3007	0.2455	0.1977	0.3237	0.3045	0.2844	0.0888	0.2836	0.3299	0.3386	0.418	0.3313	0.2962	0.4273	0.326	0.2944	0.3605	0.357	0.3111	0.4836	0.251	0.2401	0.2177	0.3153	0.393		0.3088	0.016		0.99	1.0152	0.9525	1.6916	1.0772	0.9608	1.0915	1.1074	1.0749	1.067	1.0183	1.0337	1.1157	1.0684	1.0392	0.9943	1.1009	1.1481	1.0801
	90	0.2985	0.2453	0.1981	0.3255	0.3056	0.2878	0.0851	0.2837	0.3282	0.3393	0.4181	0.3292	0.2928	0.4299	0.3235	0.2962	0.3588	0.3603	0.3056	0.4832	0.2497	0.2366	0.2162	0.3177	0.3922		0.3083	0.0162		0.9882	1.0139	0.9506	1.6923	1.0758	0.9616	1.0927	1.0993	1.0761	1.0697	1.0241	1.0344	1.1181	1.07	1.0397	0.9936	1.0992	1.1476	1.079
	90.2	0.2975	0.2473	0.2014	0.327	0.3042	0.2826	0.0839	0.279	0.3291	0.3379	0.4145	0.3288	0.2911	0.4274	0.3243	0.296	0.3582	0.3593	0.2999	0.487	0.2461	0.2365	0.2165	0.314	0.3914		0.3072	0.0162		0.9891	1.0125	0.9489	1.69	1.0744	0.9608	1.0926	1.0911	1.0738	1.0679	1.0238	1.0331	1.1217	1.0744	1.0399	0.9921	1.1012	1.1492	1.0775
	90.4	0.2956	0.2479	0.2005	0.3258	0.305	0.278	0.0827	0.2813	0.3295	0.3383	0.4114	0.3318	0.2905	0.4254	0.3235	0.2942	0.3585	0.3669	0.3	0.4907	0.2439	0.2346	0.215	0.3175	0.3955		0.3074	0.0164		0.9912	1.0115	0.9498	1.6888	1.0746	0.9628	1.0974	1.0886	1.0755	1.0664	1.0225	1.0338	1.1209	1.0736	1.0414	0.9942	1.1028	1.1512	1.0787
	90.6	0.2949	0.249	0.2003	0.3253	0.3061	0.2783	0.0767	0.2798	0.3305	0.3386	0.4115	0.3316	0.2904	0.4236	0.3239	0.2929	0.3577	0.364	0.3071	0.4981	0.2479	0.2343	0.2139	0.3165	0.3926		0.3074	0.0166		0.9935	1.0121	0.9504	1.6862	1.0745	0.963	1.0989	1.0882	1.0758	1.0696	1.0248	1.0348	1.1218	1.0752	1.0419	0.9933	1.1032	1.1476	1.0821
	90.8	0.2917	0.248	0.2	0.3241	0.307	0.2786	0.0751	0.2801	0.3342	0.3397	0.4103	0.3337	0.2891	0.4239	0.3249	0.2936	0.3578	0.3634	0.3093	0.4983	0.2469	0.2366	0.2152	0.3185	0.3978		0.3079	0.0166		0.9952	1.0138	0.953	1.6837	1.0782	0.9668	1.0975	1.0984	1.0771	1.07	1.0247	1.0343	1.123	1.0761	1.043	0.9943	1.1064	1.143	1.0804
	91	0.2897	0.2472	0.201	0.3234	0.307	0.2734	0.076	0.2863	0.3367	0.3427	0.4136	0.3371	0.2908	0.4237	0.3285	0.293	0.358	0.3665	0.314	0.5078	0.2477	0.2375	0.2155	0.3145	0.395		0.3091	0.0168		0.9944	1.0158	0.9536	1.6877	1.08	0.9657	1.0974	1.1043	1.0798	1.0752	1.0214	1.0367	1.1249	1.0753	1.0449	0.9968	1.1082	1.1447	1.0802
	91.2	0.2869	0.2462	0.1985	0.3209	0.3069	0.2718	0.0787	0.2867	0.3367	0.3422	0.4193	0.337	0.2927	0.4238	0.3293	0.2904	0.3569	0.3679	0.321	0.5055	0.2496	0.238	0.2154	0.3119	0.3923		0.3091	0.0168		0.9957	1.0167	0.9534	1.6906	1.0812	0.9661	1.0978	1.1134	1.0821	1.0794	1.0258	1.0396	1.1265	1.0748	1.0446	0.9987	1.1076	1.1457	1.0824
	91.4	0.2858	0.2458	0.1979	0.3214	0.3067	0.2779	0.0753	0.2865	0.3366	0.3404	0.4208	0.3347	0.291	0.4274	0.3308	0.2903	0.3551	0.3617	0.3146	0.4996	0.2486	0.2378	0.2161	0.3023	0.3885		0.3077	0.0167		0.9946	1.0166	0.9536	1.6933	1.0829	0.9652	1.0956	1.1165	1.0815	1.0803	1.029	1.0395	1.1272	1.0788	1.0433	0.9986	1.1049	1.1452	1.0839
	91.6	0.2868	0.2467	0.1983	0.3199	0.307	0.2739	0.0784	0.2873	0.3368	0.3385	0.4215	0.3369	0.2904	0.4276	0.3297	0.2876	0.3538	0.3641	0.3071	0.4954	0.2463	0.2366	0.215	0.2984	0.3899		0.3069	0.0167		0.9941	1.0171	0.9531	1.6895	1.0832	0.9641	1.0957	1.1198	1.0784	1.0756	1.0296	1.0378	1.1285	1.0795	1.0421	0.9988	1.105	1.1478	1.0841
	91.8	0.2898	0.2498	0.1975	0.3204	0.308	0.272	0.0792	0.2874	0.3377	0.3389	0.4193	0.3389	0.2897	0.4276	0.3301	0.2876	0.3523	0.3631	0.3041	0.4941	0.2486	0.2366	0.2133	0.2888	0.3882		0.3065	0.0166		0.9952	1.0155	0.953	1.6902	1.082	0.9626	1.0992	1.1129	1.0786	1.0756	1.0279	1.0388	1.125	1.0796	1.0411	1.0005	1.105	1.1489	1.0857
	92	0.2897	0.252	0.1975	0.3201	0.3089	0.2737	0.0784	0.2845	0.3385	0.3374	0.4175	0.3385	0.2884	0.4261	0.329	0.2862	0.3508	0.3559	0.2992	0.4893	0.2493	0.2388	0.2117	0.2879	0.3883		0.3055	0.0164		0.995	1.0137	0.9539	1.686	1.0809	0.9638	1.0999	1.1167	1.079	1.0733	1.0299	1.0387	1.1274	1.0785	1.041	1.0021	1.1031	1.1461	1.0846
	92.2	0.2915	0.2558	0.1986	0.3216	0.3087	0.2719	0.0767	0.2858	0.338	0.3377	0.4158	0.3411	0.2861	0.425	0.3292	0.2864	0.3443	0.3567	0.2944	0.4849	0.2481	0.24	0.2096	0.2875	0.3929		0.3051	0.0164		0.9944	1.0158	0.9545	1.6837	1.081	0.9637	1.1016	1.1157	1.0774	1.068	1.0307	1.0361	1.1267	1.0797	1.0402	0.9997	1.1049	1.1454	1.0846
	92.4	0.2979	0.2575	0.1998	0.32	0.3077	0.2672	0.0795	0.2884	0.3375	0.3362	0.4161	0.3418	0.2865	0.4248	0.3294	0.2856	0.342	0.3524	0.3002	0.49	0.2522	0.2412	0.2082	0.2882	0.3972		0.3059	0.0163		0.995	1.0162	0.9559	1.6821	1.0804	0.9638	1.1034	1.1153	1.0789	1.0678	1.0263	1.0375	1.1244	1.0804	1.0411	1.0028	1.108	1.1442	1.0839
	92.6	0.2984	0.2588	0.2003	0.321	0.3087	0.2711	0.0809	0.2863	0.3355	0.3388	0.4146	0.341	0.2856	0.4251	0.3293	0.2885	0.339	0.3507	0.3035	0.4895	0.2501	0.2434	0.2096	0.2933	0.4004		0.3065	0.0163		0.9962	1.0172	0.9565	1.684	1.0806	0.9661	1.1043	1.1097	1.0826	1.071	1.028	1.0403	1.1243	1.0786	1.0411	1.0037	1.1079	1.1408	1.0842
	92.8	0.3024	0.2575	0.2009	0.3182	0.3069	0.2719	0.0816	0.2855	0.3318	0.3358	0.4139	0.3398	0.2857	0.4195	0.3309	0.2881	0.3403	0.3523	0.3068	0.4968	0.2488	0.242	0.2097	0.2979	0.4041		0.3068	0.0163		0.9948	1.0185	0.9568	1.6824	1.0819	0.9676	1.103	1.1129	1.0809	1.067	1.0324	1.0383	1.1272	1.0808	1.0411	1.0021	1.1053	1.1421	1.083
	93	0.3085	0.2551	0.2002	0.3189	0.307	0.2684	0.0851	0.287	0.3286	0.3335	0.4136	0.3396	0.2833	0.418	0.3307	0.2865	0.3387	0.3517	0.306	0.4927	0.2478	0.2383	0.2098	0.298	0.4069		0.3062	0.0162		0.9955	1.0199	0.9561	1.6815	1.0818	0.9654	1.103	1.1098	1.0796	1.0645	1.0305	1.0366	1.1243	1.0826	1.0401	0.9999	1.107	1.1419	1.0851
	93.2	0.3103	0.2507	0.1985	0.3181	0.3064	0.2732	0.0857	0.2872	0.3274	0.3304	0.4131	0.3347	0.2824	0.4179	0.3284	0.2836	0.3405	0.3496	0.305	0.4864	0.2476	0.2379	0.2113	0.2975	0.4058		0.3052	0.0161		0.9966	1.0184	0.9566	1.6818	1.0813	0.9667	1.101	1.11	1.0797	1.0671	1.0266	1.0365	1.1219	1.0807	1.0403	1	1.1074	1.1442	1.0852
	93.4	0.3072	0.2492	0.1968	0.319	0.3068	0.2741	0.0893	0.2827	0.3272	0.3294	0.4133	0.3327	0.2799	0.4147	0.3275	0.2812	0.3437	0.3564	0.3036	0.481	0.2441	0.235	0.2119	0.3049	0.4041		0.3046	0.0159		0.9971	1.0183	0.9551	1.6823	1.0811	0.9668	1.099	1.1088	1.0795	1.0681	1.0282	1.0354	1.1227	1.0778	1.0407	0.998	1.1075	1.1465	1.0885
	93.6	0.3098	0.2479	0.194	0.3193	0.306	0.274	0.0924	0.2815	0.3264	0.3262	0.4123	0.3297	0.2792	0.4085	0.3276	0.2787	0.3443	0.3578	0.3007	0.4833	0.2442	0.2318	0.2106	0.306	0.4019		0.3038	0.0159		0.9975	1.0182	0.9552	1.6854	1.081	0.9662	1.101	1.1167	1.0804	1.0697	1.0276	1.0344	1.1228	1.0795	1.0413	0.9988	1.1108	1.1488	1.089
	93.8	0.3125	0.2471	0.193	0.3214	0.3072	0.2738	0.0953	0.2809	0.3241	0.3249	0.4163	0.3255	0.2799	0.4097	0.3238	0.2769	0.3445	0.3541	0.2961	0.4755	0.2423	0.2309	0.2106	0.3036	0.3969		0.3027	0.0157		0.9994	1.0183	0.9559	1.6861	1.0813	0.9661	1.101	1.1196	1.0829	1.0741	1.0258	1.0368	1.1215	1.0782	1.0431	1.0016	1.114	1.1493	1.0894
	94	0.3114	0.2489	0.192	0.3199	0.3091	0.2845	0.0958	0.2799	0.3237	0.3277	0.4146	0.3235	0.2794	0.4108	0.325	0.2775	0.3453	0.3611	0.2963	0.4665	0.2402	0.2302	0.2105	0.3097	0.3971		0.3032	0.0156		1.0002	1.0187	0.9575	1.6837	1.0826	0.9685	1.1018	1.1178	1.0835	1.0786	1.0286	1.037	1.1229	1.0785	1.044	1.0023	1.1143	1.1492	1.0885
	94.2	0.3179	0.2501	0.1904	0.3203	0.3108	0.287	0.0969	0.278	0.323	0.3294	0.4164	0.3229	0.2802	0.4058	0.3254	0.2791	0.3478	0.359	0.3016	0.4756	0.2386	0.2265	0.2088	0.3092	0.3937		0.3038	0.0157		0.9993	1.0211	0.9579	1.6841	1.0836	0.9684	1.1067	1.1184	1.0855	1.0793	1.0311	1.0367	1.1252	1.0818	1.0439	1.0049	1.1134	1.1465	1.0876
	94.4	0.3219	0.2502	0.19	0.3209	0.3115	0.2899	0.0972	0.2779	0.3209	0.328	0.415	0.3212	0.2804	0.4064	0.3253	0.281	0.3457	0.3565	0.2963	0.4708	0.238	0.2256	0.206	0.3038	0.3925		0.3029	0.0156		1	1.0211	0.9582	1.684	1.0843	0.9697	1.1073	1.1252	1.0849	1.0811	1.0335	1.0375	1.1256	1.0831	1.0425	1.0039	1.1116	1.1444	1.0846
	94.6	0.3227	0.248	0.1888	0.3197	0.3106	0.29	0.0937	0.2791	0.3161	0.3285	0.4159	0.3218	0.2791	0.4077	0.3251	0.2803	0.3464	0.3567	0.2965	0.4645	0.2375	0.2246	0.205	0.2992	0.3895		0.3019	0.0156		0.9991	1.0205	0.9586	1.6819	1.0863	0.9712	1.1059	1.123	1.0851	1.0797	1.0326	1.0392	1.1263	1.0835	1.0413	1.0031	1.1071	1.1436	1.0828
	94.8	0.3202	0.246	0.1863	0.3196	0.3097	0.2938	0.0921	0.2799	0.3132	0.3265	0.4154	0.321	0.2767	0.4043	0.3237	0.2806	0.3418	0.3582	0.3002	0.4648	0.2358	0.2235	0.2048	0.3033	0.3923		0.3013	0.0157		0.9986	1.0227	0.9575	1.6782	1.0865	0.9696	1.1074	1.1207	1.0831	1.0813	1.0344	1.0382	1.1273	1.0828	1.0388	0.9999	1.1073	1.1439	1.0843
	95	0.3259	0.2422	0.1842	0.3188	0.307	0.2878	0.0893	0.2753	0.3082	0.323	0.4121	0.3195	0.2768	0.4005	0.3226	0.2784	0.3436	0.3524	0.3015	0.4711	0.2342	0.2212	0.2046	0.3001	0.3913		0.2997	0.0158		0.9999	1.0227	0.9562	1.6809	1.0873	0.9694	1.1058	1.1317	1.0839	1.0813	1.0341	1.038	1.1257	1.0825	1.0379	1.0007	1.109	1.1461	1.0865
	95.2	0.3245	0.2386	0.1833	0.3169	0.3081	0.2876	0.0874	0.2804	0.3039	0.3211	0.4109	0.3203	0.2759	0.402	0.3225	0.2811	0.341	0.3539	0.2995	0.4641	0.2364	0.2204	0.2053	0.3064	0.3931		0.2994	0.0157		0.9991	1.0211	0.9552	1.6782	1.0878	0.9697	1.1036	1.1306	1.0854	1.0818	1.0329	1.0415	1.125	1.0792	1.038	0.9993	1.1088	1.1475	1.0877
	95.4	0.3275	0.2359	0.1808	0.3141	0.3067	0.2866	0.0842	0.2809	0.3027	0.3206	0.4118	0.3199	0.2762	0.399	0.321	0.2803	0.339	0.3586	0.3021	0.4689	0.2343	0.2233	0.2064	0.3103	0.3955		0.2995	0.0159		0.9996	1.0218	0.9533	1.6775	1.0867	0.9681	1.1045	1.1271	1.0864	1.0813	1.0349	1.0404	1.1257	1.0798	1.0382	1.0002	1.1111	1.1471	1.0872
	95.6	0.3299	0.2345	0.1805	0.3144	0.3055	0.2851	0.0841	0.2837	0.3001	0.3181	0.4086	0.3168	0.2756	0.3972	0.317	0.2796	0.3371	0.3577	0.305	0.4753	0.2363	0.2233	0.2066	0.311	0.3947		0.2991	0.016		0.9999	1.0204	0.9532	1.6761	1.0868	0.9664	1.1044	1.1302	1.0857	1.0825	1.0333	1.0388	1.126	1.0799	1.0389	1.0014	1.1136	1.1447	1.0884
	95.8	0.3325	0.2349	0.1806	0.3133	0.3063	0.2835	0.0844	0.2827	0.299	0.3167	0.4043	0.3149	0.2745	0.4005	0.3149	0.2777	0.3444	0.3596	0.3053	0.4753	0.239	0.225	0.2049	0.3065	0.3913		0.2989	0.016		0.9984	1.0201	0.9531	1.6752	1.0859	0.9658	1.1057	1.1272	1.0876	1.0796	1.0331	1.0383	1.1272	1.0797	1.0399	1.0031	1.1134	1.1469	1.0884
	96	0.3304	0.235	0.1804	0.3131	0.3072	0.2837	0.0861	0.2864	0.3021	0.3155	0.4039	0.3168	0.2739	0.401	0.3127	0.2814	0.3448	0.3642	0.3061	0.4713	0.2423	0.2309	0.2063	0.3051	0.3895		0.2996	0.0158		0.997	1.0193	0.9519	1.675	1.0836	0.9643	1.1061	1.119	1.0878	1.0782	1.0334	1.0388	1.1272	1.0792	1.0399	1.002	1.1109	1.1464	1.0896
	96.2	0.3295	0.238	0.179	0.3128	0.3038	0.283	0.0873	0.2828	0.3026	0.3135	0.3997	0.3183	0.2751	0.4006	0.3116	0.2801	0.3448	0.3689	0.3012	0.4701	0.2422	0.2335	0.2068	0.3041	0.3902		0.2992	0.0157		0.9972	1.019	0.9517	1.6746	1.0818	0.9648	1.107	1.1209	1.0849	1.0748	1.0348	1.0355	1.1267	1.0803	1.0388	1.0003	1.1136	1.1454	1.092
	96.4	0.3271	0.24	0.1796	0.3127	0.3047	0.2809	0.0874	0.286	0.3002	0.3119	0.3967	0.3183	0.2742	0.4026	0.3088	0.2818	0.3451	0.3678	0.3062	0.4717	0.245	0.2347	0.2085	0.3019	0.3911		0.2994	0.0156		0.9967	1.0201	0.9529	1.6719	1.0831	0.964	1.1076	1.1227	1.0864	1.0751	1.0284	1.0384	1.1256	1.0794	1.0393	1.0009	1.1122	1.1474	1.0955
	96.6	0.327	0.2454	0.1796	0.3109	0.3083	0.2802	0.0884	0.2864	0.3034	0.3097	0.3923	0.318	0.2758	0.4041	0.3092	0.2845	0.3473	0.3658	0.3032	0.4677	0.2449	0.2389	0.2102	0.3025	0.3928		0.2999	0.0154		0.9961	1.0222	0.9528	1.6689	1.0838	0.9656	1.1108	1.1236	1.0873	1.0752	1.0302	1.0388	1.1255	1.0768	1.0388	1	1.1108	1.1507	1.0955
	96.8	0.3254	0.2479	0.1786	0.3102	0.3084	0.2764	0.0875	0.2879	0.3051	0.3111	0.3887	0.3202	0.2795	0.3999	0.3084	0.2889	0.3426	0.3691	0.3051	0.4678	0.2451	0.2379	0.2114	0.3069	0.3944		0.3002	0.0154		0.9984	1.023	0.9517	1.6714	1.0838	0.9654	1.111	1.1267	1.0857	1.075	1.0294	1.0387	1.1227	1.079	1.0372	0.9974	1.1112	1.1522	1.0957
	97	0.3228	0.251	0.1765	0.3106	0.3075	0.28	0.0863	0.2865	0.3049	0.3108	0.389	0.3193	0.2812	0.397	0.3054	0.2899	0.3389	0.3669	0.3082	0.4706	0.2436	0.2349	0.2102	0.3063	0.3942		0.2997	0.0154		0.9998	1.0227	0.9529	1.6707	1.0858	0.9658	1.1111	1.1302	1.0857	1.0729	1.0274	1.0383	1.123	1.0775	1.0359	0.9965	1.111	1.1523	1.0962
	97.2	0.3194	0.2517	0.177	0.3098	0.3107	0.2785	0.0865	0.2858	0.3054	0.3106	0.3873	0.3176	0.28	0.3958	0.3031	0.2899	0.3388	0.3681	0.312	0.4672	0.2425	0.2355	0.209	0.303	0.3919		0.2991	0.0153		0.9997	1.0243	0.9539	1.6695	1.0871	0.9622	1.1127	1.1279	1.0868	1.074	1.0264	1.0379	1.1224	1.077	1.0355	0.9969	1.1094	1.1553	1.0943
	97.4	0.3149	0.252	0.1767	0.3088	0.3088	0.2803	0.087	0.2819	0.3051	0.3107	0.3858	0.3167	0.2792	0.3926	0.3035	0.2911	0.3378	0.3677	0.3089	0.4644	0.2425	0.2322	0.2093	0.3018	0.3899		0.298	0.0152		0.9987	1.025	0.9542	1.6727	1.0852	0.9631	1.1132	1.1299	1.085	1.0719	1.0292	1.035	1.122	1.0743	1.0335	0.9949	1.1092	1.1534	1.0943
	97.6	0.3115	0.2501	0.1752	0.3086	0.306	0.2793	0.0868	0.2809	0.3066	0.3123	0.3834	0.3182	0.2783	0.3892	0.3029	0.2925	0.3362	0.3711	0.3078	0.4682	0.2431	0.2298	0.2093	0.2998	0.3903		0.2975	0.0153		1.0004	1.0238	0.9546	1.6746	1.0843	0.9633	1.1123	1.1275	1.083	1.0712	1.0273	1.0335	1.1222	1.0744	1.0328	0.9943	1.1113	1.1514	1.0941
	97.8	0.3088	0.2502	0.1747	0.3075	0.3074	0.2801	0.0861	0.2801	0.304	0.3113	0.3833	0.3164	0.2765	0.3893	0.3043	0.2897	0.3331	0.3693	0.305	0.4719	0.2434	0.2298	0.2089	0.3023	0.3906		0.297	0.0153		0.9977	1.0218	0.9564	1.6745	1.0848	0.9652	1.1106	1.1284	1.0847	1.0725	1.0235	1.0332	1.1232	1.0736	1.0341	0.9962	1.1103	1.1462	1.0939
	98	0.3048	0.249	0.1758	0.3068	0.3061	0.2756	0.0847	0.2779	0.3017	0.3095	0.3803	0.3158	0.2753	0.3898	0.3039	0.2877	0.3316	0.3734	0.3039	0.4785	0.2447	0.2322	0.2097	0.3015	0.3915		0.2965	0.0155		0.9961	1.023	0.9565	1.6761	1.0842	0.9667	1.1123	1.1291	1.0819	1.0714	1.0233	1.0317	1.1241	1.0736	1.0333	0.9951	1.1115	1.144	1.0926
	98.2	0.3054	0.2496	0.1749	0.3047	0.3039	0.2778	0.0828	0.2807	0.3015	0.3107	0.3784	0.3152	0.2741	0.3908	0.3048	0.2898	0.3317	0.3715	0.3042	0.4791	0.2465	0.2287	0.2083	0.2983	0.3907		0.2962	0.0155		0.9968	1.0222	0.9558	1.6775	1.0841	0.9691	1.1115	1.1308	1.082	1.0714	1.0214	1.0328	1.1251	1.0752	1.0339	0.9949	1.1127	1.1412	1.0926
	98.4	0.3035	0.2514	0.1745	0.3052	0.3049	0.2781	0.0826	0.2791	0.3022	0.3097	0.3802	0.3161	0.2734	0.3911	0.3076	0.2875	0.3318	0.3683	0.3011	0.4775	0.247	0.2309	0.2074	0.2949	0.391		0.2959	0.0155		0.9979	1.022	0.9564	1.6762	1.0873	0.9685	1.1101	1.13	1.0842	1.0743	1.0219	1.0342	1.1257	1.0754	1.035	0.9964	1.1136	1.1438	1.0925
	98.6	0.2997	0.2514	0.1761	0.3027	0.3053	0.2804	0.0814	0.2773	0.2987	0.3085	0.3849	0.3136	0.2722	0.3926	0.3077	0.2838	0.3279	0.3662	0.3001	0.4681	0.2473	0.2319	0.2063	0.2963	0.3919		0.2949	0.0153		0.9929	1.0245	0.9571	1.675	1.0885	0.9691	1.1102	1.129	1.0849	1.0751	1.0264	1.0365	1.1278	1.0773	1.0348	0.996	1.1134	1.1447	1.0957
	98.8	0.2994	0.2518	0.1759	0.3021	0.3018	0.2807	0.0804	0.2798	0.299	0.3075	0.3832	0.3144	0.2704	0.3904	0.306	0.2844	0.331	0.3622	0.3037	0.4626	0.2479	0.2342	0.2059	0.2905	0.3896		0.2942	0.0151		0.9937	1.0264	0.9554	1.674	1.0865	0.9669	1.1122	1.1307	1.084	1.0745	1.0286	1.0376	1.1284	1.0773	1.0341	0.9961	1.1128	1.1418	1.0975
	99	0.3015	0.251	0.1783	0.3015	0.3023	0.2809	0.0811	0.2819	0.3003	0.311	0.3814	0.3167	0.2683	0.3876	0.3077	0.2852	0.3324	0.3577	0.3052	0.452	0.2486	0.2347	0.2053	0.2911	0.3898		0.2941	0.0149		0.9936	1.0264	0.9556	1.6716	1.0865	0.9676	1.1142	1.1324	1.0841	1.0751	1.029	1.0377	1.1284	1.0779	1.034	0.998	1.1152	1.1433	1.0936
	99.2	0.2979	0.2498	0.1791	0.3027	0.3028	0.2764	0.0805	0.2788	0.2996	0.3113	0.3874	0.3157	0.2663	0.386	0.3085	0.2829	0.3297	0.3565	0.3084	0.4518	0.2487	0.2371	0.2054	0.2942	0.3905		0.2939	0.0149		0.9961	1.0264	0.9568	1.6706	1.0864	0.9682	1.116	1.1326	1.0861	1.0752	1.0296	1.0381	1.126	1.0767	1.0355	0.9999	1.1146	1.1393	1.0973
	99.4	0.2996	0.2471	0.178	0.3013	0.3037	0.2711	0.0803	0.2829	0.2999	0.3142	0.3884	0.3165	0.2641	0.3845	0.3092	0.2837	0.3311	0.36	0.3089	0.4502	0.2482	0.2376	0.2057	0.3007	0.3902		0.2943	0.015		0.9956	1.0261	0.9579	1.6672	1.0855	0.9685	1.1168	1.1304	1.0839	1.0742	1.0344	1.0372	1.127	1.0788	1.0356	0.9999	1.1159	1.1374	1.095
	99.6	0.3026	0.2441	0.1764	0.3034	0.3017	0.2663	0.0798	0.2826	0.3026	0.3182	0.3886	0.3201	0.2639	0.3857	0.3088	0.2831	0.3356	0.3524	0.3114	0.4556	0.2469	0.2363	0.2063	0.2977	0.386		0.2943	0.0151		0.9989	1.0263	0.9579	1.6691	1.0857	0.9661	1.1168	1.1317	1.0847	1.0747	1.0312	1.035	1.1252	1.0776	1.037	1.0007	1.1157	1.1386	1.0911
	99.8	0.3034	0.2418	0.1773	0.3028	0.3037	0.2634	0.0809	0.279	0.3052	0.3215	0.3945	0.3223	0.2633	0.3898	0.3126	0.2844	0.3321	0.3535	0.3065	0.4521	0.2478	0.2346	0.2057	0.3039	0.3894		0.2949	0.0152		0.9991	1.0278	0.9587	1.6706	1.0885	0.9672	1.1174	1.1332	1.0864	1.0751	1.0326	1.0352	1.1269	1.0765	1.0373	0.9998	1.1171	1.1429	1.0902
	100	0.3034	0.2399	0.1759	0.3017	0.3027	0.2609	0.0799	0.2766	0.3033	0.3186	0.3997	0.319	0.2627	0.3947	0.3125	0.2809	0.3314	0.3548	0.3081	0.4553	0.2484	0.2342	0.2065	0.3035	0.3896		0.2946	0.0154		1.0002	1.0287	0.9583	1.6735	1.088	0.9649	1.1152	1.1297	1.0884	1.0748	1.0358	1.0362	1.1253	1.0791	1.0394	1.0008	1.1146	1.1449	1.0949
	100.2	0.3041	0.2383	0.1761	0.3022	0.3004	0.2568	0.0819	0.277	0.3052	0.3189	0.3976	0.32	0.2625	0.3967	0.3145	0.2801	0.33	0.3516	0.3036	0.4587	0.2492	0.2334	0.2066	0.3023	0.39		0.2943	0.0154		0.9956	1.0303	0.9583	1.673	1.0884	0.964	1.1151	1.1296	1.0859	1.0725	1.0348	1.0348	1.1281	1.0792	1.0382	0.9996	1.1157	1.1506	1.0919
	100.4	0.3043	0.2374	0.178	0.3027	0.2965	0.2577	0.0795	0.2777	0.3054	0.3177	0.4002	0.3178	0.266	0.3986	0.3151	0.2772	0.3274	0.3479	0.3038	0.4574	0.2485	0.2353	0.2063	0.299	0.3894		0.2939	0.0154		0.9952	1.0305	0.9565	1.6744	1.0873	0.9639	1.1177	1.1315	1.088	1.0737	1.0294	1.0377	1.1278	1.0804	1.0411	1.0038	1.112	1.1519	1.0965
	100.6	0.303	0.2388	0.1797	0.3027	0.298	0.2561	0.0788	0.2793	0.3062	0.3174	0.3993	0.3151	0.2642	0.3996	0.3181	0.2773	0.325	0.3538	0.3035	0.4551	0.2486	0.2359	0.2058	0.3004	0.3915		0.2941	0.0154		0.9952	1.0285	0.956	1.6725	1.0869	0.9647	1.1167	1.1346	1.0875	1.0713	1.0338	1.0362	1.1283	1.0805	1.0394	1.0018	1.1126	1.1493	1.0994
	100.8	0.3036	0.2363	0.1804	0.3026	0.2944	0.2553	0.0783	0.2793	0.3067	0.3169	0.396	0.3111	0.2633	0.3994	0.3187	0.2733	0.3271	0.3516	0.3052	0.4556	0.2446	0.2361	0.2062	0.2986	0.3902		0.2932	0.0154		0.9938	1.0261	0.9562	1.6704	1.0857	0.9651	1.1174	1.1312	1.0872	1.0728	1.032	1.0372	1.1255	1.0837	1.0401	1.0026	1.1119	1.1475	1.0995
	101	0.3022	0.235	0.1794	0.3046	0.2938	0.2502	0.0797	0.2808	0.3108	0.3208	0.3939	0.3107	0.2617	0.3996	0.3216	0.2747	0.3286	0.3508	0.2982	0.4562	0.2427	0.2341	0.2042	0.303	0.3868		0.293	0.0154		0.9933	1.0261	0.9547	1.6658	1.0857	0.9643	1.1181	1.1344	1.0875	1.0745	1.0272	1.037	1.1275	1.0804	1.0397	1.0021	1.1114	1.1486	1.0987
	101.2	0.3054	0.2357	0.1795	0.3048	0.295	0.2528	0.0799	0.2795	0.3089	0.323	0.3941	0.309	0.2621	0.3994	0.3236	0.274	0.3273	0.3495	0.2954	0.454	0.2409	0.2354	0.2058	0.3042	0.3845		0.293	0.0153		0.9937	1.0235	0.954	1.6673	1.087	0.9658	1.1167	1.1339	1.087	1.0764	1.027	1.0375	1.1268	1.0801	1.0391	1.0012	1.1096	1.1486	1.1008
	101.4	0.3089	0.2365	0.1799	0.3051	0.2963	0.2519	0.0807	0.2767	0.31	0.3235	0.3939	0.3068	0.2614	0.404	0.3241	0.2731	0.3284	0.3511	0.2985	0.4507	0.2417	0.2315	0.2056	0.3049	0.3882		0.2933	0.0154		0.9922	1.0242	0.9536	1.6676	1.0874	0.9642	1.116	1.13	1.0867	1.0762	1.0236	1.0347	1.1272	1.0805	1.0373	0.9975	1.112	1.1463	1.099
	101.6	0.3104	0.235	0.1784	0.3051	0.295	0.2555	0.0812	0.2724	0.3093	0.3218	0.3931	0.3054	0.2622	0.4081	0.3233	0.271	0.3282	0.3516	0.3007	0.4537	0.239	0.2308	0.2056	0.3091	0.3876		0.2933	0.0155		0.9921	1.0242	0.954	1.671	1.0855	0.9624	1.1186	1.1295	1.0872	1.0784	1.0199	1.037	1.1273	1.0796	1.0392	1.0001	1.1109	1.1473	1.0977
	101.8	0.3081	0.2364	0.1774	0.3059	0.2965	0.2549	0.0811	0.2721	0.3091	0.3218	0.3945	0.3062	0.2623	0.4059	0.3261	0.2711	0.3267	0.3569	0.3002	0.4553	0.2372	0.2288	0.205	0.3068	0.3835		0.2932	0.0156		0.9936	1.0257	0.9538	1.6704	1.0863	0.9619	1.1182	1.123	1.0869	1.0774	1.0225	1.0355	1.13	1.0786	1.0398	1.0013	1.1111	1.1492	1.098
	102	0.312	0.2394	0.1771	0.3054	0.2968	0.2556	0.0828	0.2729	0.3062	0.317	0.3981	0.305	0.2646	0.4054	0.3235	0.2695	0.3253	0.3581	0.3027	0.4581	0.2339	0.2278	0.2049	0.3017	0.385		0.2932	0.0156		0.9947	1.0256	0.9564	1.6711	1.0876	0.9616	1.1195	1.1198	1.0882	1.0794	1.0263	1.0365	1.1296	1.0815	1.0408	1.0019	1.1135	1.1451	1.0975
	102.2	0.3113	0.2401	0.1764	0.3059	0.2974	0.2583	0.0802	0.2756	0.307	0.3151	0.3973	0.3073	0.2626	0.4063	0.3218	0.2675	0.3288	0.3575	0.3074	0.4565	0.2319	0.2238	0.2027	0.302	0.3871		0.2931	0.0157		0.9948	1.0288	0.957	1.6694	1.0866	0.9608	1.1183	1.123	1.0918	1.0824	1.0296	1.0387	1.131	1.0818	1.0428	1.0054	1.1145	1.1465	1.0945
	102.4	0.3087	0.2404	0.1743	0.3063	0.2982	0.2618	0.0818	0.2739	0.3074	0.3149	0.3966	0.3107	0.2592	0.4018	0.3215	0.2687	0.3262	0.3593	0.3058	0.4595	0.2292	0.2243	0.2019	0.2955	0.3815		0.2924	0.0157		0.9962	1.0282	0.958	1.671	1.0877	0.9623	1.1189	1.1231	1.0918	1.0835	1.0353	1.0405	1.1322	1.0822	1.0429	1.0049	1.1153	1.1495	1.0956
	102.6	0.3082	0.2434	0.1739	0.3067	0.2984	0.2602	0.082	0.2799	0.3055	0.3127	0.4035	0.3119	0.2585	0.3994	0.3213	0.2708	0.3241	0.3619	0.3057	0.4482	0.2266	0.2239	0.2008	0.2937	0.3847		0.2922	0.0156		0.9961	1.0286	0.957	1.6674	1.0884	0.9628	1.1197	1.1247	1.0918	1.0839	1.0356	1.0398	1.1336	1.0876	1.0412	1.0044	1.1182	1.1492	1.097
	102.8	0.3105	0.2429	0.1735	0.3074	0.2987	0.2631	0.0825	0.2802	0.302	0.3099	0.4035	0.3118	0.2571	0.4063	0.3174	0.272	0.3221	0.3602	0.3045	0.4468	0.2274	0.2237	0.2003	0.2961	0.3892		0.2924	0.0156		0.9988	1.0278	0.9566	1.6693	1.0875	0.9634	1.1176	1.1268	1.0924	1.0853	1.0328	1.04	1.1325	1.0871	1.0417	1.005	1.1209	1.1488	1.097
	103	0.3085	0.2431	0.1703	0.307	0.2971	0.2646	0.0795	0.2817	0.2987	0.3111	0.3989	0.313	0.2569	0.4069	0.3165	0.2719	0.3197	0.3604	0.3074	0.4372	0.2291	0.2193	0.1992	0.3017	0.391		0.2916	0.0156		0.9943	1.0268	0.9574	1.669	1.0892	0.9655	1.1174	1.1249	1.0935	1.0875	1.0349	1.0426	1.1352	1.0871	1.0417	1.0073	1.1223	1.1518	1.0978
	103.2	0.3097	0.2428	0.1699	0.3053	0.2966	0.264	0.081	0.2776	0.2966	0.3083	0.3988	0.3133	0.2564	0.4051	0.3142	0.2742	0.3177	0.3612	0.3034	0.4374	0.2274	0.221	0.2007	0.2989	0.3905		0.2909	0.0155		0.9949	1.0262	0.9547	1.6683	1.0855	0.9634	1.1195	1.1267	1.094	1.0893	1.0387	1.0443	1.1374	1.0898	1.0415	1.0082	1.1221	1.1486	1.1003
	103.4	0.3095	0.2409	0.1689	0.3066	0.2958	0.2629	0.0805	0.2767	0.2948	0.3046	0.3968	0.3126	0.2577	0.4049	0.3113	0.2753	0.3178	0.3586	0.3032	0.4394	0.2271	0.2181	0.1981	0.3046	0.3928		0.2904	0.0156		0.9947	1.0238	0.9544	1.6676	1.084	0.9641	1.1207	1.1351	1.0933	1.0877	1.0399	1.0438	1.1382	1.0919	1.0414	1.0104	1.1222	1.1454	1.1003
	103.6	0.3115	0.2377	0.1687	0.3073	0.2947	0.2615	0.0797	0.2734	0.2975	0.3052	0.3942	0.3132	0.2577	0.4004	0.3102	0.2748	0.3174	0.3559	0.299	0.4411	0.2291	0.2141	0.1962	0.3045	0.3906		0.2894	0.0156		0.9973	1.0249	0.955	1.6656	1.0847	0.9649	1.1201	1.1272	1.0929	1.0872	1.0418	1.0451	1.1393	1.0909	1.0424	1.0114	1.1208	1.1475	1.0987
	103.8	0.3095	0.2377	0.1683	0.3067	0.2947	0.2624	0.0816	0.2737	0.3009	0.305	0.3971	0.3131	0.2593	0.3964	0.3076	0.2759	0.3166	0.3559	0.2986	0.4381	0.2296	0.214	0.1951	0.2984	0.3909		0.2891	0.0155		0.9955	1.0253	0.9577	1.6633	1.0879	0.9651	1.1228	1.135	1.093	1.0887	1.0423	1.0459	1.1405	1.0922	1.041	1.0115	1.1201	1.1482	1.0999
	104	0.3091	0.236	0.1711	0.3054	0.2967	0.2629	0.0847	0.2711	0.3016	0.3025	0.4015	0.3127	0.2604	0.3948	0.307	0.2767	0.3157	0.3555	0.2987	0.4448	0.2304	0.217	0.1956	0.2952	0.3942		0.2897	0.0155		0.9989	1.0289	0.9574	1.6633	1.0867	0.9646	1.1243	1.1421	1.091	1.0875	1.0373	1.0446	1.1381	1.0911	1.0397	1.0094	1.1165	1.1451	1.1002
	104.2	0.308	0.2342	0.172	0.3079	0.2971	0.2622	0.0827	0.2707	0.3016	0.3038	0.3982	0.3111	0.2617	0.3944	0.3066	0.2764	0.3141	0.3575	0.3014	0.4439	0.2317	0.2173	0.1938	0.2961	0.3994		0.2898	0.0156		0.9992	1.0281	0.9604	1.667	1.0901	0.9668	1.126	1.1445	1.0873	1.0824	1.0332	1.0394	1.1354	1.0904	1.0366	1.0057	1.1177	1.1454	1.0985
	104.4	0.3061	0.2358	0.1741	0.3072	0.2971	0.265	0.0821	0.2745	0.3	0.303	0.3992	0.3089	0.2625	0.3944	0.3065	0.2752	0.3151	0.3566	0.3041	0.4413	0.2323	0.219	0.1947	0.2927	0.3986		0.2898	0.0154		1.0009	1.0317	0.9619	1.6666	1.0919	0.9679	1.1259	1.1401	1.0879	1.0842	1.0272	1.0385	1.1321	1.0882	1.0363	1.0053	1.1172	1.1469	1.0974
	104.6	0.3024	0.2378	0.1734	0.3068	0.2986	0.2652	0.0831	0.2735	0.2956	0.3007	0.3938	0.3073	0.2624	0.396	0.3068	0.2752	0.3146	0.36	0.3029	0.4442	0.2334	0.2198	0.1948	0.2924	0.4007		0.2897	0.0154		1.0013	1.0327	0.9639	1.6691	1.0925	0.9692	1.127	1.1475	1.087	1.0829	1.0261	1.0371	1.13	1.0845	1.0351	1.0029	1.1181	1.1467	1.0988
	104.8	0.3014	0.2381	0.1734	0.3082	0.298	0.2643	0.0811	0.2753	0.2897	0.2992	0.3905	0.3062	0.2613	0.3953	0.3073	0.2713	0.317	0.3553	0.3043	0.4489	0.2333	0.2176	0.1936	0.2905	0.3995		0.2888	0.0155		1.0023	1.0351	0.9638	1.6725	1.0911	0.9683	1.1267	1.1463	1.0878	1.0836	1.0237	1.0382	1.1289	1.0852	1.0357	1.0029	1.1191	1.145	1.0959
	105	0.2986	0.238	0.1741	0.3089	0.2983	0.2676	0.0813	0.2748	0.2893	0.2985	0.3887	0.306	0.2586	0.3935	0.3065	0.2708	0.3204	0.3535	0.2997	0.4437	0.2334	0.22	0.1918	0.2885	0.3961		0.288	0.0153		1.0021	1.0334	0.9638	1.6719	1.0922	0.9693	1.1271	1.1529	1.0882	1.0839	1.0287	1.0381	1.1308	1.0858	1.0359	1.0047	1.1212	1.1466	1.094
	105.2	0.297	0.2404	0.1732	0.3078	0.2984	0.2675	0.0841	0.276	0.288	0.2971	0.3937	0.3051	0.2586	0.3917	0.3053	0.2693	0.3221	0.3518	0.3001	0.4428	0.2326	0.2189	0.1904	0.2862	0.391		0.2876	0.0152		1.002	1.0347	0.9636	1.6676	1.0929	0.9688	1.1263	1.1564	1.0886	1.0862	1.0314	1.0403	1.1334	1.086	1.0369	1.0058	1.1211	1.1453	1.0953
	105.4	0.2949	0.2399	0.1731	0.3061	0.2994	0.2674	0.0858	0.2695	0.2885	0.2975	0.3945	0.3061	0.2587	0.3927	0.3034	0.2671	0.3203	0.3512	0.2976	0.4392	0.2303	0.2184	0.191	0.2848	0.3933		0.2868	0.0152		1.0021	1.0329	0.9622	1.6659	1.0921	0.9678	1.1275	1.1599	1.0893	1.0838	1.033	1.0408	1.1337	1.0857	1.0377	1.0045	1.1243	1.1459	1.0937
	105.6	0.2918	0.2387	0.174	0.3043	0.299	0.2738	0.0866	0.2663	0.2844	0.2965	0.3961	0.3048	0.2586	0.3914	0.2979	0.2638	0.3211	0.3492	0.304	0.4396	0.23	0.2188	0.1911	0.2838	0.395		0.2864	0.0152		1.0005	1.0319	0.9605	1.6641	1.0914	0.9663	1.1259	1.1601	1.0935	1.0886	1.0309	1.0432	1.1351	1.0862	1.0399	1.0096	1.1207	1.1457	1.0928
	105.8	0.2876	0.2379	0.174	0.3033	0.299	0.2726	0.0879	0.2673	0.2843	0.2968	0.3948	0.3062	0.2576	0.388	0.295	0.2626	0.3239	0.3543	0.3038	0.4404	0.2317	0.2213	0.1938	0.2868	0.3951		0.2866	0.0151		0.9975	1.0302	0.9594	1.6612	1.0912	0.9672	1.1306	1.1601	1.0911	1.0831	1.0373	1.0396	1.1378	1.0833	1.0376	1.0059	1.1187	1.1437	1.0955
	106	0.2859	0.2373	0.1735	0.3023	0.3007	0.2723	0.0849	0.2684	0.2855	0.2994	0.3918	0.3064	0.2564	0.3858	0.2978	0.2626	0.3247	0.3522	0.3074	0.4474	0.2315	0.2216	0.1979	0.2832	0.3968		0.2869	0.0152		0.9973	1.0302	0.9584	1.6599	1.0889	0.9659	1.1299	1.1513	1.092	1.0819	1.0298	1.0396	1.1352	1.0853	1.0376	1.0057	1.1181	1.1415	1.0954
	106.2	0.2813	0.2362	0.1732	0.3021	0.3001	0.2716	0.0834	0.2664	0.2859	0.3015	0.3908	0.3061	0.2562	0.3836	0.2969	0.2621	0.3252	0.3507	0.3021	0.4485	0.2325	0.2226	0.1998	0.2822	0.3958		0.2863	0.0152		0.999	1.0294	0.9589	1.6579	1.0901	0.9665	1.1299	1.1441	1.0933	1.0835	1.0289	1.04	1.1345	1.0825	1.0388	1.0068	1.1175	1.143	1.0944
	106.4	0.2807	0.2356	0.1722	0.3035	0.2997	0.2669	0.0823	0.2699	0.2853	0.3041	0.3868	0.305	0.2557	0.3819	0.2958	0.259	0.3252	0.3491	0.2973	0.4461	0.2356	0.2219	0.2005	0.2834	0.3967		0.2856	0.0151		0.9976	1.031	0.9593	1.6544	1.0908	0.9651	1.1291	1.1373	1.0925	1.0844	1.0312	1.039	1.1364	1.0845	1.0372	1.006	1.1163	1.1428	1.0948
	106.6	0.2812	0.2342	0.174	0.3027	0.3	0.2623	0.0813	0.2711	0.2867	0.3057	0.3858	0.3046	0.254	0.38	0.2954	0.2598	0.3261	0.3473	0.2943	0.448	0.2367	0.2221	0.202	0.2818	0.3953		0.2853	0.0151		0.9967	1.0312	0.9595	1.6548	1.0907	0.9658	1.1287	1.1379	1.0915	1.084	1.0318	1.0385	1.1362	1.0852	1.0368	1.0027	1.1199	1.1383	1.0952
	106.8	0.2782	0.2347	0.1744	0.3005	0.2995	0.2656	0.0795	0.2668	0.2872	0.3079	0.3828	0.3029	0.2532	0.3773	0.2967	0.2593	0.3252	0.3435	0.2913	0.4487	0.2349	0.223	0.2024	0.2831	0.3951		0.2846	0.0151		0.9965	1.0303	0.9592	1.6514	1.0903	0.9667	1.1271	1.142	1.0937	1.0876	1.0298	1.0403	1.1342	1.0857	1.0377	1.0037	1.1208	1.1419	1.092
	107	0.2776	0.2366	0.1729	0.2999	0.2959	0.2617	0.0801	0.2654	0.2866	0.3093	0.3831	0.3016	0.2524	0.375	0.2929	0.2573	0.3257	0.3403	0.2829	0.4419	0.2349	0.2198	0.2002	0.2827	0.3908		0.2827	0.0149		0.998	1.0293	0.9595	1.651	1.0914	0.9652	1.1282	1.1443	1.0933	1.087	1.0348	1.0403	1.1351	1.0853	1.0376	1.0005	1.1213	1.1418	1.0946
	107.2	0.2801	0.2364	0.1719	0.2972	0.2962	0.26	0.0808	0.2661	0.2872	0.3108	0.3785	0.3035	0.2525	0.3757	0.295	0.2589	0.3264	0.3394	0.2786	0.4379	0.2349	0.2208	0.2007	0.2867	0.3921		0.2827	0.0148		0.9986	1.0273	0.9598	1.6512	1.0914	0.9639	1.1299	1.1456	1.0951	1.0871	1.0351	1.0403	1.1355	1.0869	1.0378	1.0001	1.12	1.1398	1.0956
	107.4	0.2809	0.2375	0.171	0.2929	0.296	0.2616	0.0809	0.2664	0.2861	0.314	0.3791	0.3042	0.2525	0.3725	0.2966	0.2625	0.3283	0.3399	0.2832	0.4446	0.2343	0.2204	0.2005	0.2914	0.3923		0.2836	0.0149		1	1.0272	0.9606	1.6525	1.0931	0.965	1.1298	1.1439	1.0957	1.0868	1.0339	1.0423	1.1357	1.085	1.0377	0.9994	1.1177	1.1361	1.0962
	107.6	0.2827	0.2388	0.1696	0.2931	0.2966	0.2615	0.083	0.2657	0.2881	0.3155	0.3813	0.3029	0.2539	0.3729	0.3	0.2615	0.3271	0.3405	0.2854	0.4474	0.235	0.2226	0.2	0.2922	0.3907		0.2843	0.0149		1.0004	1.027	0.9617	1.6526	1.095	0.9652	1.1311	1.1466	1.0927	1.0846	1.0343	1.0412	1.1356	1.0874	1.0354	0.9983	1.1161	1.1372	1.0947
	107.8	0.2905	0.2403	0.1688	0.2922	0.2982	0.2583	0.0844	0.2668	0.2896	0.3165	0.3813	0.3041	0.2549	0.3737	0.2998	0.2643	0.3254	0.3414	0.2852	0.4385	0.2355	0.2211	0.1999	0.2914	0.3893		0.2844	0.0147		1.0023	1.0269	0.9632	1.6525	1.0953	0.9634	1.1292	1.1437	1.091	1.0853	1.0319	1.0393	1.1364	1.0862	1.0354	0.9977	1.1148	1.1368	1.0976
	108	0.2962	0.24	0.1686	0.2923	0.2988	0.2627	0.0866	0.2677	0.2909	0.3175	0.3809	0.3032	0.2574	0.3727	0.3013	0.2636	0.3268	0.3423	0.2884	0.4378	0.2361	0.2221	0.2004	0.295	0.391		0.2856	0.0147		1.0003	1.0277	0.9642	1.6512	1.0957	0.9648	1.1274	1.1444	1.0903	1.0859	1.0326	1.038	1.1375	1.0849	1.0355	0.9983	1.1159	1.1389	1.0978
	108.2	0.3025	0.2399	0.1684	0.2898	0.2997	0.2634	0.0876	0.2683	0.2901	0.3187	0.3802	0.3003	0.2562	0.371	0.3018	0.2595	0.3266	0.3468	0.2951	0.4451	0.239	0.2214	0.2001	0.2948	0.3914		0.2863	0.0148		0.9975	1.0295	0.9622	1.6506	1.095	0.966	1.1287	1.142	1.0915	1.0882	1.0318	1.0383	1.138	1.085	1.0372	0.9999	1.1165	1.1384	1.099
	108.4	0.3075	0.2393	0.1685	0.2908	0.3027	0.2639	0.0877	0.2688	0.2915	0.3153	0.3801	0.3004	0.2561	0.3692	0.3024	0.2587	0.3301	0.3492	0.2947	0.4434	0.2399	0.2238	0.2011	0.2859	0.3883		0.2864	0.0147		0.9986	1.0272	0.9611	1.6487	1.0919	0.966	1.1281	1.1465	1.0904	1.0868	1.037	1.0367	1.1405	1.0837	1.0363	1.0004	1.1159	1.1403	1.0984
	108.6	0.3122	0.2388	0.1668	0.2889	0.3005	0.2666	0.0855	0.2722	0.2946	0.3155	0.3773	0.3008	0.2573	0.3698	0.3053	0.2609	0.3354	0.3472	0.2912	0.4427	0.2422	0.2241	0.2026	0.2874	0.3875		0.2869	0.0147		0.9983	1.0263	0.9616	1.6451	1.0921	0.9661	1.1282	1.1422	1.0929	1.0862	1.0353	1.0363	1.14	1.0861	1.037	1.0004	1.1166	1.1421	1.1008
	108.8	0.3125	0.2363	0.1664	0.2887	0.2996	0.2695	0.0874	0.275	0.2984	0.3147	0.3796	0.2995	0.2595	0.3722	0.3104	0.2629	0.3342	0.3458	0.2927	0.4512	0.2434	0.2268	0.2024	0.2869	0.3891		0.2882	0.0149		0.9996	1.028	0.9598	1.6419	1.0917	0.9675	1.1288	1.1406	1.0954	1.0872	1.0362	1.0369	1.1401	1.0868	1.0375	1.002	1.115	1.1405	1.1009
	109	0.3132	0.2357	0.165	0.2868	0.2979	0.2696	0.0861	0.2755	0.2963	0.311	0.3816	0.2988	0.2606	0.3761	0.3122	0.264	0.3318	0.3496	0.2965	0.4501	0.2426	0.2289	0.202	0.2869	0.3915		0.2884	0.015		1.002	1.0263	0.9586	1.6406	1.0929	0.9692	1.13	1.1393	1.0955	1.0854	1.0357	1.0368	1.1401	1.0857	1.0368	1.0009	1.1134	1.1409	1.1014
	109.2	0.3112	0.2336	0.1649	0.288	0.2937	0.2735	0.0877	0.2771	0.2985	0.3076	0.3845	0.2985	0.2629	0.3761	0.3113	0.267	0.3302	0.3475	0.2935	0.4466	0.2403	0.2275	0.2009	0.2874	0.3896		0.288	0.0149		1.0038	1.0248	0.9605	1.6369	1.093	0.9687	1.1272	1.141	1.0944	1.0816	1.0354	1.0376	1.1374	1.0879	1.0344	0.9985	1.1132	1.1419	1.0998
	109.4	0.3114	0.2316	0.1636	0.2861	0.2903	0.275	0.0876	0.2736	0.2962	0.3073	0.3852	0.2947	0.2644	0.3772	0.3103	0.2669	0.324	0.3472	0.299	0.4489	0.2377	0.2254	0.1981	0.2936	0.3887		0.2874	0.015		1.0011	1.0253	0.9613	1.6355	1.0959	0.9685	1.1255	1.1422	1.0974	1.0855	1.0302	1.0398	1.1355	1.0896	1.0361	0.9986	1.1145	1.1437	1.1012
	109.6	0.3128	0.2302	0.163	0.2849	0.2899	0.2745	0.0894	0.2716	0.2955	0.3043	0.3851	0.2951	0.2634	0.3759	0.3077	0.267	0.318	0.3487	0.2999	0.4421	0.2343	0.2217	0.1962	0.2919	0.3896		0.2861	0.0149		1	1.0256	0.9589	1.635	1.0939	0.9671	1.1259	1.1448	1.0951	1.0849	1.0365	1.0395	1.137	1.0853	1.0357	0.9986	1.1141	1.1448	1.1011
	109.8	0.3134	0.2287	0.1611	0.2835	0.2888	0.2775	0.0872	0.2686	0.2933	0.3023	0.3827	0.2944	0.263	0.3737	0.3048	0.265	0.317	0.3521	0.2994	0.435	0.2337	0.2211	0.1963	0.2985	0.3901		0.2853	0.0148		1.0004	1.0235	0.9574	1.6364	1.0933	0.9657	1.1255	1.1451	1.0936	1.0814	1.0379	1.0411	1.1366	1.0886	1.0355	0.997	1.1159	1.1466	1.1014
	110	0.3138	0.2256	0.1618	0.2832	0.2887	0.2782	0.0886	0.2668	0.2957	0.2986	0.3801	0.297	0.2631	0.3676	0.3041	0.2676	0.314	0.3503	0.3014	0.4361	0.2321	0.2173	0.1978	0.2988	0.3868		0.2846	0.0147		0.999	1.0238	0.9582	1.6343	1.094	0.9646	1.1266	1.1421	1.0957	1.087	1.0369	1.0441	1.1374	1.0878	1.0366	0.9992	1.1146	1.1446	1.1003
[truncated: 96 more columns]

## Sheet: FigS1
Panel A		WT HEK - [Ca2+]cyto																													WT HEK- [Ca2+]mito
	Time (s)	Cell 1	Cell 2	Cell 3	Cell 4	Cell 5	Cell 6	Cell 7	Cell 8	Cell 9	Cell 10	Cell 11	Cell 12	Cell 13	Cell 14	Cell 15	Cell 16	Cell 17	Cell 18	Cell 19	Cell 20	Cell 21	Cell 22	Cell 23	Cell 24	Cell 25		AVG	SEM		Cell 1	Cell 2	Cell 3	Cell 4	Cell 5	Cell 6	Cell 7	Cell 8	Cell 9	Cell 10	Cell 11	Cell 12	Cell 13	Cell 14	Cell 15	Cell 16	Cell 17	Cell 18	Cell 19
	0.2	0.0412	0.0379	0.0326	0.0419	0.0443	0.0417	0.0118	0.0742	0.0468	0.0443	0.0426	0.0366	0.0318	0.0363	0.0234	0.0355	0.0371	0.0305	0.0196	0.0361	0.0487	0.0319	0.0348	0.0358	0.0281		0.037	0.0022901		0.9782	0.9775	0.9825	0.9869	0.9918	0.9622	0.9514	0.9774	1.0083	1.0272	0.9988	1.0005	1.0026	0.9881	1.0024	0.9927	1.0109	0.9359	0.9243
	0.4	0.0414	0.0372	0.0325	0.0417	0.0431	0.0419	0.0119	0.0752	0.0472	0.0442	0.043	0.0372	0.0327	0.0362	0.023	0.0354	0.0376	0.0315	0.0181	0.0357	0.0488	0.0315	0.0347	0.0377	0.0288		0.0371	0.0023302		0.9762	0.9765	0.9804	0.9881	0.9889	0.9592	0.951	0.9791	1.0069	1.0398	0.9987	0.9994	1.002	0.9895	1	0.9903	1.0115	0.9389	0.9258
	0.6	0.0424	0.0378	0.0327	0.0409	0.0434	0.0422	0.0125	0.0745	0.0475	0.0445	0.0434	0.037	0.0332	0.0357	0.0232	0.0357	0.0374	0.0318	0.018	0.0368	0.0491	0.0318	0.0351	0.0384	0.0302		0.0374	0.0022942		0.9739	0.9755	0.9788	0.9878	0.9871	0.9574	0.9499	0.978	1.0057	1.0536	0.9977	0.9974	1.0011	0.9904	0.999	0.9888	1.0133	0.9391	0.9285
	0.8	0.0424	0.0377	0.0326	0.0406	0.0439	0.0431	0.0151	0.0725	0.0475	0.0445	0.0437	0.0372	0.0334	0.0362	0.023	0.0354	0.037	0.0323	0.0188	0.0381	0.0492	0.0321	0.0351	0.0378	0.0301		0.0376	0.0021935		0.9752	0.9737	0.977	0.9884	0.9861	0.9564	0.9489	0.9748	1.0071	1.0699	0.992	1.0005	1.0012	0.9913	0.9984	0.9898	1.0139	0.9405	0.9294
	1	0.0419	0.0372	0.0323	0.0403	0.0437	0.0432	0.0158	0.0733	0.0473	0.0447	0.0439	0.0376	0.0332	0.0358	0.0233	0.036	0.0368	0.0317	0.0195	0.0387	0.0491	0.0323	0.0345	0.0369	0.0304		0.0376	0.002188		0.9753	0.9721	0.9776	0.9871	0.9871	0.9565	0.9488	0.9683	1.0067	1.0823	0.9927	0.9996	1.0029	0.9925	0.9964	0.9872	1.0115	0.9388	0.9323
	1.2	0.0424	0.0367	0.0323	0.0401	0.0445	0.0431	0.0154	0.0726	0.0479	0.0441	0.0437	0.0375	0.0328	0.0357	0.0234	0.0361	0.0369	0.0322	0.0201	0.0394	0.0485	0.0321	0.0344	0.039	0.0308		0.0377	0.0021662		0.9749	0.9722	0.977	0.9865	0.9862	0.9563	0.948	0.9621	1.0058	1.0853	0.9909	0.9982	1.002	0.993	0.9943	0.9844	1.0103	0.938	0.9348
	1.4	0.0424	0.0367	0.0322	0.0404	0.0452	0.0436	0.0158	0.0707	0.048	0.0447	0.0436	0.0374	0.0326	0.0353	0.0237	0.0361	0.0362	0.0327	0.0193	0.0401	0.0484	0.0319	0.0339	0.0387	0.0301		0.0376	0.0021335		0.9741	0.972	0.9771	0.9863	0.9862	0.9569	0.947	0.9617	1.0081	1.0892	0.9872	0.9987	1.0009	0.9927	0.9958	0.9862	1.0106	0.9386	0.9333
	1.6	0.0423	0.0359	0.0322	0.0406	0.0451	0.0432	0.0145	0.0715	0.0475	0.0444	0.0437	0.0365	0.0326	0.0358	0.0229	0.035	0.0366	0.0319	0.0193	0.0392	0.0488	0.0322	0.0343	0.039	0.0296		0.0374	0.0021851		0.9736	0.9712	0.9764	0.9838	0.9861	0.9583	0.9456	0.9622	1.008	1.0906	0.9858	1.0004	1.0017	0.9923	0.998	0.9896	1.0094	0.9351	0.9307
	1.8	0.043	0.0351	0.0321	0.041	0.0446	0.0434	0.0138	0.0709	0.0485	0.0446	0.043	0.0368	0.0319	0.0358	0.0238	0.0352	0.0368	0.0316	0.0206	0.039	0.0492	0.033	0.0351	0.04	0.0301		0.0376	0.0021671		0.9718	0.9709	0.9762	0.9844	0.9862	0.9582	0.9461	0.9597	1.007	1.0882	0.9892	0.9995	1.0051	0.9905	0.9979	0.9888	1.0075	0.9339	0.9292
	2	0.0418	0.035	0.0317	0.0416	0.0449	0.0422	0.012	0.0709	0.0488	0.0451	0.0431	0.0365	0.032	0.0354	0.0236	0.034	0.0371	0.0322	0.0208	0.0392	0.0488	0.0341	0.0359	0.0415	0.0299		0.0375	0.0021986		0.9734	0.9711	0.9757	0.9826	0.9847	0.9573	0.9455	0.9571	1.0083	1.086	0.9866	1.0002	1.0049	0.9926	0.9982	0.9892	1.0095	0.933	0.9288
	2.2	0.0414	0.0352	0.0314	0.0416	0.0447	0.0422	0.0123	0.0732	0.0487	0.0459	0.0427	0.0365	0.0319	0.0363	0.0236	0.0342	0.0374	0.0325	0.0192	0.0392	0.0486	0.0334	0.0354	0.0405	0.0302		0.0375	0.0022686		0.9761	0.969	0.9775	0.9823	0.9875	0.959	0.9459	0.9562	1.0091	1.0838	0.9868	1.0012	1.0061	0.9907	0.9992	0.9912	1.0083	0.9358	0.9258
	2.4	0.0409	0.0354	0.0313	0.041	0.0447	0.0417	0.0138	0.0742	0.0489	0.0466	0.0426	0.0367	0.0316	0.0363	0.0239	0.0341	0.0381	0.0315	0.0206	0.039	0.0482	0.0332	0.0361	0.0403	0.0298		0.0376	0.0022526		0.9771	0.9699	0.9778	0.9809	0.9894	0.959	0.9454	0.9499	1.0076	1.0751	0.9881	0.9995	1.0078	0.9893	0.998	0.9878	1.0072	0.9359	0.9286
	2.6	0.0418	0.0348	0.031	0.0409	0.0451	0.0418	0.0138	0.0729	0.049	0.0471	0.0429	0.0372	0.0318	0.0365	0.024	0.0337	0.0376	0.0328	0.0181	0.0387	0.0478	0.0334	0.036	0.0404	0.0299		0.0376	0.0022525		0.9767	0.9721	0.9792	0.9829	0.9904	0.9568	0.9476	0.9531	1.0087	1.0692	0.9862	0.9999	1.0057	0.9894	0.9967	0.9856	1.0067	0.9357	0.9301
	2.8	0.0412	0.0351	0.0317	0.0408	0.0455	0.0412	0.0143	0.0735	0.048	0.0471	0.0429	0.0371	0.0318	0.0369	0.0231	0.0326	0.0377	0.0328	0.0185	0.0405	0.0471	0.033	0.0349	0.0392	0.0297		0.0374	0.0022543		0.977	0.9728	0.9791	0.9837	0.9901	0.956	0.9485	0.954	1.0103	1.0635	0.9873	0.9994	1.0027	0.9896	0.9967	0.9859	1.0075	0.9382	0.9288
	3	0.042	0.035	0.0324	0.0403	0.0453	0.0415	0.0144	0.0728	0.0477	0.0473	0.0425	0.0371	0.0316	0.0374	0.0234	0.0339	0.0375	0.033	0.0185	0.0394	0.0473	0.0323	0.0342	0.0392	0.0297		0.0374	0.0022263		0.9774	0.9717	0.9797	0.986	0.9905	0.9546	0.9485	0.9582	1.0086	1.0568	0.9889	0.9983	1.002	0.9875	0.9965	0.9852	1.0062	0.9375	0.9297
	3.2	0.0421	0.0353	0.0325	0.0407	0.0452	0.0415	0.0134	0.0722	0.0477	0.0474	0.0435	0.0373	0.0317	0.037	0.0231	0.0338	0.0362	0.0341	0.019	0.0392	0.047	0.0326	0.0341	0.0413	0.0295		0.0375	0.002226		0.977	0.972	0.9799	0.9876	0.9899	0.9532	0.9487	0.9573	1.0091	1.0482	0.9895	0.9981	1.0013	0.9892	0.9962	0.9834	1.0075	0.937	0.9311
	3.4	0.0423	0.0352	0.033	0.0409	0.0448	0.0406	0.0102	0.0708	0.0468	0.0459	0.0434	0.0368	0.032	0.0376	0.0226	0.0336	0.0356	0.0336	0.0203	0.0405	0.0465	0.0325	0.0333	0.0407	0.03		0.0372	0.0022153		0.9779	0.9724	0.9799	0.9878	0.9874	0.9524	0.9492	0.961	1.0104	1.0466	0.9903	0.9992	0.9996	0.9875	0.9968	0.9842	1.0066	0.9282	0.9297
	3.6	0.0411	0.0362	0.0327	0.0408	0.0449	0.0401	0.0108	0.0715	0.0476	0.0461	0.0417	0.0372	0.0319	0.0371	0.0228	0.0344	0.0358	0.0322	0.0237	0.0418	0.0468	0.0315	0.0321	0.0395	0.0297		0.0372	0.0021942		0.9784	0.9708	0.9796	0.9873	0.9876	0.9529	0.9479	0.9604	1.0086	1.0387	0.9913	0.9971	1.0013	0.9879	0.9952	0.9823	1.0053	0.9163	0.9208
	3.8	0.0412	0.0371	0.0325	0.0408	0.0445	0.0399	0.0106	0.074	0.0485	0.0468	0.0418	0.0368	0.0327	0.0359	0.023	0.0352	0.0355	0.0319	0.0217	0.0393	0.0471	0.0318	0.0324	0.0392	0.0292		0.0372	0.0022867		0.9761	0.9687	0.9805	0.9879	0.9871	0.954	0.9477	0.9638	1.0048	1.0324	0.9896	0.9946	1.0013	0.989	0.9933	0.9781	1.0056	0.9017	0.9116
	4	0.0413	0.0383	0.032	0.0411	0.0447	0.0408	0.0111	0.0745	0.0484	0.0464	0.0417	0.0367	0.0329	0.0354	0.0224	0.0341	0.0352	0.0324	0.0203	0.039	0.0466	0.0315	0.0327	0.0387	0.0291		0.0371	0.0023141		0.9738	0.9702	0.9783	0.9856	0.9855	0.9551	0.9483	0.9632	1.0058	1.0327	0.9851	0.9973	1.0018	0.9875	0.9959	0.9786	1.0039	0.8891	0.9015
	4.2	0.0422	0.0392	0.0322	0.0403	0.0444	0.0419	0.0126	0.0751	0.0486	0.0462	0.0408	0.0363	0.0329	0.0349	0.0235	0.0333	0.036	0.0309	0.0199	0.0389	0.0471	0.0312	0.0325	0.036	0.0291		0.037	0.0023102		0.9724	0.97	0.9775	0.9862	0.9849	0.9522	0.9495	0.9649	1.0037	1.0348	0.9849	0.9975	1.0057	0.9847	0.9962	0.9779	1.0001	0.8761	0.8892
	4.4	0.0429	0.0389	0.0322	0.0408	0.0446	0.0417	0.0146	0.0771	0.0496	0.0474	0.0407	0.0367	0.0335	0.0343	0.0238	0.0336	0.0368	0.0317	0.019	0.0382	0.0469	0.032	0.0328	0.0367	0.0291		0.0374	0.0023452		0.9724	0.9691	0.9777	0.9844	0.9843	0.9521	0.9499	0.9579	0.9996	1.0319	0.9819	0.9949	1.0112	0.9873	0.9955	0.9751	1.0023	0.8637	0.8776
	4.6	0.0436	0.0387	0.0325	0.0408	0.0442	0.0422	0.0143	0.0767	0.0495	0.0478	0.0422	0.0369	0.0337	0.0343	0.0235	0.0339	0.0369	0.0324	0.0191	0.0369	0.046	0.0325	0.0331	0.0366	0.0288		0.0375	0.0023387		0.9723	0.9679	0.9784	0.9883	0.9843	0.9534	0.9512	0.9568	1.0019	1.0355	0.9773	0.9992	1.0141	0.987	0.9968	0.9783	1.0047	0.8608	0.8713
	4.8	0.0441	0.0378	0.0326	0.0403	0.0448	0.0428	0.0145	0.077	0.0492	0.0469	0.0427	0.0368	0.0334	0.0351	0.0234	0.0334	0.0371	0.0322	0.0191	0.0364	0.0454	0.0317	0.0331	0.0362	0.0291		0.0374	0.0023402		0.9735	0.97	0.9782	0.9862	0.9837	0.9514	0.9516	0.956	1.0043	1.0325	0.9805	0.9996	1.0201	0.9825	0.9962	0.9809	0.9976	0.8592	0.8691
	5	0.0432	0.0372	0.0328	0.0403	0.045	0.043	0.0148	0.0761	0.0491	0.0475	0.0433	0.0374	0.0341	0.0356	0.0238	0.0336	0.037	0.0313	0.0193	0.0371	0.0451	0.0315	0.0327	0.035	0.0283		0.0374	0.0023166		0.975	0.9696	0.9798	0.9884	0.9832	0.9508	0.9522	0.9566	0.998	1.0275	0.9816	0.994	1.0163	0.9852	0.9897	0.9755	0.9987	0.8618	0.8663
	5.2	0.0414	0.0367	0.0327	0.0407	0.0458	0.0437	0.0148	0.0755	0.0489	0.0479	0.0442	0.0379	0.0353	0.0365	0.0229	0.0336	0.0369	0.0313	0.0194	0.0352	0.0447	0.0318	0.0322	0.0369	0.0285		0.0374	0.0023079		0.9762	0.9714	0.9798	0.9845	0.9827	0.953	0.9518	0.9545	0.9979	1.0231	0.9745	0.9922	1.0146	0.9874	0.9877	0.9757	0.9991	0.8575	0.8694
	5.4	0.0413	0.0371	0.0324	0.0405	0.046	0.0432	0.0161	0.0746	0.0494	0.0481	0.0436	0.0387	0.035	0.0368	0.0233	0.0342	0.0362	0.0312	0.0189	0.0356	0.0447	0.0309	0.0319	0.0368	0.0286		0.0374	0.0022744		0.9738	0.9709	0.9801	0.9863	0.9843	0.9545	0.9516	0.9586	0.9983	1.0192	0.9735	0.9921	1.0097	0.9846	0.9852	0.9761	0.9983	0.8591	0.8679
	5.6	0.0416	0.0373	0.033	0.0405	0.0464	0.0442	0.0158	0.0746	0.0489	0.0482	0.0434	0.0385	0.0356	0.0362	0.0238	0.0339	0.0366	0.0303	0.0172	0.0356	0.0452	0.0302	0.0316	0.0368	0.028		0.0373	0.0023132		0.972	0.9724	0.9785	0.9833	0.9823	0.9514	0.9532	0.9569	0.9971	1.016	0.9719	0.99	1.0036	0.9825	0.9846	0.9763	0.9989	0.8645	0.8681
	5.8	0.0408	0.0386	0.0332	0.0412	0.0464	0.0444	0.0161	0.0737	0.0485	0.0484	0.0435	0.0385	0.0358	0.0364	0.0236	0.0346	0.0365	0.0321	0.0178	0.0353	0.0459	0.0305	0.0313	0.0368	0.0281		0.0375	0.0022706		0.9728	0.9711	0.9769	0.9832	0.9817	0.9513	0.9529	0.9569	0.9985	1.0183	0.9711	0.9932	0.9985	0.9829	0.9863	0.9766	1.0071	0.8651	0.8702
	6	0.0415	0.0388	0.0333	0.0414	0.0462	0.0438	0.0166	0.0749	0.0484	0.0484	0.0433	0.0381	0.0352	0.0363	0.0239	0.0348	0.0374	0.0314	0.0194	0.0353	0.0469	0.0304	0.0314	0.0362	0.0285		0.0377	0.0022733		0.974	0.9709	0.9775	0.9812	0.9844	0.9521	0.952	0.9548	1.0044	1.0186	0.9759	0.9968	1.0028	0.982	0.9891	0.983	1.0068	0.8617	0.8712
	6.2	0.0423	0.0389	0.0335	0.0416	0.0453	0.0419	0.0173	0.076	0.0497	0.0487	0.043	0.0382	0.0344	0.0359	0.0245	0.0355	0.0376	0.0321	0.0196	0.0367	0.0475	0.0303	0.0326	0.0347	0.0278		0.0378	0.0022873		0.9724	0.9696	0.9776	0.9848	0.9867	0.9521	0.951	0.9512	1.0059	1.0188	0.9844	0.9967	1.0009	0.9833	0.9892	0.9826	1.0122	0.8626	0.8689
	6.4	0.0415	0.0386	0.0331	0.041	0.0452	0.0436	0.0157	0.0775	0.0493	0.0491	0.044	0.0376	0.0346	0.0366	0.0241	0.0351	0.0385	0.0324	0.0209	0.0351	0.0477	0.0303	0.033	0.0344	0.0276		0.0379	0.0023524		0.9721	0.9714	0.9774	0.9863	0.9872	0.9504	0.9513	0.9558	1.0102	1.0215	0.9861	1.0009	1.0006	0.9846	0.9921	0.987	1.0124	0.8639	0.8708
	6.6	0.0405	0.0391	0.0328	0.0409	0.045	0.0435	0.0147	0.0797	0.0491	0.0491	0.0445	0.0376	0.0342	0.038	0.0241	0.0353	0.0384	0.0321	0.0227	0.0357	0.0471	0.0306	0.0329	0.0346	0.0285		0.038	0.0023982		0.9755	0.9706	0.9772	0.9893	0.9886	0.951	0.9485	0.9572	1.0094	1.0209	0.993	0.9994	1.0041	0.9854	0.9911	0.9858	1.0103	0.8607	0.8725
	6.8	0.04	0.0391	0.0316	0.0406	0.0438	0.0429	0.0137	0.0788	0.0498	0.0498	0.0442	0.0375	0.0346	0.038	0.0245	0.0352	0.0382	0.0304	0.0229	0.0369	0.0464	0.0298	0.0323	0.0362	0.0275		0.0378	0.0023973		0.9749	0.9705	0.9788	0.9887	0.9915	0.9515	0.9494	0.9529	1.0076	1.0202	0.9899	0.9982	1.005	0.9889	0.99	0.9848	1.0095	0.8602	0.8701
	7	0.0401	0.0387	0.0311	0.0407	0.0434	0.0435	0.0124	0.0789	0.0499	0.0498	0.0437	0.0371	0.035	0.0387	0.0242	0.0348	0.0381	0.0298	0.0223	0.0368	0.0457	0.0296	0.0319	0.0362	0.0271		0.0376	0.0024388		0.9761	0.9711	0.9781	0.9912	0.9901	0.949	0.9484	0.9555	1.0087	1.0183	0.9889	0.9976	1.0027	0.9878	0.9898	0.9811	1.0117	0.8622	0.871
	7.2	0.0394	0.0382	0.0308	0.04	0.0441	0.0425	0.011	0.0773	0.0491	0.05	0.0437	0.0373	0.0351	0.0387	0.0239	0.0346	0.0379	0.0298	0.0215	0.0355	0.045	0.0295	0.0313	0.0361	0.0277		0.0372	0.0024197		0.9769	0.9702	0.9787	0.9903	0.9889	0.9497	0.9457	0.963	1.0104	1.0181	0.9848	1.0005	1.0009	0.9858	0.9906	0.9843	1.0086	0.862	0.8714
	7.4	0.0401	0.0388	0.031	0.0405	0.0447	0.0421	0.0124	0.0749	0.049	0.0496	0.0437	0.0371	0.0351	0.0382	0.0239	0.0339	0.0379	0.0299	0.0215	0.0372	0.0448	0.0301	0.0309	0.0351	0.0279		0.0372	0.0023248		0.9754	0.969	0.9772	0.9875	0.9869	0.9458	0.9464	0.9586	1.0076	1.0159	0.9868	0.9994	1.0017	0.9836	0.9905	0.9813	1.0051	0.8619	0.8705
	7.6	0.0392	0.0383	0.0315	0.04	0.0449	0.0433	0.0133	0.0736	0.0498	0.0495	0.0426	0.0374	0.0347	0.038	0.0242	0.0341	0.0379	0.0309	0.0205	0.0371	0.0439	0.0298	0.0313	0.0356	0.0279		0.0372	0.0022755		0.9768	0.9678	0.9765	0.9825	0.9843	0.9416	0.9466	0.9609	1.008	1.017	0.9827	0.999	1.0012	0.9854	0.9901	0.9802	0.9997	0.8611	0.8699
	7.8	0.0397	0.0381	0.0313	0.0399	0.045	0.0431	0.0139	0.0727	0.0503	0.0495	0.0433	0.0383	0.0347	0.0374	0.0241	0.0337	0.0377	0.0309	0.021	0.0367	0.043	0.0299	0.0315	0.034	0.0286		0.0371	0.0022384		0.9794	0.9638	0.977	0.9773	0.9854	0.9398	0.9456	0.9641	1.0044	1.0171	0.9826	0.9952	1.0053	0.9833	0.9855	0.9765	0.9933	0.8596	0.8714
	8	0.039	0.0384	0.0318	0.0401	0.045	0.0416	0.0136	0.0722	0.0503	0.0496	0.0436	0.0385	0.0342	0.0372	0.0237	0.0336	0.0376	0.0316	0.0208	0.0367	0.041	0.0292	0.0312	0.0333	0.0288		0.0369	0.0022284		0.976	0.9624	0.9787	0.9693	0.9892	0.9405	0.9481	0.9603	0.9984	1.0168	0.9782	0.9931	1.0137	0.9853	0.9812	0.9727	0.9887	0.8565	0.871
	8.2	0.0384	0.0389	0.032	0.0399	0.0448	0.0422	0.0117	0.0724	0.0504	0.0491	0.043	0.0381	0.0338	0.0368	0.0235	0.0341	0.0375	0.03	0.0215	0.0369	0.0391	0.0271	0.0299	0.0341	0.0281		0.0365	0.0022763		0.9791	0.963	0.9783	0.9651	0.9895	0.9358	0.95	0.962	0.9927	1.0177	0.9748	0.9906	1.0215	0.9884	0.9774	0.9689	0.9857	0.855	0.8694
	8.4	0.0371	0.0394	0.0319	0.0395	0.044	0.0409	0.0103	0.0726	0.0504	0.0479	0.0418	0.0372	0.0333	0.0364	0.0239	0.034	0.0359	0.0285	0.0207	0.0348	0.0375	0.0255	0.0293	0.034	0.0273		0.0358	0.0023078		0.983	0.9612	0.9813	0.9648	0.9944	0.9381	0.9482	0.966	0.9929	1.0186	0.9708	0.9903	1.0285	0.9946	0.9751	0.9689	0.9842	0.8547	0.8662
	8.6	0.0377	0.0395	0.0308	0.0399	0.0431	0.0383	0.0098677	0.0717	0.0491	0.0476	0.0431	0.0362	0.0331	0.0355	0.0231	0.0336	0.0355	0.0286	0.0214	0.0338	0.0382	0.0255	0.031	0.0336	0.0275		0.0355	0.0022709		0.9823	0.9641	0.9826	0.9621	0.9981	0.939	0.9481	0.9623	0.9916	1.0183	0.9739	0.9911	1.035	0.9997	0.9723	0.9665	0.9869	0.8556	0.8644
	8.8	0.0371	0.0391	0.0315	0.0396	0.0437	0.038	0.0113	0.0727	0.0482	0.0466	0.0427	0.0353	0.0328	0.0358	0.0224	0.0335	0.036	0.0288	0.0206	0.0351	0.0396	0.026	0.0349	0.0338	0.0272		0.0357	0.0022568		0.9802	0.967	0.9829	0.9662	0.9975	0.9366	0.9517	0.9642	0.9939	1.0174	0.9719	0.9938	1.0371	1.0053	0.9742	0.9694	0.9892	0.8555	0.862
	9	0.036	0.0386	0.0317	0.0387	0.0436	0.0389	0.0208	0.071	0.0482	0.0454	0.0426	0.0357	0.0325	0.035	0.0224	0.0327	0.0341	0.0301	0.0201	0.0358	0.043	0.0297	0.0412	0.0366	0.0282		0.0365	0.0020437		0.984	0.9668	0.9824	0.9668	0.9956	0.9344	0.9579	0.9735	0.9961	1.0183	0.9745	0.9962	1.0357	1.0056	0.9762	0.9743	0.9855	0.8562	0.8568
	9.2	0.0365	0.0388	0.0317	0.0391	0.0435	0.0413	0.0317	0.0701	0.0472	0.0441	0.0431	0.0353	0.0325	0.0348	0.022	0.0315	0.0328	0.033	0.0213	0.039	0.049	0.0365	0.0515	0.0393	0.0303		0.0382	0.0019755		0.991	0.9672	0.9849	0.965	0.9973	0.9365	0.9676	0.9723	0.9947	1.015	0.9769	0.992	1.0364	1.0064	0.9732	0.9704	0.9823	0.8576	0.8547
	9.4	0.0363	0.0386	0.0323	0.0398	0.0452	0.0654	0.0436	0.0698	0.048	0.0449	0.0458	0.0373	0.0322	0.0352	0.0219	0.0318	0.0328	0.041	0.0253	0.0474	0.0599	0.0477	0.0682	0.0463	0.0409		0.0431	0.0024608		0.9924	0.9688	0.998	0.9631	1.007	0.9413	0.9792	0.9684	0.9906	1.011	0.9733	0.9879	1.0328	1.0053	0.9708	0.9671	0.9814	0.857	0.8567
	9.6	0.0384	0.04	0.0389	0.0622	0.0504	0.115	0.0565	0.0754	0.0527	0.0466	0.0657	0.0425	0.0341	0.0431	0.0285	0.0343	0.0364	0.0669	0.038	0.1337	0.0808	0.066	0.091	0.088	0.0937		0.0607	0.0054329		0.9947	0.9721	1.0026	0.9648	1.0082	0.95	0.988	0.9764	0.9881	1.0071	0.9657	0.9887	1.033	1.0011	0.9715	0.9686	0.9795	0.8581	0.8556
	9.8	0.0542	0.0618	0.0731	0.1189	0.0775	0.1694	0.0703	0.105	0.0964	0.0675	0.1407	0.0757	0.0449	0.1006	0.0814	0.0678	0.0734	0.1466	0.1174	0.2569	0.1243	0.099	0.125	0.1798	0.1738		0.108	0.0098164		1.0003	0.975	1.0092	0.9661	1.011	0.9612	0.9939	0.9889	0.9873	1.0075	0.9678	0.994	1.0347	1.0041	0.9798	0.9699	0.9784	0.8658	0.8605
	10	0.1179	0.1137	0.1176	0.1778	0.1408	0.2276	0.0789	0.1575	0.1803	0.1585	0.2325	0.1601	0.1084	0.1836	0.1649	0.1673	0.1549	0.2667	0.2196	0.4152	0.19	0.1485	0.1697	0.289	0.2602		0.184	0.0141		1.0075	0.9799	1.0176	0.9669	1.0154	0.97	0.9972	0.9911	0.987	1.0057	0.9671	0.9983	1.0429	1.0124	0.9972	0.9737	0.9853	0.8788	0.87
	10.2	0.1979	0.1718	0.17	0.24	0.2158	0.2862	0.0891	0.2172	0.2795	0.2673	0.3424	0.2623	0.1918	0.2848	0.2595	0.2775	0.2543	0.4282	0.3421	0.6014	0.2666	0.2149	0.2187	0.423	0.3514		0.2741	0.0205		1.0108	0.9841	1.0262	0.9711	1.0215	0.9785	0.9994	0.9951	0.992	1.0073	0.9648	1.011	1.0515	1.0215	1.0222	0.9856	0.9881	0.8918	0.8817
	10.4	0.2884	0.2356	0.2239	0.3076	0.2963	0.3288	0.1009	0.2828	0.382	0.3837	0.4625	0.3684	0.286	0.3923	0.3573	0.3984	0.3624	0.578	0.4634	0.7892	0.346	0.2831	0.2654	0.5535	0.4399		0.367	0.0271		1.0232	0.9896	1.0241	0.9734	1.0177	0.9827	0.9981	0.9971	0.9952	1.0085	0.9721	1.022	1.0689	1.0286	1.0432	0.9932	0.9923	0.9098	0.8911
	10.6	0.3818	0.3028	0.2745	0.3672	0.3763	0.3472	0.1159	0.3461	0.4906	0.5128	0.5731	0.4793	0.376	0.5045	0.4575	0.5257	0.468	0.7052	0.5831	0.905	0.4154	0.3448	0.3073	0.6469	0.4821		0.4516	0.0316		1.0328	0.9927	1.0332	0.9789	1.0246	0.9858	0.9991	1.0012	1.0008	1.0102	0.9765	1.0291	1.0826	1.0395	1.0656	1.0034	0.998	0.9237	0.9049
	10.8	0.4694	0.3501	0.2986	0.4007	0.4361	0.3736	0.1264	0.3893	0.5598	0.6226	0.6359	0.5646	0.4631	0.5717	0.5098	0.6193	0.5501	0.7793	0.6237	0.9702	0.4647	0.3964	0.3368	0.6921	0.5037		0.5083	0.0341		1.0394	0.9998	1.0383	0.9834	1.0293	0.9851	0.9986	1.0009	1.0041	1.0135	0.9775	1.0321	1.0928	1.0432	1.0801	1.0117	0.9999	0.9292	0.9108
	11	0.5014	0.367	0.3144	0.4343	0.463	0.4205	0.1371	0.4071	0.5969	0.6679	0.6847	0.6014	0.4967	0.6148	0.5369	0.6557	0.5937	0.7921	0.6419	1.0048	0.4923	0.4294	0.3545	0.7111	0.5196		0.5376	0.0349		1.042	1.002	1.0406	0.995	1.0334	0.9859	0.998	1.0001	1.0041	1.0129	0.9797	1.0322	1.0979	1.0442	1.0823	1.0125	1.0009	0.9299	0.913
	11.2	0.5227	0.379	0.3208	0.464	0.4769	0.4585	0.1493	0.4209	0.6197	0.6959	0.7198	0.6276	0.5166	0.6363	0.5495	0.6793	0.6184	0.7751	0.6358	1.0083	0.4977	0.4452	0.3644	0.7064	0.5334		0.5529	0.0345		1.0406	1.002	1.0398	1.0058	1.0328	0.9844	0.9951	1.0017	1.004	1.0133	0.9803	1.0326	1.0973	1.0439	1.0802	1.0123	1.0046	0.9342	0.9125
	11.4	0.5374	0.3804	0.3281	0.4894	0.4886	0.4821	0.1596	0.4311	0.6425	0.7175	0.7356	0.6462	0.5266	0.6542	0.5625	0.6917	0.6291	0.7611	0.6156	1.0246	0.4962	0.4524	0.3667	0.7089	0.5444		0.5629	0.0345		1.039	1.0015	1.0374	1.0165	1.0318	0.982	0.9948	1.0109	1.0063	1.0176	0.9788	1.0359	1.0935	1.0417	1.0794	1.0164	1.0074	0.9347	0.9144
	11.6	0.5444	0.3796	0.3362	0.4973	0.498	0.5209	0.1641	0.4314	0.6515	0.7193	0.7477	0.6533	0.5408	0.6583	0.5609	0.6959	0.638	0.7454	0.5842	1.0337	0.4928	0.458	0.3656	0.7057	0.5536		0.5671	0.0344		1.0375	0.9985	1.0346	1.0267	1.0302	0.9792	0.9926	1.0072	1.0066	1.0199	0.9819	1.0396	1.0898	1.0402	1.0749	1.0146	1.0055	0.9333	0.9126
	11.8	0.5416	0.3762	0.3403	0.5004	0.5034	0.5456	0.17	0.4223	0.6517	0.7266	0.7438	0.66	0.5423	0.6588	0.5566	0.6965	0.6328	0.7174	0.5688	1.0435	0.477	0.4551	0.3608	0.6906	0.5566		0.5655	0.0343		1.0374	0.994	1.0321	1.0362	1.0297	0.9794	0.991	0.9983	1.0058	1.0195	0.9845	1.0425	1.0887	1.0401	1.0684	1.0118	1.0106	0.9323	0.9131
	12	0.5421	0.3735	0.3441	0.5009	0.5071	0.5487	0.1743	0.4188	0.6482	0.724	0.743	0.6636	0.5476	0.6524	0.549	0.6871	0.6237	0.7125	0.5548	1.0415	0.4601	0.4447	0.3523	0.6787	0.5622		0.5622	0.0342		1.0351	0.992	1.0314	1.0439	1.0287	0.9796	0.9888	1.0007	1.0077	1.0267	0.9829	1.048	1.086	1.0381	1.0649	1.0141	1.01	0.9279	0.913
	12.2	0.5372	0.3653	0.3499	0.5005	0.5119	0.5572	0.1746	0.4092	0.64	0.7192	0.7358	0.6504	0.5458	0.6463	0.5367	0.6758	0.6131	0.6877	0.537	1.0306	0.4489	0.4336	0.3425	0.6559	0.557		0.5545	0.0336		1.0369	0.9928	1.03	1.0517	1.0284	0.9795	0.9875	1.002	1.0071	1.0276	0.9884	1.0486	1.0867	1.0353	1.0601	1.0131	1.0132	0.9166	0.9064
	12.4	0.5311	0.3636	0.3525	0.4992	0.5104	0.5783	0.1697	0.3994	0.6283	0.7039	0.7287	0.6408	0.5343	0.6342	0.5205	0.661	0.6049	0.6719	0.5317	1.0002	0.4291	0.424	0.3345	0.6227	0.5477		0.5449	0.0326		1.0344	0.9922	1.0293	1.0624	1.0307	0.9805	0.9845	0.9999	1.0094	1.0315	0.9889	1.05	1.0837	1.0366	1.0583	1.0143	1.012	0.9053	0.8978
	12.6	0.5265	0.3597	0.3512	0.4993	0.5075	0.5786	0.1672	0.3986	0.6145	0.6924	0.7143	0.6278	0.5196	0.6226	0.5033	0.6407	0.5966	0.6593	0.5213	0.972	0.41	0.4058	0.3226	0.6105	0.5462		0.5347	0.0318		1.0345	0.9934	1.0271	1.0716	1.0308	0.9801	0.9836	1.0019	1.0069	1.029	0.9926	1.0476	1.084	1.032	1.0551	1.014	1.0123	0.8962	0.8898
	12.8	0.5218	0.3548	0.3518	0.4977	0.5053	0.5683	0.163	0.4009	0.6126	0.6775	0.7025	0.6113	0.5071	0.6082	0.4913	0.632	0.5882	0.6443	0.5221	0.9708	0.3984	0.3891	0.3118	0.5914	0.5419		0.5266	0.0316		1.0335	0.9919	1.0273	1.0821	1.0321	0.9788	0.9807	1.0089	1.0069	1.0283	0.9902	1.0464	1.0801	1.0324	1.0525	1.0147	1.0138	0.8925	0.882
	13	0.5163	0.3488	0.3519	0.4989	0.5014	0.556	0.1624	0.3981	0.6049	0.6619	0.6879	0.5911	0.4908	0.5975	0.4736	0.6164	0.5781	0.6352	0.5152	0.9477	0.3791	0.3768	0.3023	0.5819	0.5356		0.5164	0.0309		1.0354	0.9922	1.0256	1.0901	1.0319	0.9775	0.9791	1.0054	1.0081	1.0269	0.9902	1.0455	1.0766	1.0276	1.0508	1.0171	1.014	0.8921	0.8766
	13.2	0.5103	0.3422	0.3502	0.4986	0.4942	0.5463	0.1601	0.4047	0.5949	0.6456	0.6727	0.581	0.4753	0.5911	0.4551	0.5995	0.5618	0.6273	0.5085	0.9504	0.3615	0.3611	0.2938	0.577	0.532		0.5078	0.0308		1.033	0.9902	1.0254	1.0986	1.0332	0.9767	0.9785	1.0063	1.0096	1.0283	0.9897	1.0443	1.0745	1.0245	1.0491	1.0171	1.0137	0.8962	0.8735
	13.4	0.497	0.3315	0.3468	0.4958	0.489	0.5224	0.1594	0.4025	0.5803	0.6337	0.6623	0.5629	0.4645	0.5811	0.4294	0.5829	0.5428	0.6083	0.5004	0.9342	0.352	0.3462	0.284	0.5637	0.5283		0.4961	0.0303		1.0329	0.9902	1.0249	1.1065	1.0314	0.9743	0.9772	1.0075	1.0099	1.0272	0.9892	1.0433	1.0734	1.0246	1.0446	1.0162	1.0138	0.9011	0.8731
	13.6	0.4827	0.3219	0.3425	0.4955	0.4852	0.5041	0.1527	0.3923	0.5711	0.6192	0.6491	0.5475	0.4501	0.567	0.4141	0.5561	0.5282	0.593	0.4903	0.9073	0.34	0.3371	0.2774	0.5475	0.5259		0.4839	0.0296		1.0346	0.9881	1.0239	1.1135	1.0301	0.9726	0.9755	1.0096	1.0093	1.0274	0.9907	1.0402	1.0704	1.0229	1.0414	1.0121	1.0178	0.9027	0.8742
	13.8	0.4675	0.313	0.3384	0.4906	0.4752	0.4917	0.1512	0.3832	0.5602	0.6041	0.6326	0.5303	0.4388	0.5529	0.3987	0.5363	0.5132	0.5864	0.473	0.878	0.3286	0.3302	0.2711	0.5426	0.5234		0.4724	0.0287		1.0342	0.9902	1.0214	1.1201	1.0285	0.9703	0.9788	1.0042	1.0123	1.0295	0.9891	1.0388	1.0657	1.019	1.0408	1.0123	1.0175	0.9041	0.8746
	14	0.4585	0.3048	0.3296	0.4836	0.4674	0.4776	0.1425	0.3806	0.5433	0.5894	0.6169	0.514	0.4265	0.5373	0.3879	0.5224	0.5034	0.57	0.4595	0.8746	0.3274	0.3254	0.2658	0.5279	0.5158		0.4621	0.0284		1.0333	0.9898	1.0201	1.1301	1.0272	0.9676	0.98	1.0036	1.0154	1.0287	0.994	1.0367	1.0647	1.0177	1.0389	1.0108	1.0226	0.9058	0.8733
	14.2	0.4479	0.3006	0.3233	0.4782	0.4628	0.4607	0.1379	0.3654	0.5345	0.5784	0.603	0.4991	0.4108	0.5259	0.3844	0.5121	0.4971	0.5552	0.4448	0.8479	0.3264	0.3235	0.2621	0.5177	0.513		0.4525	0.0276		1.0364	0.9899	1.0196	1.1381	1.0264	0.9679	0.9796	0.9988	1.019	1.0299	0.9952	1.0384	1.0623	1.0184	1.0377	1.0136	1.0225	0.9086	0.877
	14.4	0.446	0.2997	0.3187	0.4729	0.4556	0.4511	0.1361	0.3594	0.5316	0.5672	0.586	0.4903	0.4001	0.5158	0.3857	0.5039	0.4932	0.5398	0.443	0.8383	0.3262	0.3199	0.262	0.5184	0.5173		0.4471	0.027		1.0373	0.9894	1.0199	1.1453	1.0264	0.9699	0.9806	0.9972	1.0167	1.0241	1.001	1.0331	1.0604	1.0154	1.0365	1.0111	1.0252	0.9097	0.881
	14.6	0.4405	0.2983	0.3174	0.4673	0.4505	0.4454	0.1378	0.3565	0.5224	0.5573	0.5773	0.4797	0.393	0.5108	0.3826	0.5043	0.4813	0.5317	0.4561	0.8388	0.331	0.3201	0.2633	0.509	0.518		0.4436	0.0267		1.0355	0.9908	1.0196	1.1563	1.0266	0.9716	0.9808	0.9963	1.0193	1.0277	0.9987	1.0333	1.0549	1.0158	1.0351	1.0157	1.0269	0.9147	0.8822
	14.8	0.4366	0.297	0.3142	0.4652	0.4464	0.4385	0.1353	0.3514	0.5086	0.5412	0.5718	0.4722	0.3855	0.5069	0.3799	0.4954	0.4794	0.5328	0.4558	0.828	0.341	0.3243	0.2692	0.5067	0.5239		0.4403	0.0261		1.0347	0.9902	1.0201	1.1658	1.0263	0.9725	0.9791	1.0008	1.0183	1.0249	1.0039	1.0322	1.0544	1.0132	1.0347	1.0168	1.0311	0.9156	0.8847
	15	0.432	0.2952	0.3124	0.4637	0.4446	0.4325	0.1359	0.3453	0.5026	0.5309	0.5628	0.464	0.3797	0.5057	0.3761	0.4881	0.4661	0.5314	0.4605	0.8276	0.3491	0.3302	0.2765	0.5044	0.5393		0.4383	0.0259		1.0341	0.9922	1.0197	1.1732	1.0251	0.973	0.9783	1.0025	1.0176	1.0241	1.0035	1.0324	1.0522	1.015	1.0347	1.0164	1.0326	0.9172	0.8865
	15.2	0.4288	0.295	0.3121	0.459	0.4421	0.4265	0.1357	0.3387	0.4926	0.5151	0.5499	0.4531	0.3776	0.4987	0.3737	0.4799	0.4654	0.5402	0.4817	0.835	0.3602	0.3375	0.286	0.497	0.5495		0.4372	0.0258		1.0313	0.9924	1.019	1.1832	1.0237	0.9731	0.9801	1.008	1.0171	1.0236	1.0073	1.0309	1.0488	1.0139	1.0354	1.0154	1.0365	0.916	0.889
	15.4	0.4177	0.2945	0.3102	0.4574	0.4405	0.4276	0.1343	0.3322	0.4851	0.5044	0.5414	0.4457	0.3716	0.4962	0.3745	0.4707	0.4592	0.554	0.4853	0.8401	0.3691	0.3475	0.2955	0.4947	0.5576		0.4363	0.0258		1.0301	0.9925	1.0174	1.1925	1.0231	0.9721	0.9791	1.0052	1.0171	1.0245	1.0088	1.0301	1.0477	1.015	1.0354	1.0157	1.0411	0.9173	0.8877
	15.6	0.4143	0.2941	0.3073	0.4572	0.4368	0.4207	0.1343	0.3237	0.4824	0.4943	0.5364	0.4424	0.3699	0.4933	0.3759	0.4638	0.4596	0.5573	0.4947	0.8597	0.3749	0.3576	0.304	0.4912	0.5674		0.4365	0.0263		1.0271	0.9909	1.0176	1.2018	1.0232	0.9719	0.9804	1.0015	1.0216	1.0267	1.0068	1.033	1.0454	1.0172	1.0396	1.0199	1.0434	0.9206	0.8883
	15.8	0.4093	0.2958	0.3061	0.4554	0.4388	0.4213	0.1351	0.3227	0.4804	0.4868	0.5372	0.438	0.3704	0.4913	0.3785	0.4543	0.4534	0.5493	0.5134	0.8741	0.3824	0.3635	0.3108	0.4868	0.5734		0.4371	0.0266		1.0277	0.9909	1.0157	1.2102	1.0218	0.9715	0.9826	1.0034	1.0246	1.0284	1.0123	1.0347	1.0483	1.0174	1.042	1.021	1.0436	0.9254	0.8912
	16	0.4043	0.2996	0.3074	0.4503	0.4376	0.4244	0.1359	0.3165	0.4767	0.478	0.5347	0.4359	0.3705	0.4904	0.3803	0.446	0.4524	0.5612	0.5208	0.8888	0.3864	0.3683	0.317	0.4914	0.5778		0.4381	0.027		1.025	0.988	1.0167	1.221	1.0235	0.9732	0.9831	1.0056	1.0266	1.03	1.0143	1.0348	1.048	1.0193	1.0437	1.0238	1.0443	0.9285	0.8957
	16.2	0.3965	0.3044	0.3047	0.453	0.4361	0.426	0.1411	0.3193	0.4773	0.4753	0.5386	0.4378	0.3713	0.4917	0.3824	0.4389	0.4493	0.5609	0.5265	0.8954	0.3842	0.372	0.3203	0.5016	0.5929		0.4399	0.0272		1.0225	0.9899	1.0171	1.229	1.0229	0.9732	0.9751	1.0003	1.0284	1.0302	1.0167	1.035	1.0485	1.0209	1.0451	1.0258	1.0461	0.932	0.8974
	16.4	0.393	0.3095	0.3066	0.4516	0.435	0.4323	0.1417	0.3175	0.469	0.4678	0.5448	0.4384	0.3756	0.4945	0.387	0.436	0.4526	0.5697	0.5382	0.9188	0.3881	0.373	0.321	0.5037	0.6061		0.4429	0.0281		1.0198	0.9905	1.0165	1.2398	1.0238	0.9725	0.9684	1.0041	1.0299	1.0324	1.0176	1.0372	1.0474	1.0214	1.0476	1.0293	1.0418	0.9322	0.9001
	16.6	0.3886	0.3137	0.3056	0.4494	0.4356	0.4371	0.1435	0.3206	0.4633	0.4622	0.5437	0.4389	0.3784	0.4984	0.3887	0.4375	0.4483	0.576	0.5464	0.9187	0.3897	0.3741	0.3203	0.5046	0.6164		0.444	0.0282		1.0185	0.9899	1.0142	1.2458	1.0209	0.9704	0.9564	1.0097	1.0255	1.0264	1.0184	1.035	1.0494	1.0226	1.0475	1.0241	1.0433	0.9339	0.9005
	16.8	0.3858	0.3191	0.3075	0.4504	0.4371	0.4398	0.1464	0.3258	0.4592	0.4549	0.5416	0.4399	0.3806	0.5022	0.3905	0.4336	0.4493	0.5939	0.5539	0.944	0.3889	0.374	0.3194	0.517	0.6294		0.4474	0.0291		1.0149	0.9866	1.013	1.2549	1.0214	0.9669	0.9429	1.0085	1.0243	1.0258	1.0121	1.0351	1.0465	1.024	1.0478	1.0231	1.0424	0.9357	0.9015
	17	0.382	0.3253	0.3055	0.4525	0.4343	0.4481	0.1501	0.3262	0.459	0.4497	0.5392	0.4447	0.3834	0.5071	0.3941	0.4302	0.4534	0.5971	0.5714	0.9441	0.3865	0.3772	0.3164	0.5134	0.6428		0.4494	0.0293		1.0149	0.9824	1.0101	1.2512	1.0202	0.9625	0.9335	1.0075	1.023	1.0221	1.0114	1.035	1.0478	1.0228	1.0491	1.0216	1.0447	0.937	0.9018
	17.2	0.3801	0.3257	0.3076	0.4513	0.4328	0.4583	0.1458	0.3255	0.4548	0.4435	0.538	0.4472	0.3857	0.5091	0.4019	0.4279	0.453	0.6033	0.5713	0.9702	0.3845	0.3753	0.3123	0.516	0.6425		0.4505	0.0302		1.0143	0.9734	1.0077	1.2528	1.0197	0.9564	0.9321	1.0034	1.0242	1.0228	1.0078	1.0362	1.0505	1.0217	1.0519	1.0232	1.0444	0.9388	0.9022
	17.4	0.3751	0.3263	0.3077	0.4515	0.4328	0.4569	0.1484	0.3264	0.4565	0.4418	0.5385	0.4474	0.3889	0.5146	0.4058	0.4245	0.4512	0.6013	0.5741	0.9952	0.3772	0.3718	0.3072	0.5225	0.6497		0.4517	0.0311		1.0145	0.9628	1.006	1.2489	1.0169	0.9552	0.9312	0.9968	1.0267	1.0236	1.0097	1.0371	1.0541	1.0211	1.0539	1.0222	1.0475	0.944	0.9011
	17.6	0.3676	0.3304	0.3067	0.4484	0.4293	0.4596	0.1516	0.3266	0.462	0.4406	0.5421	0.4531	0.3933	0.5195	0.4131	0.4221	0.4539	0.609	0.5731	1.047	0.3724	0.368	0.303	0.5306	0.6517		0.455	0.0327		1.0128	0.9599	1.0072	1.2456	1.02	0.9574	0.9343	0.9821	1.029	1.0257	1.0125	1.0399	1.0548	1.0227	1.0559	1.0231	1.0479	0.9455	0.9052
	17.8	0.3633	0.3306	0.3043	0.4459	0.4261	0.4643	0.1551	0.3199	0.4646	0.4415	0.5449	0.4579	0.3986	0.5297	0.4189	0.4227	0.4547	0.6128	0.5779	1.06	0.3666	0.3625	0.2962	0.5307	0.6522		0.4561	0.0334		1.0121	0.9591	1.0086	1.2457	1.0194	0.9602	0.9379	0.9736	1.0302	1.0258	1.0143	1.0416	1.0562	1.0231	1.0584	1.0243	1.0507	0.9451	0.9051
	18	0.3603	0.3309	0.3052	0.4429	0.4275	0.4631	0.1553	0.3235	0.4642	0.4433	0.5505	0.4612	0.4021	0.5403	0.4256	0.4218	0.4592	0.6184	0.5599	1.089	0.3636	0.3576	0.2943	0.5482	0.6477		0.4582	0.0343		1.0112	0.9602	1.0079	1.2581	1.0184	0.9631	0.9377	0.9688	1.032	1.0319	1.0172	1.0437	1.0591	1.0236	1.0602	1.0242	1.0502	0.9478	0.9022
	18.2	0.3553	0.3359	0.3026	0.4422	0.4268	0.4699	0.1609	0.3244	0.4709	0.4508	0.5558	0.469	0.4088	0.5486	0.4291	0.4269	0.4624	0.6202	0.5586	1.1033	0.3638	0.3537	0.2917	0.5537	0.6533		0.4615	0.0348		1.0111	0.9631	1.0078	1.265	1.0179	0.9687	0.939	0.9691	1.0317	1.0321	1.0202	1.0453	1.0593	1.0276	1.0616	1.023	1.0512	0.9542	0.9029
	18.4	0.3548	0.336	0.3011	0.4396	0.4247	0.4678	0.1597	0.3264	0.4749	0.4548	0.5626	0.4761	0.4169	0.5524	0.4344	0.4305	0.467	0.6293	0.559	1.127	0.3617	0.3511	0.2897	0.5679	0.6561		0.4649	0.0358		1.0131	0.9692	1.0087	1.2746	1.0186	0.9688	0.94	0.9686	1.0322	1.0314	1.0194	1.0474	1.0603	1.0293	1.0626	1.0234	1.0527	0.9564	0.9075
	18.6	0.3572	0.3354	0.3028	0.4406	0.4281	0.475	0.1609	0.3266	0.4756	0.4591	0.5624	0.4815	0.4221	0.562	0.44	0.4335	0.4694	0.6378	0.5623	1.1371	0.3594	0.3463	0.2893	0.5829	0.6607		0.4683	0.0363		1.0142	0.9685	1.0096	1.2875	1.0189	0.9678	0.9409	0.9758	1.0342	1.0328	1.0192	1.0467	1.0627	1.0289	1.0649	1.0255	1.0515	0.9586	0.9091
	18.8	0.3578	0.3375	0.3048	0.4372	0.4285	0.4869	0.1552	0.3236	0.4783	0.4648	0.5637	0.4878	0.427	0.5617	0.4424	0.4342	0.4713	0.6446	0.554	1.1455	0.3555	0.3461	0.2905	0.5799	0.6642		0.4697	0.0367		1.0163	0.9708	1.0101	1.2937	1.0184	0.9682	0.9417	0.9775	1.0333	1.0337	1.0223	1.0449	1.0656	1.0315	1.0659	1.0261	1.0498	0.9652	0.9119
	19	0.3584	0.3368	0.3053	0.4365	0.4294	0.49	0.1543	0.3212	0.4846	0.4701	0.5655	0.4903	0.4321	0.5586	0.4448	0.4409	0.4731	0.6474	0.5596	1.133	0.352	0.3393	0.2876	0.5763	0.6614		0.4699	0.0364		1.016	0.9715	1.0118	1.3024	1.0201	0.9689	0.9439	0.9831	1.0319	1.0291	1.0193	1.0437	1.0657	1.034	1.0661	1.0263	1.0521	0.9699	0.9183
	19.2	0.3603	0.3348	0.3068	0.4329	0.4315	0.4805	0.152	0.3168	0.4849	0.4694	0.5664	0.4907	0.4354	0.5601	0.4462	0.4434	0.4745	0.656	0.5614	1.144	0.35	0.3378	0.2858	0.572	0.6555		0.47	0.0368		1.0157	0.9732	1.0132	1.3105	1.0217	0.9681	0.9445	0.9868	1.033	1.0301	1.0148	1.0438	1.0652	1.0305	1.0672	1.0276	1.0531	0.9677	0.9217
	19.4	0.3626	0.3334	0.3071	0.4329	0.4348	0.488	0.1534	0.308	0.4856	0.4699	0.5615	0.4939	0.4334	0.5621	0.4471	0.444	0.4787	0.6606	0.5597	1.1128	0.3498	0.335	0.285	0.5736	0.6483		0.4688	0.0359		1.0141	0.9746	1.0131	1.3192	1.0227	0.9687	0.9466	0.9933	1.0334	1.0323	1.0155	1.044	1.0657	1.0315	1.0688	1.0289	1.0542	0.9709	0.92
	19.6	0.363	0.3315	0.3084	0.4336	0.4324	0.4868	0.1501	0.3029	0.4854	0.4705	0.5638	0.4919	0.4338	0.558	0.4417	0.4471	0.4879	0.6563	0.5608	1.1295	0.3506	0.3361	0.2858	0.5662	0.6418		0.4686	0.0364		1.0142	0.9761	1.0126	1.3281	1.0225	0.9683	0.9488	0.9935	1.0315	1.0301	1.0193	1.0433	1.0683	1.0328	1.0669	1.0288	1.0522	0.9735	0.92
	19.8	0.3638	0.3297	0.3057	0.4358	0.4309	0.471	0.1509	0.3071	0.49	0.4724	0.562	0.4932	0.4324	0.5587	0.4473	0.4564	0.4956	0.657	0.5635	1.1394	0.3513	0.3351	0.2858	0.57	0.6349		0.4696	0.0366		1.0151	0.9744	1.0123	1.3392	1.0239	0.9685	0.9487	0.9953	1.0313	1.0287	1.018	1.0424	1.0661	1.0338	1.065	1.0263	1.0545	0.9745	0.9216
	20	0.3683	0.3281	0.3062	0.4368	0.43	0.4657	0.1491	0.2987	0.4899	0.4761	0.5614	0.4973	0.4339	0.5541	0.447	0.4568	0.4987	0.6601	0.569	1.1614	0.3536	0.3402	0.2891	0.5686	0.6323		0.4709	0.0373		1.0152	0.9757	1.0131	1.3453	1.0251	0.9688	0.9495	0.9931	1.0332	1.0285	1.0193	1.0426	1.0631	1.0352	1.0652	1.0285	1.0523	0.9746	0.9221
	20.2	0.3714	0.3276	0.3049	0.4367	0.4311	0.4655	0.1499	0.2932	0.4946	0.4793	0.5689	0.4972	0.4347	0.5553	0.4444	0.4596	0.4999	0.6583	0.5783	1.1774	0.3572	0.3399	0.2911	0.5702	0.6285		0.4726	0.0378		1.0172	0.9778	1.0125	1.3546	1.0266	0.9693	0.9483	0.9938	1.0302	1.019	1.0216	1.0385	1.0628	1.0363	1.0598	1.0258	1.0527	0.9755	0.9198
	20.4	0.3765	0.3296	0.3033	0.4368	0.4307	0.4611	0.1468	0.2961	0.4964	0.4824	0.5693	0.4915	0.4346	0.5537	0.4384	0.4642	0.5007	0.6471	0.5791	1.2055	0.3622	0.3431	0.2936	0.559	0.6206		0.4729	0.0385		1.0155	0.9781	1.0132	1.3637	1.0269	0.9726	0.9486	0.9953	1.0283	1.0164	1.0149	1.037	1.0512	1.0341	1.0573	1.0237	1.0514	0.975	0.9183
	20.6	0.3815	0.3267	0.3028	0.4346	0.4373	0.4604	0.1448	0.2956	0.4972	0.4895	0.5661	0.4927	0.4314	0.5496	0.4379	0.4647	0.4999	0.6545	0.571	1.1694	0.3655	0.3434	0.295	0.554	0.6216		0.4715	0.0373		1.0167	0.9798	1.012	1.3701	1.0265	0.9733	0.9476	0.9984	1.0259	1.0128	1.0136	1.0354	1.0475	1.0298	1.0549	1.0205	1.0543	0.9784	0.9185
	20.8	0.3859	0.3249	0.306	0.4336	0.4422	0.4665	0.1429	0.2912	0.4977	0.4924	0.5706	0.4886	0.4302	0.5433	0.4318	0.465	0.4972	0.6534	0.5604	1.1668	0.3666	0.3457	0.2975	0.5475	0.6164		0.4706	0.0371		1.0143	0.981	1.0111	1.3771	1.0265	0.9746	0.9497	0.9975	1.0245	1.0081	1.01	1.0351	1.0419	1.0271	1.0537	1.0212	1.0537	0.9781	0.9175
	21	0.384	0.3241	0.307	0.4341	0.4433	0.4672	0.1411	0.2958	0.5002	0.4919	0.5705	0.4842	0.4301	0.544	0.4265	0.4677	0.4936	0.648	0.5517	1.1675	0.3661	0.3442	0.2979	0.546	0.6181		0.4698	0.0371		1.0163	0.9821	1.0097	1.3868	1.0258	0.9746	0.9497	0.9944	1.0225	1.0051	1.0059	1.0338	1.0392	1.0225	1.0513	1.018	1.054	0.9808	0.9149
	21.2	0.3899	0.3223	0.3071	0.4328	0.4427	0.4639	0.1389	0.2984	0.4983	0.4942	0.5591	0.4818	0.4276	0.5391	0.4214	0.4661	0.4981	0.6505	0.55	1.1509	0.3654	0.3425	0.2993	0.5415	0.6149		0.4679	0.0365		1.0164	0.9833	1.0102	1.3938	1.0259	0.975	0.9498	0.9951	1.0207	1.0061	1.0032	1.0342	1.0359	1.0205	1.0528	1.0178	1.0523	0.9853	0.9158
	21.4	0.3895	0.3169	0.3083	0.4328	0.4447	0.4586	0.1358	0.2958	0.497	0.4951	0.5527	0.4817	0.4268	0.5349	0.4191	0.4678	0.4993	0.6502	0.5523	1.1353	0.3632	0.3423	0.3004	0.541	0.6176		0.4664	0.0361		1.0186	0.9852	1.0112	1.3999	1.0286	0.9732	0.9503	0.9886	1.0201	1.0033	1.0035	1.0318	1.041	1.0183	1.0518	1.0162	1.0554	0.9873	0.9188
	21.6	0.3914	0.314	0.3083	0.4327	0.4423	0.4514	0.1361	0.2953	0.5027	0.4939	0.5477	0.479	0.4286	0.5333	0.4173	0.472	0.4994	0.6351	0.5463	1.1433	0.3655	0.3468	0.3005	0.5351	0.6097		0.4651	0.0361		1.0167	0.9864	1.0113	1.4088	1.0278	0.9732	0.9524	0.9858	1.0237	1.0067	0.9974	1.0332	1.0362	1.0181	1.0526	1.0184	1.0576	0.985	0.919
	21.8	0.3927	0.3128	0.3081	0.4321	0.446	0.4452	0.1363	0.2924	0.5055	0.4961	0.5395	0.4787	0.4221	0.5341	0.4098	0.4716	0.5004	0.6328	0.541	1.14	0.3651	0.3505	0.2988	0.5401	0.6149		0.4643	0.0361		1.0167	0.9862	1.011	1.4144	1.0282	0.9716	0.9528	0.9923	1.0279	1.0106	0.9983	1.0344	1.0398	1.0163	1.0535	1.0196	1.0597	0.9858	0.9197
	22	0.3966	0.3112	0.3083	0.4304	0.4482	0.4417	0.1364	0.2919	0.5024	0.4963	0.5348	0.4761	0.4191	0.531	0.4052	0.4706	0.5044	0.6343	0.5463	1.1278	0.364	0.3495	0.2969	0.5324	0.6096		0.4626	0.0357		1.0147	0.9842	1.0122	1.4181	1.0277	0.972	0.9532	0.9965	1.0305	1.0155	1.0031	1.0378	1.0403	1.0182	1.054	1.0216	1.0623	0.9842	0.9201
	22.2	0.396	0.3087	0.3094	0.4321	0.4494	0.4432	0.1361	0.2923	0.504	0.499	0.5321	0.4751	0.4154	0.5304	0.403	0.4753	0.5005	0.6259	0.5322	1.1315	0.3619	0.3528	0.2947	0.5344	0.6099		0.4618	0.0357		1.0123	0.9852	1.0112	1.422	1.0265	0.9733	0.9561	0.996	1.0333	1.0198	1.0091	1.0391	1.043	1.0199	1.0539	1.0221	1.0667	0.9838	0.9205
	22.4	0.3951	0.3106	0.3084	0.4311	0.4494	0.4438	0.1399	0.2904	0.5098	0.5043	0.5365	0.4729	0.4112	0.5254	0.3998	0.4741	0.5015	0.6211	0.5151	1.1433	0.3601	0.3507	0.2924	0.5245	0.6071		0.4607	0.036		1.0108	0.9844	1.0107	1.4298	1.0238	0.9743	0.956	0.9976	1.0368	1.0232	1.012	1.0431	1.0426	1.0235	1.0555	1.0279	1.0679	0.9857	0.9212
	22.6	0.3947	0.3128	0.3069	0.4298	0.4505	0.4363	0.1356	0.2884	0.5113	0.5083	0.5376	0.4718	0.4033	0.5267	0.3972	0.471	0.5018	0.6161	0.51	1.1147	0.3514	0.3472	0.2888	0.5258	0.6026		0.4576	0.0352		1.0112	0.9834	1.0105	1.433	1.0242	0.9761	0.9559	0.9955	1.0391	1.0251	1.0195	1.045	1.0466	1.0247	1.0568	1.0321	1.0657	0.9906	0.9238
	22.8	0.3942	0.3124	0.3036	0.4292	0.4488	0.4352	0.1345	0.2864	0.5056	0.5051	0.5389	0.4679	0.4045	0.5235	0.3918	0.4695	0.5028	0.6032	0.5031	1.0829	0.3493	0.3404	0.2866	0.5126	0.5944		0.4531	0.0341		1.0127	0.9852	1.0113	1.4399	1.0249	0.9792	0.9561	0.9869	1.0358	1.0235	1.0267	1.0423	1.0474	1.0299	1.0557	1.0308	1.0657	0.9911	0.9241
	23	0.3937	0.3125	0.3018	0.4284	0.449	0.4279	0.1357	0.2813	0.5053	0.5066	0.5376	0.4648	0.3991	0.5218	0.3887	0.4697	0.4972	0.5945	0.4939	1.09	0.3476	0.3418	0.2856	0.5066	0.5899		0.4508	0.0343		1.0143	0.9872	1.0103	1.4449	1.0255	0.9801	0.9572	0.9874	1.0342	1.021	1.0223	1.0405	1.0459	1.0307	1.0547	1.0307	1.0663	0.9918	0.9238
	23.2	0.3919	0.3116	0.3011	0.4263	0.4511	0.4244	0.1344	0.2787	0.5007	0.5051	0.5363	0.46	0.3942	0.5141	0.3855	0.463	0.4955	0.5996	0.491	1.0728	0.3411	0.3382	0.2828	0.5081	0.5912		0.448	0.0339		1.0153	0.9868	1.0109	1.4512	1.0276	0.9801	0.9579	0.9906	1.0367	1.023	1.0185	1.0428	1.0445	1.0263	1.0564	1.0327	1.0645	0.9904	0.9251
	23.4	0.3917	0.3096	0.2998	0.4249	0.453	0.4208	0.1306	0.2767	0.4976	0.5022	0.5301	0.458	0.3912	0.512	0.384	0.4601	0.4861	0.6018	0.4854	1.0733	0.3391	0.3368	0.2797	0.5096	0.5896		0.4457	0.034		1.0152	0.9895	1.0102	1.4541	1.0291	0.9811	0.9588	0.9937	1.0361	1.0218	1.0224	1.0404	1.0465	1.0248	1.0549	1.0279	1.0623	0.9913	0.9228
	23.6	0.3905	0.3089	0.2996	0.4243	0.4532	0.4277	0.134	0.276	0.4896	0.4992	0.5251	0.4545	0.3907	0.505	0.3795	0.4598	0.4781	0.6014	0.4923	1.0831	0.3379	0.3357	0.2786	0.5057	0.5952		0.445	0.0342		1.0135	0.9918	1.0101	1.4608	1.0299	0.9806	0.9591	0.9982	1.0336	1.0182	1.0195	1.0372	1.0449	1.0243	1.0534	1.0227	1.0633	0.9895	0.9229
	23.8	0.388	0.3078	0.2995	0.4224	0.4494	0.4275	0.1333	0.2774	0.4884	0.5006	0.5197	0.4517	0.3885	0.5033	0.3816	0.4552	0.4715	0.6114	0.4952	1.0936	0.3335	0.3342	0.2759	0.5084	0.5948		0.4445	0.0347		1.0116	0.9915	1.0093	1.4634	1.0302	0.9786	0.9572	1.006	1.032	1.0175	1.014	1.0369	1.0443	1.0218	1.0527	1.0215	1.061	0.99	0.9235
	24	0.386	0.3053	0.2968	0.4218	0.4466	0.429	0.1305	0.2791	0.4887	0.4988	0.5168	0.4539	0.3861	0.4991	0.3831	0.4536	0.4695	0.6067	0.4905	1.0873	0.3325	0.3289	0.2722	0.5127	0.6009		0.4431	0.0346		1.0079	0.9919	1.0082	1.4679	1.0301	0.9788	0.9569	1.0016	1.0326	1.0184	1.0124	1.0353	1.044	1.0202	1.0527	1.0193	1.0595	0.9917	0.9239
	24.2	0.3839	0.3071	0.2961	0.4211	0.4443	0.4247	0.1273	0.2788	0.491	0.4953	0.5162	0.4517	0.3849	0.4988	0.3831	0.4541	0.4679	0.5982	0.4881	1.0752	0.3395	0.3276	0.2715	0.4988	0.5972		0.4409	0.0341		1.0064	0.9919	1.0058	1.4737	1.0266	0.9767	0.9568	0.9952	1.0298	1.0193	1.0106	1.0324	1.0432	1.0229	1.0512	1.0173	1.0586	0.9951	0.9245
	24.4	0.3832	0.3093	0.2946	0.4213	0.4406	0.4191	0.1295	0.2792	0.4869	0.4927	0.513	0.4527	0.3834	0.5001	0.3823	0.4551	0.4694	0.5997	0.5031	1.0485	0.3391	0.3299	0.2736	0.4942	0.5975		0.4399	0.0333		1.0058	0.9897	1.0045	1.4775	1.0253	0.9748	0.9568	0.992	1.0277	1.0224	1.0092	1.0312	1.0411	1.0241	1.0512	1.0182	1.0585	0.9931	0.9298
	24.6	0.3794	0.3091	0.2936	0.4216	0.4373	0.4096	0.1273	0.2777	0.4889	0.4857	0.5118	0.4519	0.3812	0.4996	0.385	0.4523	0.4683	0.6042	0.494	1.0474	0.3413	0.3252	0.2729	0.4881	0.5913		0.4378	0.0332		1.0074	0.9878	1.0046	1.4796	1.0263	0.9758	0.9575	0.9831	1.0265	1.0255	1.0076	1.0316	1.0405	1.0243	1.0522	1.0209	1.0619	0.9916	0.9285
	24.8	0.3799	0.3091	0.2932	0.4192	0.4362	0.4076	0.1252	0.2711	0.4867	0.4812	0.5124	0.4507	0.3789	0.4967	0.3878	0.4513	0.4677	0.5899	0.4925	1.0534	0.3437	0.3264	0.2738	0.4846	0.5913		0.4364	0.0333		1.0079	0.9894	1.006	1.4854	1.0262	0.9771	0.9608	0.9762	1.0304	1.0318	1.0072	1.0351	1.0399	1.0216	1.0555	1.0244	1.0642	0.9969	0.9277
	25	0.3807	0.3117	0.293	0.4191	0.4363	0.4076	0.1242	0.2682	0.4829	0.478	0.5119	0.4513	0.3765	0.4942	0.3873	0.4525	0.468	0.5869	0.494	1.0377	0.3426	0.3263	0.2738	0.4792	0.5914		0.435	0.0328		1.0108	0.9905	1.0068	1.4908	1.0271	0.9746	0.9634	0.9737	1.0288	1.0327	1.0161	1.0362	1.0435	1.0227	1.056	1.0274	1.0642	0.9954	0.9311
	25.2	0.3822	0.3139	0.2925	0.4193	0.4342	0.4119	0.1248	0.2668	0.4781	0.4725	0.5115	0.4527	0.3787	0.4913	0.3904	0.4495	0.4635	0.5758	0.5001	1.0308	0.3387	0.3276	0.2752	0.4764	0.5948		0.4341	0.0325		1.0123	0.9912	1.0092	1.4946	1.0308	0.9755	0.9642	0.9743	1.0285	1.0326	1.0198	1.0356	1.0431	1.026	1.0564	1.028	1.0653	0.994	0.9301
	25.4	0.3807	0.3141	0.2938	0.4184	0.4368	0.4138	0.1234	0.2688	0.4762	0.4699	0.5138	0.451	0.3791	0.49	0.3914	0.4455	0.462	0.567	0.489	1.0355	0.3377	0.3283	0.2761	0.4748	0.5948		0.4333	0.0325		1.014	0.9926	1.0114	1.5001	1.0331	0.9782	0.9663	0.9792	1.0311	1.0312	1.0144	1.0364	1.0424	1.0263	1.0582	1.0274	1.0669	0.9998	0.9278
	25.6	0.3828	0.3155	0.2908	0.4182	0.4331	0.4163	0.1234	0.2684	0.472	0.4681	0.5103	0.4507	0.3793	0.4884	0.3932	0.4457	0.4599	0.56	0.4892	1.0177	0.3364	0.3288	0.2778	0.4706	0.6017		0.4319	0.032		1.0158	0.9969	1.0131	1.5074	1.0342	0.9776	0.9679	0.9831	1.0339	1.0343	1.0155	1.0371	1.0435	1.0253	1.0587	1.0272	1.0664	1.0035	0.9301
	25.8	0.3795	0.3152	0.2895	0.4214	0.4331	0.4111	0.1252	0.2722	0.4697	0.4709	0.5093	0.4559	0.3799	0.4899	0.3921	0.4438	0.4556	0.566	0.4887	0.9934	0.3359	0.329	0.2799	0.4698	0.6109		0.4315	0.0313		1.0193	0.9987	1.013	1.5108	1.0355	0.9776	0.9683	0.9879	1.0357	1.0353	1.0175	1.0379	1.0425	1.0273	1.0571	1.0279	1.0682	1.0003	0.933
	26	0.3759	0.3146	0.2884	0.4201	0.4328	0.4121	0.124	0.2691	0.4708	0.4724	0.5107	0.4523	0.3841	0.4925	0.3913	0.4377	0.4558	0.5629	0.4964	1.003	0.3393	0.3308	0.2825	0.4691	0.6124		0.432	0.0316		1.0207	1.0015	1.0154	1.5175	1.0373	0.9816	0.9697	0.9932	1.0397	1.0394	1.0161	1.0379	1.0421	1.028	1.0593	1.0269	1.0677	1.0057	0.9314
	26.2	0.3762	0.3123	0.2879	0.4185	0.4349	0.406	0.1207	0.2705	0.4725	0.4738	0.5051	0.4561	0.3825	0.4922	0.3935	0.437	0.454	0.5726	0.4863	1.0072	0.3396	0.3284	0.2829	0.4752	0.6183		0.4322	0.0319		1.0211	1.0048	1.0174	1.5232	1.0382	0.9827	0.9706	0.9993	1.0398	1.039	1.0164	1.0378	1.0447	1.0281	1.0593	1.0244	1.0668	1.0058	0.9343
	26.4	0.3745	0.3113	0.2871	0.4181	0.4304	0.4065	0.1193	0.2678	0.4766	0.4721	0.5064	0.4566	0.3851	0.4878	0.395	0.4324	0.4543	0.5754	0.4885	1.0042	0.3413	0.3272	0.2808	0.4723	0.6171		0.4315	0.0319		1.0206	1.0071	1.0162	1.5326	1.0366	0.9789	0.9694	1.0017	1.0375	1.0375	1.0178	1.0389	1.0446	1.0288	1.0581	1.0246	1.0662	1.0035	0.9341
	26.6	0.3736	0.31	0.2905	0.4175	0.4352	0.4043	0.1202	0.2673	0.4784	0.4724	0.5075	0.4573	0.3866	0.4892	0.3955	0.4265	0.4544	0.58	0.4821	0.9927	0.341	0.3302	0.2791	0.4732	0.6182		0.4313	0.0316		1.0208	1.0049	1.0152	1.5388	1.0359	0.9766	0.9707	1.0076	1.036	1.0352	1.0175	1.0369	1.0445	1.0286	1.0584	1.023	1.0642	1.0037	0.9333
	26.8	0.3745	0.3116	0.2893	0.4139	0.4345	0.4018	0.1209	0.2672	0.4833	0.4678	0.5021	0.4564	0.3882	0.485	0.3969	0.4252	0.4558	0.5728	0.4844	1.0049	0.3404	0.3266	0.2763	0.4745	0.6171		0.4309	0.0319		1.0173	1.0045	1.0164	1.5451	1.0357	0.9781	0.9708	1.0035	1.0335	1.0341	1.0169	1.0346	1.0457	1.0287	1.0586	1.0208	1.0639	1.0053	0.9331
	27	0.3742	0.3109	0.2902	0.4126	0.4325	0.4019	0.1219	0.2744	0.4847	0.4657	0.497	0.4577	0.3868	0.4835	0.3992	0.4228	0.4501	0.5736	0.4743	0.9869	0.3386	0.3273	0.2748	0.4731	0.6175		0.4293	0.0312		1.0137	1.0047	1.0157	1.5493	1.0342	0.9768	0.9707	1.0025	1.0345	1.0357	1.014	1.0384	1.045	1.0258	1.0581	1.0224	1.0643	1.0022	0.9348
	27.2	0.3684	0.3081	0.2888	0.4097	0.4287	0.4066	0.128	0.2707	0.4813	0.4632	0.5021	0.4547	0.3883	0.4878	0.396	0.4202	0.453	0.5628	0.4706	0.9843	0.3362	0.3295	0.2743	0.4657	0.6102		0.4276	0.031		1.014	1.002	1.0122	1.5553	1.0318	0.9758	0.9723	1.0049	1.0354	1.0368	1.0171	1.0371	1.0465	1.024	1.0584	1.0234	1.0632	1.006	0.9344
	27.4	0.3699	0.308	0.2877	0.4085	0.43	0.406	0.1297	0.2695	0.4785	0.4619	0.502	0.4546	0.3866	0.4905	0.3964	0.4214	0.4511	0.5567	0.4673	0.9764	0.3319	0.3263	0.2735	0.4622	0.6113		0.4263	0.0307		1.0154	1.0012	1.0145	1.5579	1.0338	0.9799	0.9759	1.0041	1.0336	1.0378	1.0158	1.0334	1.0488	1.0241	1.0569	1.0211	1.0637	1.005	0.9362
	27.6	0.3663	0.308	0.2854	0.4057	0.4274	0.4063	0.129	0.2709	0.4718	0.4589	0.5059	0.4536	0.3868	0.4887	0.3952	0.4211	0.4518	0.5562	0.4698	0.977	0.3309	0.3238	0.273	0.4599	0.6112		0.4254	0.0308		1.0146	1.0031	1.0152	1.5603	1.0347	0.9839	0.9762	0.9981	1.0337	1.0424	1.012	1.035	1.0484	1.0255	1.0569	1.0211	1.0673	1.0058	0.9389
	27.8	0.3668	0.306	0.2877	0.4063	0.4277	0.4129	0.1272	0.2706	0.4713	0.4578	0.5082	0.4518	0.3853	0.4895	0.3944	0.4237	0.4524	0.5519	0.4641	0.9671	0.3296	0.3234	0.2724	0.4572	0.6079		0.4245	0.0305		1.0144	1.0061	1.0159	1.5648	1.0359	0.9839	0.9777	0.9987	1.0366	1.0457	1.0119	1.0366	1.0486	1.0226	1.057	1.0226	1.0675	1.0089	0.9409
	28	0.367	0.3026	0.2871	0.4039	0.4286	0.4084	0.1303	0.2653	0.4722	0.4606	0.5091	0.4544	0.384	0.4874	0.3936	0.4252	0.4506	0.5563	0.4621	0.9786	0.328	0.3191	0.2716	0.4553	0.6037		0.4242	0.0309		1.0141	1.0058	1.0169	1.5689	1.0358	0.983	0.9779	0.9961	1.0355	1.0455	1.0169	1.0328	1.0491	1.0243	1.0569	1.0226	1.0677	1.0097	0.9443
	28.2	0.3654	0.302	0.2861	0.4058	0.4295	0.3994	0.1272	0.2678	0.4709	0.4607	0.509	0.4548	0.3848	0.483	0.3913	0.4238	0.449	0.5563	0.4635	0.9611	0.3293	0.3169	0.2708	0.4456	0.6038		0.4223	0.0304		1.0132	1.0074	1.0176	1.5727	1.0369	0.9846	0.9775	0.991	1.0345	1.0467	1.0151	1.0339	1.0481	1.0261	1.0561	1.0224	1.0707	1.0111	0.9444
	28.4	0.3627	0.2995	0.2868	0.4055	0.4281	0.3999	0.129	0.2657	0.4687	0.4619	0.5038	0.4548	0.3828	0.4827	0.3881	0.4227	0.4445	0.5559	0.4599	0.9539	0.3296	0.3201	0.2738	0.4498	0.6061		0.4214	0.0301		1.0097	1.0073	1.0167	1.5779	1.0357	0.9842	0.9767	0.9892	1.0389	1.0516	1.0177	1.0375	1.0476	1.0274	1.0577	1.0267	1.0712	1.0156	0.947
	28.6	0.362	0.296	0.2875	0.4078	0.4291	0.4036	0.1288	0.2645	0.4692	0.4632	0.5024	0.4485	0.3819	0.482	0.3813	0.4192	0.4454	0.5513	0.4571	0.9729	0.3312	0.3193	0.2738	0.453	0.6058		0.4215	0.0307		1.0126	1.0062	1.0162	1.5837	1.0353	0.9821	0.9783	0.994	1.0372	1.0468	1.0235	1.0362	1.0498	1.0279	1.0567	1.0263	1.0672	1.0161	0.9482
	28.8	0.3611	0.2955	0.2873	0.4089	0.4316	0.403	0.1277	0.2628	0.469	0.4643	0.4987	0.448	0.3787	0.481	0.3796	0.4198	0.4436	0.554	0.4571	0.9713	0.3318	0.3215	0.2743	0.4473	0.6008		0.4207	0.0306		1.014	1.0039	1.0169	1.59	1.0352	0.9819	0.9803	0.9946	1.0328	1.0428	1.0199	1.0321	1.049	1.0323	1.0551	1.0246	1.0659	1.0137	0.9474
	29	0.3599	0.2967	0.2893	0.4121	0.4297	0.405	0.1254	0.2645	0.4629	0.4593	0.5011	0.4376	0.38	0.4822	0.3779	0.4194	0.4461	0.5397	0.4558	0.9498	0.3315	0.3215	0.2748	0.449	0.6		0.4189	0.0298		1.0182	1.0056	1.017	1.5934	1.0369	0.9839	0.9806	0.9933	1.0311	1.0405	1.0125	1.0308	1.049	1.0319	1.0537	1.0226	1.0667	1.0146	0.9456
	29.2	0.3613	0.2968	0.2912	0.4138	0.4299	0.408	0.1243	0.266	0.4639	0.4599	0.4953	0.4331	0.3746	0.4872	0.3766	0.4203	0.4433	0.5383	0.4553	0.9448	0.3313	0.3213	0.2735	0.4539	0.6017		0.4186	0.0297		1.0189	1.0084	1.0202	1.5981	1.0397	0.9849	0.9828	0.9936	1.0313	1.0384	1.0086	1.0308	1.0489	1.0288	1.0543	1.0232	1.0707	1.0142	0.9476
	29.4	0.3626	0.2971	0.2915	0.4152	0.4292	0.4099	0.1222	0.2687	0.4641	0.4614	0.4932	0.4298	0.3741	0.4859	0.3726	0.4164	0.4495	0.5414	0.4518	0.9353	0.3325	0.3176	0.2727	0.4464	0.5945		0.4174	0.0294		1.0227	1.0125	1.0219	1.6025	1.0425	0.9841	0.985	0.9927	1.0329	1.0379	1.0057	1.0311	1.0498	1.0274	1.0564	1.0237	1.0711	1.0097	0.9475
	29.6	0.3614	0.2978	0.2898	0.415	0.4278	0.4082	0.1221	0.2677	0.4682	0.4694	0.4872	0.4336	0.3718	0.4857	0.3747	0.4235	0.4495	0.5322	0.4452	0.9184	0.3301	0.3185	0.2747	0.4412	0.5872		0.416	0.0287		1.022	1.015	1.024	1.607	1.0443	0.985	0.985	0.9962	1.0353	1.0382	1.0086	1.033	1.0514	1.0254	1.0563	1.0246	1.0759	1.012	0.9446
	29.8	0.3575	0.2983	0.2881	0.4149	0.4263	0.4002	0.124	0.2715	0.4621	0.471	0.4943	0.4305	0.3739	0.4854	0.3707	0.4226	0.4534	0.5363	0.4441	0.9072	0.3294	0.3171	0.2763	0.4488	0.5885		0.4157	0.0285		1.0203	1.0156	1.0241	1.6097	1.0459	0.9868	0.985	0.9962	1.038	1.0389	1.0118	1.0371	1.0539	1.027	1.057	1.0255	1.0783	1.013	0.9466
	30	0.3566	0.2978	0.2851	0.4135	0.4257	0.396	0.1247	0.2707	0.464	0.4727	0.4921	0.4322	0.3708	0.4903	0.3696	0.4226	0.4544	0.5393	0.4434	0.9242	0.3303	0.3179	0.2762	0.4392	0.5867		0.4158	0.029		1.0165	1.0166	1.0231	1.6161	1.0465	0.9876	0.9857	0.9957	1.0386	1.0385	1.0141	1.0391	1.0539	1.0269	1.058	1.0259	1.0803	1.0148	0.9491
	30.2	0.3538	0.2973	0.2838	0.4156	0.4273	0.3992	0.1219	0.2718	0.4636	0.4755	0.4894	0.4316	0.3704	0.4862	0.3692	0.4237	0.4567	0.5337	0.4366	0.9198	0.3284	0.3175	0.2787	0.4381	0.586		0.415	0.0288		1.0138	1.0159	1.0219	1.6225	1.0457	0.9865	0.9864	0.996	1.0401	1.0383	1.0196	1.0417	1.0553	1.0305	1.0578	1.0272	1.0773	1.0134	0.9489
	30.4	0.3463	0.297	0.2837	0.4158	0.4273	0.3995	0.1223	0.2697	0.4614	0.4771	0.489	0.4305	0.3727	0.4879	0.372	0.4292	0.4559	0.5179	0.4308	0.9194	0.3255	0.3183	0.2764	0.4327	0.5841		0.4137	0.0288		1.013	1.0141	1.0212	1.6267	1.0454	0.9865	0.9866	0.9974	1.0397	1.0365	1.0231	1.0419	1.0559	1.0303	1.0548	1.026	1.077	1.0144	0.9481
	30.6	0.3435	0.2985	0.2838	0.4167	0.4253	0.4044	0.1237	0.2684	0.4588	0.4734	0.4889	0.428	0.3704	0.4857	0.371	0.4264	0.4545	0.5086	0.4326	0.9055	0.3241	0.3153	0.274	0.4276	0.5847		0.4118	0.0283		1.0117	1.0132	1.0213	1.6309	1.0459	0.9873	0.9877	0.9925	1.0394	1.035	1.0202	1.0413	1.0547	1.0326	1.0548	1.0252	1.0754	1.0134	0.9496
	30.8	0.3412	0.2968	0.2852	0.4163	0.4252	0.4155	0.1266	0.2662	0.4582	0.4732	0.4858	0.4282	0.3677	0.4871	0.3737	0.4237	0.4556	0.496	0.4255	0.897	0.3248	0.3132	0.2722	0.4173	0.584		0.4103	0.028		1.0128	1.0151	1.0205	1.6357	1.046	0.986	0.9884	0.9885	1.0397	1.0316	1.0185	1.0397	1.0535	1.0301	1.0551	1.0251	1.0734	1.015	0.949
	31	0.3381	0.2966	0.2856	0.4195	0.4245	0.4255	0.1271	0.2631	0.457	0.4746	0.4877	0.4284	0.3699	0.4831	0.3734	0.4237	0.4557	0.4904	0.4189	0.8824	0.3222	0.3121	0.2736	0.4188	0.5876		0.4096	0.0276		1.0127	1.0143	1.0207	1.6403	1.0455	0.9834	0.988	0.9939	1.0405	1.0295	1.0169	1.0387	1.0534	1.0309	1.0548	1.0242	1.0726	1.0164	0.9485
	31.2	0.3385	0.2972	0.2861	0.4178	0.4231	0.4289	0.1322	0.26	0.4521	0.4741	0.492	0.4318	0.3697	0.4849	0.3729	0.4217	0.4562	0.4894	0.4238	0.8851	0.3211	0.3112	0.2725	0.4204	0.5852		0.4099	0.0276		1.0136	1.0141	1.0211	1.6428	1.0457	0.9841	0.9881	0.9973	1.0417	1.0299	1.0123	1.0399	1.0513	1.0291	1.055	1.0241	1.0724	1.0186	0.9504
	31.4	0.3402	0.2972	0.284	0.4162	0.4212	0.4304	0.1327	0.2625	0.4526	0.4762	0.4923	0.4299	0.3666	0.4841	0.3741	0.42	0.454	0.4954	0.4311	0.8835	0.321	0.3114	0.2717	0.4217	0.5903		0.4104	0.0276		1.0139	1.0143	1.0198	1.6456	1.0453	0.9835	0.9885	0.9944	1.0398	1.0266	1.0133	1.0386	1.0535	1.0278	1.0568	1.0224	1.0719	1.0208	0.9526
	31.6	0.3375	0.2963	0.2811	0.417	0.425	0.4242	0.1359	0.2641	0.4496	0.47	0.4947	0.4294	0.3711	0.4866	0.3752	0.4149	0.457	0.5037	0.4314	0.8843	0.3254	0.3116	0.2707	0.4274	0.5908		0.411	0.0276		1.0134	1.0146	1.0191	1.6465	1.046	0.9838	0.9882	0.9963	1.0393	1.0264	1.0109	1.038	1.0533	1.0282	1.056	1.022	1.0714	1.0239	0.9552
	31.8	0.3385	0.2928	0.2782	0.4189	0.4208	0.4228	0.1354	0.2583	0.4519	0.4689	0.4901	0.4283	0.371	0.4872	0.3752	0.414	0.4542	0.5036	0.4328	0.8813	0.3265	0.3138	0.2714	0.4282	0.5871		0.41	0.0276		1.0116	1.0141	1.0189	1.648	1.0462	0.9829	0.9881	0.9984	1.0388	1.0286	1.013	1.0387	1.0545	1.0278	1.0562	1.0211	1.0732	1.0224	0.9582
	32	0.3387	0.2907	0.2761	0.4163	0.4205	0.4191	0.1336	0.2616	0.4487	0.4639	0.4833	0.4292	0.3693	0.4842	0.3762	0.4111	0.453	0.5033	0.4327	0.8675	0.3278	0.3141	0.2685	0.4237	0.5832		0.4079	0.0271		1.0112	1.0148	1.019	1.6511	1.0468	0.9834	0.9891	0.9944	1.0386	1.0284	1.0151	1.0399	1.0556	1.0267	1.056	1.0221	1.0735	1.0236	0.9574
	32.2	0.3359	0.289	0.274	0.4173	0.4183	0.4195	0.1311	0.2611	0.451	0.4569	0.4773	0.4251	0.3702	0.4842	0.3791	0.4107	0.4532	0.5048	0.4272	0.8607	0.333	0.3165	0.2688	0.4158	0.5766		0.4063	0.0268		1.0112	1.014	1.0177	1.6527	1.0461	0.9833	0.9915	0.992	1.0389	1.028	1.0176	1.0378	1.0577	1.0274	1.0568	1.0245	1.0745	1.022	0.956
	32.4	0.3359	0.2873	0.2731	0.4192	0.416	0.4113	0.1296	0.2594	0.449	0.4493	0.4732	0.4255	0.3696	0.484	0.3775	0.4092	0.4543	0.5075	0.421	0.8369	0.3343	0.317	0.2716	0.4194	0.5797		0.4044	0.0262		1.0095	1.0141	1.0181	1.6534	1.0463	0.984	0.9915	0.991	1.0389	1.0291	1.0166	1.0401	1.0571	1.03	1.0568	1.0275	1.0717	1.0218	0.9566
	32.6	0.3398	0.2827	0.2752	0.4201	0.4115	0.4107	0.1282	0.2572	0.4474	0.453	0.4711	0.4303	0.3671	0.4822	0.3803	0.4122	0.4494	0.5036	0.4126	0.8375	0.3321	0.3189	0.2737	0.4147	0.5816		0.4037	0.0262		1.0079	1.0151	1.0173	1.6567	1.0461	0.9852	0.9942	0.9871	1.0384	1.0272	1.0214	1.0391	1.0562	1.0306	1.057	1.0262	1.0717	1.0192	0.9555
	32.8	0.344	0.2834	0.2754	0.4165	0.4096	0.4113	0.1265	0.2583	0.4479	0.4476	0.4717	0.431	0.3673	0.4812	0.3826	0.4117	0.4449	0.5038	0.4075	0.8302	0.3336	0.3174	0.2748	0.412	0.5811		0.4029	0.0259		1.0111	1.0143	1.0167	1.6612	1.0454	0.9859	0.9973	0.9896	1.0386	1.0238	1.0164	1.0406	1.054	1.0332	1.0585	1.027	1.0708	1.0193	0.9534
	33	0.3481	0.2817	0.2784	0.4181	0.411	0.4116	0.1284	0.2546	0.4469	0.4427	0.4714	0.4311	0.3674	0.4862	0.3826	0.4121	0.442	0.5043	0.4049	0.8266	0.3341	0.3186	0.2766	0.4079	0.5781		0.4026	0.0258		1.0142	1.0136	1.0173	1.663	1.0478	0.9883	0.9985	0.9941	1.0391	1.0247	1.016	1.0392	1.0541	1.034	1.0586	1.0268	1.0707	1.0179	0.9539
	33.2	0.3499	0.2803	0.2795	0.4157	0.4109	0.4105	0.1324	0.2519	0.4459	0.4441	0.4715	0.4345	0.3662	0.4829	0.3818	0.4134	0.4374	0.4997	0.4054	0.8178	0.3317	0.3189	0.2759	0.4079	0.5813		0.4019	0.0255		1.0136	1.0141	1.0188	1.6646	1.0504	0.9891	0.9974	0.9952	1.037	1.021	1.0153	1.0399	1.0535	1.0357	1.0579	1.0229	1.0698	1.0198	0.955
	33.4	0.353	0.2815	0.2824	0.4156	0.4153	0.415	0.1329	0.2537	0.4441	0.4378	0.4714	0.4356	0.3662	0.4846	0.3849	0.4126	0.4276	0.4885	0.404	0.8224	0.3354	0.3204	0.2731	0.3992	0.5762		0.4013	0.0254		1.0148	1.0137	1.0179	1.6696	1.0501	0.9885	0.9976	0.9998	1.0392	1.0197	1.0131	1.0395	1.0514	1.034	1.0573	1.0208	1.0766	1.0239	0.9546
	33.6	0.3543	0.2831	0.2831	0.4149	0.4134	0.416	0.1303	0.2573	0.4419	0.4281	0.4669	0.4266	0.3642	0.4841	0.3825	0.4058	0.4243	0.4836	0.4039	0.814	0.3351	0.3195	0.2734	0.3935	0.5767		0.3991	0.0251		1.0157	1.0142	1.0181	1.6724	1.0505	0.9877	0.9942	1.0063	1.0426	1.0248	1.0113	1.0446	1.0517	1.0334	1.0595	1.0245	1.0772	1.0246	0.9577
	33.8	0.351	0.2829	0.2839	0.4189	0.413	0.4111	0.1311	0.2589	0.4403	0.4255	0.4589	0.4241	0.3621	0.4819	0.3791	0.404	0.4222	0.4993	0.4004	0.8281	0.3314	0.3177	0.2711	0.3989	0.5818		0.3991	0.0256		1.0129	1.0137	1.0181	1.6716	1.0527	0.987	0.9922	1.0093	1.0431	1.0269	1.021	1.0425	1.0548	1.0324	1.0584	1.024	1.0778	1.0223	0.9571
	34	0.3511	0.2833	0.2826	0.4179	0.4118	0.4051	0.1296	0.263	0.4415	0.4264	0.46	0.4214	0.3602	0.4733	0.3764	0.4005	0.4209	0.4961	0.4033	0.8414	0.3287	0.3195	0.2701	0.4004	0.5843		0.3988	0.0259		1.0114	1.0139	1.0162	1.6724	1.0517	0.9859	0.9923	1.0114	1.0415	1.0227	1.0223	1.0441	1.0547	1.0371	1.0581	1.0233	1.0763	1.0237	0.9564
	34.2	0.3543	0.2838	0.2837	0.4198	0.411	0.4006	0.1242	0.2645	0.4425	0.4268	0.4551	0.4202	0.3571	0.4735	0.3743	0.3978	0.4176	0.5044	0.4028	0.8444	0.3252	0.3161	0.2702	0.4035	0.5884		0.3985	0.0262		1.0138	1.0136	1.0147	1.6746	1.0518	0.9851	0.9922	1.012	1.042	1.0231	1.0212	1.0433	1.0553	1.035	1.0575	1.023	1.0744	1.0255	0.9584
	34.4	0.355	0.2835	0.284	0.4199	0.4105	0.3982	0.1216	0.262	0.4442	0.4274	0.4574	0.4195	0.3534	0.4691	0.3713	0.3981	0.4197	0.5089	0.4051	0.8536	0.3209	0.3115	0.2717	0.405	0.5867		0.3983	0.0266		1.0151	1.0134	1.0153	1.6726	1.0538	0.9868	0.9928	1.0083	1.0389	1.0214	1.0224	1.0428	1.056	1.0357	1.0559	1.0222	1.0724	1.0212	0.9594
	34.6	0.3551	0.286	0.2842	0.4177	0.4107	0.3924	0.1211	0.2599	0.4487	0.4304	0.4586	0.4204	0.3521	0.4721	0.3707	0.3989	0.4206	0.5129	0.4047	0.8527	0.3172	0.3099	0.2694	0.4079	0.5843		0.3983	0.0266		1.0154	1.0132	1.0168	1.6731	1.0559	0.9875	0.9939	1.0018	1.0368	1.0164	1.0196	1.0412	1.0552	1.0358	1.0537	1.0193	1.0722	1.0235	0.9562
	34.8	0.3532	0.2884	0.2849	0.414	0.4112	0.3905	0.1205	0.2633	0.4497	0.4329	0.459	0.4196	0.3519	0.4711	0.3718	0.3982	0.4222	0.4978	0.4065	0.8422	0.3169	0.3114	0.2701	0.3995	0.5818		0.3971	0.0262		1.0148	1.0168	1.0156	1.6752	1.0542	0.9897	0.9946	0.9986	1.037	1.0157	1.016	1.0435	1.0533	1.0335	1.0534	1.0204	1.0706	1.0292	0.9567
	35	0.3524	0.2929	0.2841	0.4126	0.408	0.3899	0.1204	0.2644	0.4514	0.4336	0.4553	0.4176	0.352	0.4735	0.3748	0.3999	0.419	0.5024	0.405	0.824	0.3168	0.3079	0.2689	0.4013	0.5865		0.3966	0.0257		1.0164	1.0155	1.015	1.6775	1.0547	0.9898	0.9947	0.9982	1.0375	1.0161	1.0173	1.0428	1.0548	1.0287	1.0524	1.0194	1.0689	1.0304	0.9574
	35.2	0.3561	0.2944	0.2827	0.4114	0.4041	0.3863	0.1218	0.2646	0.4542	0.4302	0.4593	0.4129	0.3533	0.472	0.3746	0.3949	0.4212	0.4968	0.401	0.8304	0.3184	0.311	0.2679	0.4002	0.5807		0.396	0.0257		1.0142	1.0162	1.0155	1.6777	1.0556	0.9915	0.9938	0.9901	1.0359	1.0142	1.0173	1.0413	1.0543	1.0295	1.0501	1.0172	1.0696	1.0284	0.956
	35.4	0.3541	0.2948	0.2803	0.4094	0.4005	0.3876	0.1204	0.2674	0.4535	0.4311	0.4541	0.4087	0.3523	0.4711	0.3726	0.389	0.4227	0.4967	0.3951	0.821	0.3203	0.31	0.266	0.4013	0.5809		0.3944	0.0255		1.0116	1.0177	1.014	1.6811	1.0549	0.9909	0.9938	0.9867	1.0373	1.0141	1.0134	1.0399	1.0519	1.0302	1.0509	1.0176	1.069	1.0311	0.953
	35.6	0.3564	0.2957	0.2784	0.409	0.3994	0.3879	0.1209	0.267	0.4536	0.4301	0.4498	0.4119	0.3502	0.4663	0.3701	0.3871	0.4224	0.4906	0.3949	0.8166	0.3206	0.3114	0.2669	0.3998	0.5796		0.3935	0.0253		1.0124	1.0166	1.012	1.6863	1.0535	0.9884	0.9946	0.9911	1.0393	1.019	1.0146	1.0405	1.0524	1.0259	1.0508	1.0194	1.0687	1.0294	0.9537
	35.8	0.3634	0.2965	0.2764	0.4135	0.3981	0.3856	0.1184	0.2644	0.4512	0.4283	0.4542	0.4108	0.3472	0.4613	0.3679	0.3861	0.4224	0.4824	0.3951	0.8093	0.3206	0.3069	0.2662	0.3924	0.5784		0.3919	0.0251		1.0126	1.0149	1.0142	1.6905	1.055	0.9868	0.9945	0.9918	1.0402	1.019	1.0137	1.0397	1.0532	1.0258	1.05	1.0178	1.0689	1.032	0.9531
	36	0.368	0.2938	0.2773	0.4128	0.3991	0.3845	0.1178	0.2604	0.4511	0.4272	0.4541	0.412	0.3425	0.4618	0.3666	0.3842	0.424	0.4783	0.3839	0.7957	0.3211	0.305	0.2672	0.3927	0.5732		0.3902	0.0247		1.0114	1.0172	1.0151	1.6906	1.055	0.9858	0.9961	0.9895	1.0416	1.0225	1.0127	1.0396	1.0508	1.0284	1.049	1.0173	1.0704	1.0346	0.9547
	36.2	0.3667	0.2942	0.2784	0.411	0.4043	0.3861	0.1155	0.2609	0.4476	0.4247	0.4531	0.4117	0.34	0.4577	0.3674	0.3837	0.4254	0.4784	0.3786	0.7888	0.3169	0.3007	0.2684	0.3902	0.5735		0.389	0.0245		1.0132	1.0161	1.0146	1.6948	1.054	0.9842	0.9985	0.9981	1.0431	1.025	1.0133	1.0396	1.0487	1.028	1.0497	1.0183	1.071	1.0337	0.9555
	36.4	0.3724	0.2957	0.2759	0.412	0.4016	0.3814	0.1174	0.2628	0.4506	0.4233	0.4526	0.4143	0.3396	0.4595	0.3679	0.3849	0.4246	0.481	0.383	0.7819	0.3167	0.3015	0.269	0.3899	0.58		0.3896	0.0244		1.014	1.0156	1.0157	1.6989	1.0556	0.9852	0.9986	1.0007	1.0437	1.0262	1.0172	1.0393	1.0512	1.0238	1.0488	1.0166	1.0723	1.0395	0.9558
	36.6	0.3749	0.2935	0.2736	0.4119	0.4003	0.3811	0.1142	0.2678	0.4501	0.4227	0.4561	0.4117	0.3391	0.457	0.3713	0.3855	0.424	0.4812	0.3822	0.7814	0.3184	0.3006	0.2697	0.3909	0.5808		0.3896	0.0244		1.0109	1.0163	1.0155	1.6973	1.056	0.9883	0.9989	1.0055	1.0427	1.0245	1.0171	1.0387	1.051	1.0288	1.0506	1.0159	1.0694	1.0411	0.9611
	36.8	0.3748	0.2933	0.2736	0.4084	0.4018	0.3813	0.113	0.269	0.4524	0.4234	0.4578	0.4135	0.3423	0.4613	0.3719	0.3843	0.4243	0.474	0.3754	0.7762	0.3194	0.3013	0.2712	0.3939	0.5811		0.3896	0.0243		1.0123	1.0168	1.0136	1.6987	1.0555	0.9886	1.001	1.0124	1.0409	1.0216	1.0189	1.0358	1.0522	1.0302	1.0496	1.0129	1.0684	1.0408	0.9645
	37	0.3696	0.297	0.2709	0.4105	0.3997	0.3751	0.1129	0.2727	0.4523	0.421	0.4623	0.4147	0.344	0.4641	0.372	0.3821	0.4252	0.4711	0.3763	0.7831	0.3188	0.3058	0.2719	0.3902	0.5842		0.3899	0.0245		1.0151	1.0135	1.014	1.7007	1.0562	0.9899	1.0005	1.0185	1.0373	1.0173	1.0173	1.0342	1.0516	1.0325	1.0491	1.011	1.0694	1.0417	0.9665
	37.2	0.3716	0.2969	0.2664	0.4116	0.3955	0.3727	0.1156	0.2767	0.4524	0.4226	0.4637	0.4147	0.3457	0.4681	0.3701	0.3817	0.4252	0.4576	0.374	0.7778	0.3216	0.3072	0.2719	0.3858	0.5855		0.3893	0.0243		1.016	1.0143	1.0157	1.7015	1.059	0.9933	0.9984	1.0132	1.0383	1.0184	1.0154	1.0367	1.0523	1.0314	1.0498	1.0121	1.0693	1.049	0.969
	37.4	0.3717	0.2942	0.2677	0.4114	0.3971	0.3772	0.115	0.2759	0.4463	0.4213	0.4664	0.4134	0.3477	0.4668	0.3727	0.382	0.4264	0.4458	0.3633	0.7587	0.3233	0.3101	0.2716	0.3813	0.5791		0.3875	0.0236		1.0141	1.0172	1.016	1.7019	1.0597	0.9928	0.9982	1.0168	1.0371	1.0181	1.0167	1.0374	1.0532	1.0339	1.0488	1.0118	1.0683	1.0434	0.9719
	37.6	0.3708	0.2951	0.2694	0.411	0.3962	0.3774	0.115	0.2746	0.4434	0.4211	0.4667	0.4155	0.3505	0.468	0.3731	0.3825	0.4234	0.4428	0.3557	0.7487	0.3225	0.3113	0.2699	0.3754	0.5834		0.3865	0.0234		1.0153	1.018	1.0156	1.7058	1.0595	0.992	0.9964	1.0133	1.0374	1.0168	1.0149	1.0368	1.0537	1.0331	1.0479	1.0129	1.0724	1.0444	0.9665
	37.8	0.3696	0.2948	0.2674	0.4119	0.3937	0.3769	0.116	0.2777	0.4385	0.4202	0.4683	0.4129	0.3538	0.4706	0.3751	0.3806	0.4238	0.4425	0.3582	0.7585	0.3209	0.3157	0.2689	0.3766	0.5848		0.3871	0.0236		1.015	1.0173	1.0163	1.7054	1.0602	0.994	0.9946	1.0077	1.0376	1.0232	1.0154	1.0402	1.0541	1.0321	1.0501	1.0179	1.072	1.0411	0.9651
	38	0.3729	0.2919	0.2657	0.4113	0.3941	0.379	0.1138	0.2794	0.431	0.4194	0.4678	0.4119	0.3586	0.4682	0.3753	0.3785	0.4248	0.4345	0.3568	0.7507	0.322	0.3128	0.2683	0.3774	0.5834		0.386	0.0234		1.012	1.0194	1.015	1.7069	1.0595	0.9932	0.9953	1.0038	1.04	1.0236	1.0191	1.0398	1.0566	1.0301	1.052	1.0203	1.0719	1.0374	0.9626
	38.2	0.3682	0.2929	0.2664	0.4103	0.3911	0.378	0.1103	0.2788	0.4267	0.4186	0.4663	0.4113	0.364	0.4689	0.3805	0.3797	0.4214	0.4337	0.3517	0.7442	0.3243	0.3134	0.266	0.3837	0.5881		0.3855	0.0233		1.0102	1.0182	1.013	1.7053	1.0584	0.9918	0.9947	1.0087	1.0388	1.0234	1.0195	1.0369	1.0568	1.0338	1.0513	1.0196	1.0733	1.0365	0.9592
	38.4	0.367	0.2942	0.2638	0.4093	0.3867	0.366	0.1106	0.2806	0.4254	0.4183	0.4653	0.4096	0.3706	0.4684	0.3789	0.3751	0.4207	0.435	0.3495	0.767	0.3232	0.3105	0.2655	0.3872	0.59		0.3855	0.024		1.0096	1.0147	1.0126	1.7046	1.0583	0.9914	0.9935	1.0079	1.0394	1.0224	1.0168	1.0339	1.0576	1.035	1.052	1.019	1.0749	1.0393	0.9589
	38.6	0.3673	0.2909	0.2607	0.4107	0.3844	0.3635	0.1111	0.2801	0.4234	0.4204	0.4666	0.4107	0.3763	0.4719	0.3807	0.3731	0.4233	0.4345	0.3476	0.772	0.3255	0.3078	0.2666	0.3889	0.5888		0.3859	0.0241		1.0072	1.0135	1.011	1.7048	1.0584	0.9926	0.9958	1.0087	1.0416	1.0231	1.0164	1.0337	1.0579	1.0328	1.0513	1.0194	1.0736	1.0431	0.9611
	38.8	0.3664	0.2883	0.261	0.4082	0.3831	0.3675	0.1112	0.2759	0.4186	0.4164	0.4668	0.4129	0.3772	0.469	0.3797	0.3715	0.4198	0.4291	0.3406	0.7667	0.3285	0.3063	0.2661	0.3849	0.5872		0.3841	0.024		1.0055	1.0122	1.0086	1.7066	1.0581	0.9913	0.9943	1.0076	1.041	1.0181	1.0164	1.0303	1.0573	1.0332	1.0485	1.0173	1.0737	1.0483	0.9616
	39	0.3625	0.2869	0.2605	0.4055	0.3815	0.3668	0.1139	0.2687	0.4186	0.4171	0.4635	0.4088	0.3782	0.4708	0.3775	0.3727	0.4189	0.4315	0.3306	0.7659	0.3296	0.3077	0.2644	0.3874	0.588		0.3831	0.024		1.0058	1.0113	1.0068	1.7089	1.0583	0.9934	0.9933	1.0067	1.0397	1.0201	1.0107	1.0297	1.0579	1.0335	1.0476	1.0162	1.0718	1.0517	0.9621
	39.2	0.3634	0.2835	0.2596	0.4056	0.3793	0.3716	0.1149	0.2659	0.416	0.4141	0.4632	0.4087	0.377	0.472	0.3764	0.3719	0.4208	0.4365	0.3322	0.7741	0.3286	0.3068	0.2639	0.3872	0.5843		0.3831	0.0242		1.006	1.011	1.0057	1.7132	1.059	0.9925	0.9939	1.0037	1.0399	1.0195	1.0105	1.03	1.0585	1.03	1.0466	1.014	1.0709	1.0491	0.9657
	39.4	0.3591	0.2821	0.2601	0.406	0.3791	0.378	0.1144	0.2655	0.414	0.4146	0.465	0.4098	0.3751	0.4717	0.3768	0.3767	0.4228	0.4309	0.3315	0.7728	0.3283	0.3047	0.2653	0.3809	0.5791		0.3826	0.0241		1.0055	1.0109	1.0047	1.7167	1.0586	0.9949	0.9942	1.0061	1.0415	1.0216	1.0098	1.0319	1.0557	1.0279	1.0466	1.0151	1.0673	1.0489	0.9639
	39.6	0.3528	0.2832	0.2613	0.4047	0.3796	0.3843	0.1139	0.2654	0.4104	0.4114	0.465	0.405	0.3742	0.4698	0.372	0.3778	0.4235	0.4273	0.3303	0.7551	0.3275	0.3081	0.2662	0.3799	0.5736		0.3809	0.0235		1.006	1.0121	1.0041	1.7202	1.0585	0.9928	0.9916	1.0116	1.0384	1.0212	1.0131	1.03	1.0556	1.0282	1.0459	1.011	1.0666	1.0461	0.9627
	39.8	0.3521	0.2866	0.2615	0.4068	0.3756	0.3764	0.1159	0.2703	0.4085	0.4141	0.4623	0.4037	0.3721	0.4732	0.3706	0.3778	0.4245	0.4271	0.3304	0.7391	0.3253	0.3079	0.2672	0.376	0.5679		0.3797	0.023		1.0038	1.0114	1.0039	1.725	1.0571	0.9941	0.9941	1.0129	1.0395	1.0223	1.0097	1.0306	1.0549	1.0292	1.047	1.0085	1.0678	1.0465	0.963
	40	0.3505	0.2866	0.2633	0.4095	0.3723	0.3825	0.114	0.2761	0.4093	0.4148	0.4628	0.4068	0.3715	0.4712	0.372	0.3777	0.4245	0.4191	0.3371	0.7347	0.3259	0.3038	0.2699	0.3706	0.5652		0.3797	0.0227		1.0027	1.0115	1.0046	1.7292	1.0564	0.9935	0.9944	1.0123	1.042	1.024	1.0138	1.0309	1.0522	1.0258	1.0469	1.0071	1.0691	1.0478	0.9647
	40.2	0.3448	0.2887	0.2637	0.4104	0.3719	0.3816	0.1161	0.2767	0.4122	0.4187	0.4619	0.4076	0.3708	0.4693	0.3694	0.3797	0.4225	0.4113	0.3435	0.7263	0.3261	0.3026	0.2715	0.366	0.5645		0.3791	0.0224		1.0012	1.0115	1.0052	1.7318	1.0562	0.9948	0.9941	1.0131	1.043	1.0247	1.0165	1.0299	1.0526	1.0258	1.0471	1.0074	1.0677	1.0508	0.9636
	40.4	0.3444	0.2885	0.2643	0.4097	0.3721	0.3808	0.1154	0.2767	0.4124	0.4212	0.4664	0.4065	0.3683	0.4719	0.3712	0.3808	0.4236	0.4116	0.3403	0.7172	0.3234	0.3057	0.2711	0.3675	0.5699		0.3792	0.0223		1.0032	1.0133	1.0038	1.7346	1.056	0.9931	0.9941	1.0096	1.0411	1.0223	1.0155	1.0282	1.0534	1.0272	1.047	1.0064	1.0681	1.0509	0.9683
	40.6	0.3437	0.2905	0.2653	0.4102	0.3711	0.3802	0.116	0.2791	0.4143	0.4225	0.4607	0.409	0.3649	0.4741	0.3727	0.3855	0.4275	0.405	0.3423	0.7225	0.3229	0.3048	0.2715	0.3682	0.573		0.3799	0.0225		1.0044	1.0117	1.0049	1.7386	1.0571	0.9928	0.9961	1.0069	1.0412	1.0217	1.0151	1.0273	1.0543	1.0271	1.0462	1.0058	1.068	1.0494	0.9692
	40.8	0.3386	0.2883	0.2632	0.4115	0.3715	0.3788	0.1117	0.2759	0.4216	0.4253	0.4604	0.4092	0.3645	0.4723	0.3755	0.3907	0.4262	0.4052	0.3495	0.7312	0.3252	0.3031	0.2704	0.3707	0.5824		0.3809	0.023		1.0042	1.0136	1.0039	1.7404	1.0587	0.9918	0.9937	1.0068	1.0394	1.0229	1.0145	1.0267	1.0547	1.024	1.0446	1.0051	1.0665	1.0486	0.9687
	41	0.3352	0.2882	0.2619	0.4105	0.3693	0.3751	0.1109	0.2777	0.4204	0.4249	0.4611	0.4091	0.3637	0.4692	0.3755	0.3915	0.4266	0.4064	0.3458	0.731	0.3211	0.3066	0.2712	0.3731	0.5845		0.3804	0.023		1.0017	1.0128	1.0024	1.7432	1.0583	0.9899	0.9937	1.0047	1.0383	1.0188	1.0127	1.0269	1.0551	1.0243	1.0434	1.0038	1.0665	1.0456	0.9693
	41.2	0.3375	0.2878	0.2616	0.4103	0.3675	0.3701	0.1117	0.2766	0.4168	0.4221	0.4623	0.4106	0.3604	0.472	0.3749	0.3918	0.4313	0.4032	0.3436	0.7361	0.3222	0.3073	0.2718	0.3708	0.5834		0.3801	0.0231		1.001	1.012	0.9998	1.7469	1.056	0.9869	0.9926	1.0057	1.0388	1.0183	1.009	1.0284	1.0552	1.0252	1.0447	1.0045	1.0648	1.0454	0.9702
	41.4	0.3353	0.2884	0.2607	0.411	0.3662	0.3718	0.1125	0.2736	0.4182	0.4207	0.4566	0.4151	0.358	0.4711	0.3726	0.3965	0.429	0.4037	0.3471	0.7282	0.3246	0.3078	0.2711	0.369	0.5779		0.3795	0.0228		0.999	1.0101	0.9992	1.7477	1.0551	0.9871	0.9925	1.0037	1.0381	1.0188	1.0129	1.0281	1.0568	1.0244	1.0434	1.0024	1.0643	1.047	0.97
	41.6	0.3366	0.2897	0.2596	0.41	0.3629	0.3664	0.1112	0.2688	0.4201	0.4215	0.4641	0.4141	0.3573	0.4713	0.372	0.396	0.4237	0.4055	0.341	0.7306	0.3242	0.3048	0.2692	0.3608	0.5764		0.3783	0.023		0.9959	1.0097	0.998	1.747	1.0538	0.9878	0.9907	0.996	1.0359	1.0182	1.0089	1.027	1.0544	1.0261	1.0429	1.0013	1.0629	1.051	0.9713
	41.8	0.3378	0.2912	0.2596	0.4112	0.3652	0.3757	0.1143	0.2704	0.4144	0.4185	0.4644	0.4166	0.3566	0.4727	0.3687	0.3954	0.4268	0.4044	0.3348	0.7164	0.3202	0.3082	0.2704	0.3607	0.5723		0.3779	0.0225		0.9967	1.0078	0.9977	1.7498	1.0532	0.9861	0.9914	0.9974	1.0357	1.0182	1.0065	1.0252	1.0518	1.0254	1.0429	1.0018	1.0617	1.0536	0.9734
	42	0.3386	0.2936	0.2587	0.4117	0.3658	0.3751	0.1123	0.2707	0.4121	0.4164	0.4661	0.4151	0.3523	0.478	0.3669	0.3983	0.4267	0.4017	0.3389	0.7139	0.3204	0.3062	0.2668	0.3576	0.5769		0.3776	0.0226		0.9987	1.0069	0.998	1.7511	1.0543	0.9876	0.9907	0.9983	1.0357	1.0214	1.0039	1.0253	1.0508	1.024	1.0422	1.0028	1.0577	1.0557	0.9764
	42.2	0.3359	0.2921	0.2574	0.4118	0.3654	0.3703	0.1081	0.2742	0.4122	0.4163	0.4647	0.4134	0.3513	0.4727	0.3657	0.4006	0.4238	0.408	0.3313	0.7056	0.317	0.3056	0.2645	0.3531	0.5755		0.3759	0.0225		0.9978	1.0077	0.9997	1.7535	1.0559	0.9892	0.994	0.9965	1.0317	1.0197	1.0067	1.0209	1.0491	1.0226	1.0396	0.999	1.0581	1.0552	0.9774
	42.4	0.3355	0.29	0.2578	0.4105	0.3665	0.3633	0.1084	0.2754	0.4115	0.416	0.4668	0.4121	0.3519	0.4688	0.3641	0.4005	0.4219	0.4064	0.3292	0.6917	0.3136	0.3044	0.2647	0.3568	0.5821		0.3748	0.0223		0.9991	1.0077	0.9981	1.7566	1.0555	0.9891	0.9957	0.9994	1.0304	1.0169	1.0043	1.019	1.0455	1.0221	1.0398	0.998	1.0563	1.0561	0.9771
	42.6	0.3345	0.2883	0.2569	0.4096	0.3678	0.3599	0.1105	0.2748	0.4123	0.4126	0.466	0.4134	0.3515	0.4654	0.363	0.3981	0.4261	0.4055	0.3354	0.6896	0.3105	0.3033	0.2645	0.3615	0.5791		0.3744	0.0221		0.9974	1.0068	0.9995	1.7592	1.0572	0.9901	0.9987	1.0064	1.0306	1.0174	1.0033	1.0199	1.0454	1.0184	1.04	0.9966	1.0568	1.0554	0.9796
	42.8	0.335	0.2869	0.2581	0.4061	0.3666	0.3531	0.1102	0.276	0.4136	0.4109	0.4666	0.4108	0.3496	0.4625	0.3618	0.4002	0.4271	0.4106	0.3319	0.6957	0.3098	0.3	0.262	0.365	0.5832		0.3741	0.0224		0.9974	1.0084	0.9977	1.7589	1.0568	0.9905	0.9993	1.0073	1.0313	1.0169	1.0052	1.0213	1.0455	1.019	1.0395	0.9959	1.0578	1.056	0.9794
	43	0.3361	0.2871	0.2593	0.4061	0.3675	0.3515	0.1092	0.2716	0.416	0.4128	0.4639	0.4143	0.3506	0.4565	0.3637	0.4027	0.4245	0.4104	0.3319	0.7088	0.3103	0.3008	0.2639	0.3589	0.5749		0.3741	0.0226		0.9963	1.0083	0.9978	1.7591	1.057	0.9903	1.0006	1.009	1.0314	1.016	1.0076	1.021	1.0445	1.0194	1.0406	0.9948	1.0594	1.0549	0.979
	43.2	0.3379	0.2896	0.259	0.4069	0.3683	0.3579	0.1118	0.2739	0.4197	0.4125	0.4663	0.4147	0.3504	0.4554	0.3658	0.4008	0.4268	0.4105	0.3307	0.6995	0.3093	0.3005	0.2642	0.3616	0.5833		0.3751	0.0224		0.9985	1.0085	0.9953	1.76	1.0557	0.9899	1.0004	1.0098	1.0336	1.0166	1.0058	1.0228	1.0453	1.021	1.0412	0.9976	1.0595	1.061	0.9791
	43.4	0.3405	0.292	0.2579	0.4072	0.3648	0.3578	0.1094	0.2731	0.4191	0.4085	0.4661	0.4174	0.3493	0.456	0.3681	0.3985	0.4234	0.4057	0.3344	0.7201	0.3112	0.2987	0.2639	0.3532	0.5804		0.3751	0.0229		0.9981	1.0075	0.996	1.7612	1.0568	0.9911	1.0011	1.0093	1.0349	1.0221	1.0042	1.0243	1.0455	1.0209	1.0402	0.9998	1.0602	1.0587	0.982
	43.6	0.3405	0.2937	0.2573	0.4081	0.3665	0.3639	0.1087	0.2759	0.4183	0.4067	0.463	0.4176	0.348	0.4561	0.3704	0.3981	0.4218	0.4062	0.3271	0.7148	0.3159	0.3007	0.2645	0.3507	0.5839		0.3751	0.0227		1.0044	1.0097	0.9944	1.758	1.0561	0.9916	1.0011	1.0081	1.0369	1.0225	1.0076	1.0236	1.0476	1.0215	1.0387	1.0012	1.0605	1.0617	0.9787
	43.8	0.3396	0.2964	0.2551	0.4069	0.3639	0.3614	0.1084	0.2754	0.4205	0.4072	0.459	0.424	0.3478	0.4568	0.3751	0.3965	0.4217	0.4053	0.3263	0.7112	0.3177	0.3022	0.2668	0.3392	0.5819		0.3747	0.0226		1.0052	1.0087	0.9971	1.7609	1.0591	0.9933	1.0006	1.0125	1.036	1.0211	1.0098	1.0222	1.0499	1.0233	1.0383	0.9997	1.0582	1.0615	0.9818
	44	0.3427	0.294	0.252	0.4087	0.3639	0.3638	0.1126	0.2804	0.422	0.405	0.465	0.4233	0.3501	0.4584	0.3785	0.3929	0.421	0.4053	0.3246	0.6994	0.3152	0.3013	0.2665	0.3437	0.5811		0.3749	0.0223		1.0032	1.0121	0.9955	1.7648	1.0594	0.9944	1.0003	1.0142	1.0336	1.0178	1.0047	1.0181	1.0523	1.0221	1.0353	0.9964	1.059	1.0648	0.9801
	44.2	0.3461	0.2957	0.2499	0.4072	0.3653	0.3601	0.1106	0.2747	0.4205	0.404	0.466	0.4236	0.3511	0.4655	0.3785	0.3885	0.4194	0.399	0.3283	0.6989	0.3131	0.3009	0.268	0.3375	0.5723		0.3738	0.0223		1.0023	1.0118	0.9954	1.7667	1.0582	0.9948	1.0003	1.0195	1.0356	1.0189	1.0002	1.0193	1.0504	1.0202	1.0355	0.9961	1.0591	1.0627	0.9821
	44.4	0.3449	0.2974	0.2481	0.4076	0.3685	0.3654	0.1131	0.2766	0.4243	0.4054	0.4654	0.4203	0.3495	0.4716	0.3788	0.3842	0.423	0.4045	0.3181	0.69	0.3097	0.3008	0.2677	0.3375	0.5714		0.3738	0.0221		1.0014	1.0117	0.9958	1.7702	1.0587	0.9945	0.999	1.0215	1.0353	1.0159	1.0018	1.0181	1.0522	1.0175	1.0353	0.9942	1.059	1.0683	0.98
	44.6	0.3449	0.2981	0.244	0.4064	0.3638	0.3614	0.1138	0.2753	0.4238	0.4066	0.4696	0.416	0.3487	0.4712	0.3791	0.3838	0.4174	0.4073	0.3258	0.6969	0.3075	0.2983	0.2669	0.3357	0.5699		0.3733	0.0223		0.9975	1.0114	0.9945	1.7747	1.0575	0.9929	0.9995	1.0191	1.0333	1.0135	1.0021	1.0177	1.0509	1.0186	1.0358	0.9935	1.0555	1.0685	0.9844
	44.8	0.3462	0.2943	0.242	0.4084	0.3653	0.3675	0.1104	0.2766	0.4224	0.4056	0.474	0.409	0.348	0.474	0.3794	0.3815	0.4153	0.4059	0.3249	0.698	0.3092	0.2985	0.2662	0.3381	0.5653		0.373	0.0223		0.9986	1.0091	0.9927	1.7796	1.0546	0.9921	1.0022	1.0163	1.0318	1.0121	1.0006	1.0164	1.0514	1.016	1.0347	0.991	1.0555	1.0716	0.9839
	45	0.343	0.2967	0.2397	0.4059	0.3635	0.3655	0.1116	0.2724	0.4221	0.4078	0.469	0.4104	0.3451	0.4745	0.3795	0.3799	0.4149	0.4078	0.3195	0.7042	0.3142	0.2997	0.2658	0.3361	0.5665		0.3726	0.0225		1.0018	1.007	0.9929	1.7778	1.055	0.9909	1.0004	1.0211	1.03	1.0123	1.0003	1.017	1.0493	1.0173	1.0363	0.9918	1.0532	1.0771	0.9858
	45.2	0.3447	0.2927	0.2375	0.4052	0.3602	0.3672	0.1132	0.2776	0.4202	0.4083	0.4737	0.4073	0.3461	0.4709	0.38	0.3803	0.4142	0.4108	0.3218	0.7162	0.3204	0.3031	0.2653	0.3405	0.5726		0.374	0.0228		1.0016	1.008	0.9941	1.78	1.0583	0.9917	1.0004	1.0198	1.0254	1.0092	1.0015	1.0131	1.0497	1.0151	1.0343	0.9871	1.0503	1.0785	0.9862
	45.4	0.3473	0.2915	0.2362	0.4047	0.3599	0.3727	0.1128	0.2783	0.4145	0.4085	0.4716	0.408	0.3488	0.4691	0.3834	0.3791	0.4129	0.4096	0.3243	0.7335	0.3241	0.3035	0.2658	0.3404	0.569		0.3748	0.0231		0.9998	1.0088	0.9925	1.7816	1.0571	0.9893	1.0011	1.0213	1.0232	1.0084	0.9944	1.0122	1.0485	1.0149	1.0335	0.9849	1.0495	1.0782	0.9872
	45.6	0.3488	0.293	0.236	0.4057	0.3614	0.3769	0.1132	0.2793	0.4142	0.4124	0.4695	0.4084	0.3515	0.4686	0.3853	0.3756	0.4143	0.4013	0.3215	0.73	0.3234	0.3062	0.2653	0.3404	0.5641		0.3747	0.0229		1.0002	1.008	0.9917	1.7875	1.0581	0.9889	0.9982	1.0259	1.0248	1.0122	0.991	1.012	1.0476	1.0113	1.0344	0.9857	1.0507	1.0792	0.988
	45.8	0.3493	0.2928	0.2353	0.4082	0.3579	0.371	0.114	0.2787	0.4128	0.4142	0.4687	0.4088	0.354	0.4691	0.3841	0.3698	0.4104	0.4022	0.3188	0.7261	0.318	0.3039	0.2638	0.3409	0.5681		0.3736	0.0229		0.9966	1.0102	0.9904	1.7843	1.0585	0.9876	0.9964	1.025	1.0259	1.0104	0.9909	1.013	1.046	1.0123	1.0354	0.9866	1.0513	1.081	0.99
	46	0.3486	0.2918	0.236	0.4073	0.3568	0.3736	0.1142	0.2804	0.4109	0.4147	0.4675	0.4063	0.3531	0.4711	0.3836	0.3666	0.4127	0.3967	0.3211	0.7224	0.3142	0.3005	0.2624	0.3393	0.5653		0.3727	0.0228		0.995	1.0085	0.9893	1.7888	1.0581	0.9877	0.9976	1.0188	1.0281	1.0115	0.99	1.0134	1.0468	1.0132	1.0341	0.9875	1.0536	1.0782	0.9923
	46.2	0.3442	0.2919	0.2357	0.4102	0.3577	0.3745	0.1169	0.2756	0.4096	0.4186	0.4611	0.4074	0.3533	0.472	0.3874	0.3662	0.4135	0.3884	0.314	0.7131	0.3081	0.2951	0.2609	0.3399	0.5629		0.3711	0.0226		0.9942	1.0075	0.9886	1.7911	1.0579	0.9868	0.9954	1.0175	1.0302	1.0148	0.9892	1.0153	1.0482	1.0143	1.0358	0.9916	1.0557	1.079	0.9928
	46.4	0.3442	0.291	0.2352	0.4098	0.3532	0.3668	0.12	0.2764	0.4123	0.4231	0.4656	0.4086	0.3545	0.4707	0.3892	0.3656	0.4173	0.3861	0.3156	0.6937	0.3059	0.2958	0.2591	0.3428	0.5635		0.3706	0.0222		0.9967	1.0077	0.9889	1.7923	1.0596	0.9877	0.9938	1.0125	1.0316	1.0163	0.9947	1.0167	1.0508	1.0152	1.0374	0.9936	1.0569	1.0772	0.995
	46.6	0.3429	0.2863	0.2367	0.4083	0.3526	0.365	0.1206	0.2741	0.4102	0.4229	0.4644	0.4124	0.3554	0.4733	0.3914	0.3668	0.4171	0.3864	0.315	0.6881	0.3051	0.2968	0.2588	0.3538	0.5692		0.371	0.0221		0.9968	1.0078	0.9895	1.7909	1.0594	0.9868	0.9954	1.0101	1.0313	1.0156	0.9975	1.0178	1.0528	1.019	1.0367	0.9945	1.059	1.0801	0.9946
	46.8	0.3429	0.2889	0.2356	0.4057	0.3559	0.3695	0.1245	0.2721	0.4073	0.4219	0.4676	0.4136	0.3525	0.4745	0.3939	0.37	0.4213	0.3845	0.3258	0.6966	0.3055	0.2968	0.2592	0.3583	0.5701		0.3726	0.0223		0.9982	1.0065	0.9893	1.7926	1.0599	0.9871	0.9942	1.0124	1.0322	1.0186	0.9986	1.0174	1.0534	1.018	1.0367	0.9953	1.0593	1.078	0.9947
	47	0.3448	0.2876	0.2357	0.4051	0.359	0.3724	0.1239	0.2699	0.4066	0.4226	0.4661	0.4133	0.3527	0.4788	0.3976	0.3725	0.4254	0.39	0.3305	0.7046	0.3053	0.2983	0.2594	0.3629	0.5702		0.3742	0.0225		0.9957	1.0065	0.9885	1.7908	1.06	0.9856	0.9948	1.016	1.0321	1.0175	1.0018	1.0158	1.0548	1.0192	1.0377	0.9948	1.058	1.0816	0.9931
	47.2	0.3442	0.2873	0.2361	0.4001	0.3586	0.3785	0.1211	0.2736	0.4058	0.4217	0.4672	0.4169	0.3516	0.4797	0.3998	0.372	0.4217	0.396	0.3315	0.7015	0.31	0.2991	0.2609	0.3635	0.5638		0.3745	0.0223		0.997	1.0071	0.9865	1.789	1.0581	0.983	0.9972	1.0139	1.0323	1.0174	1.0006	1.0164	1.053	1.0199	1.0375	0.9932	1.0569	1.0824	0.9958
	47.4	0.341	0.2845	0.2371	0.3998	0.3594	0.38	0.1192	0.2711	0.4009	0.4205	0.4626	0.4164	0.3514	0.4827	0.3982	0.3709	0.4217	0.3914	0.326	0.6968	0.3079	0.2974	0.2632	0.3612	0.5597		0.3728	0.0222		0.9949	1.0052	0.9862	1.7899	1.0578	0.9819	0.9992	1.0192	1.034	1.0183	0.9989	1.0173	1.0521	1.022	1.0366	0.9942	1.0567	1.0857	0.9974
	47.6	0.3389	0.2853	0.2352	0.3988	0.3587	0.3812	0.1174	0.272	0.3997	0.4196	0.4641	0.4147	0.3503	0.4847	0.3962	0.3721	0.4224	0.3939	0.3271	0.6882	0.3072	0.295	0.2631	0.3557	0.5529		0.3718	0.022		0.9949	1.0051	0.9855	1.7907	1.0586	0.9829	1.001	1.0163	1.0349	1.0165	1.0007	1.0157	1.0526	1.0205	1.0354	0.9907	1.0545	1.0855	0.9995
	47.8	0.3352	0.2819	0.2372	0.3978	0.3588	0.3859	0.1162	0.2744	0.3991	0.4192	0.4617	0.4135	0.3542	0.4838	0.3976	0.3722	0.4228	0.391	0.3181	0.6745	0.3076	0.2957	0.2627	0.3577	0.5464		0.3706	0.0216		0.9951	1.0053	0.9885	1.7933	1.0594	0.9819	1.0036	1.0118	1.0341	1.018	1.0011	1.0153	1.0526	1.0235	1.0353	0.9899	1.0543	1.0874	1.0008
	48	0.3338	0.2792	0.2378	0.398	0.3567	0.3801	0.1154	0.2745	0.3972	0.4175	0.464	0.4143	0.3561	0.4809	0.3945	0.3717	0.4179	0.3862	0.3099	0.6644	0.3076	0.2948	0.2643	0.3583	0.5457		0.3688	0.0213		0.997	1.0076	0.9897	1.7973	1.0612	0.9832	1.0039	1.0103	1.0332	1.0183	1.0038	1.0157	1.0523	1.0205	1.0332	0.9876	1.0551	1.0857	1.0025
	48.2	0.3323	0.2777	0.2413	0.3996	0.3574	0.3755	0.1169	0.273	0.3924	0.4136	0.4666	0.4109	0.3582	0.4825	0.3898	0.37	0.4213	0.3817	0.3147	0.6699	0.3044	0.2966	0.2636	0.3588	0.5461		0.3686	0.0214		0.9946	1.0073	0.9909	1.8012	1.0625	0.9854	1.0027	1.0138	1.0304	1.016	1.0011	1.0141	1.0547	1.0217	1.0326	0.9867	1.0541	1.0849	1.0017
	48.4	0.3316	0.2761	0.2416	0.4	0.3583	0.3772	0.1154	0.2747	0.395	0.4119	0.4668	0.4095	0.3563	0.4785	0.3913	0.3727	0.416	0.3795	0.3245	0.6781	0.3072	0.2981	0.2626	0.3616	0.5466		0.3692	0.0215		0.9924	1.0091	0.9903	1.8054	1.0624	0.9863	1.0032	1.0113	1.0277	1.0138	1.0023	1.0128	1.0557	1.0194	1.0311	0.9835	1.055	1.0859	1.0004
	48.6	0.3315	0.273	0.2427	0.3999	0.3581	0.3719	0.1166	0.275	0.3925	0.4039	0.467	0.409	0.3568	0.4749	0.3907	0.3707	0.416	0.3771	0.316	0.688	0.3096	0.2973	0.262	0.36	0.5477		0.3683	0.0218		0.9902	1.0083	0.9888	1.8108	1.0594	0.9846	1.0026	1.0172	1.0235	1.013	0.9953	1.0116	1.054	1.0205	1.0314	0.984	1.0544	1.0852	1.0008
	48.8	0.3346	0.2734	0.2424	0.3984	0.3569	0.368	0.1174	0.2717	0.3939	0.4021	0.4644	0.4082	0.3538	0.4766	0.3904	0.3717	0.41	0.3745	0.3191	0.6876	0.3112	0.2973	0.2635	0.3587	0.5484		0.3678	0.0217		0.9906	1.0048	0.986	1.8127	1.059	0.9846	1.0014	1.0183	1.024	1.0115	0.9908	1.0102	1.0547	1.0167	1.0306	0.9838	1.0531	1.0867	0.9998
	49	0.3329	0.2728	0.2448	0.3968	0.3572	0.3714	0.1176	0.2735	0.3929	0.3982	0.4626	0.4076	0.3539	0.473	0.3906	0.3728	0.4069	0.3722	0.3234	0.6789	0.3097	0.2976	0.2623	0.3519	0.5483		0.3668	0.0214		0.9899	1.003	0.986	1.813	1.0581	0.9831	1.0006	1.0177	1.0238	1.0126	0.9886	1.0094	1.0551	1.0169	1.0309	0.9839	1.0535	1.0862	1.0015
	49.2	0.331	0.2714	0.2405	0.3951	0.3547	0.3657	0.1164	0.2713	0.3974	0.3951	0.4606	0.4064	0.3506	0.469	0.3902	0.376	0.4025	0.3716	0.3216	0.6684	0.3119	0.2933	0.2616	0.3484	0.5475		0.3647	0.0212		0.992	1.003	0.9852	1.8139	1.0567	0.9817	1.0029	1.0187	1.0264	1.013	0.9894	1.0089	1.0537	1.0159	1.0307	0.9844	1.0555	1.0866	1.0019
	49.4	0.3302	0.2717	0.2379	0.3947	0.3537	0.3645	0.1146	0.2692	0.3978	0.3912	0.4616	0.4061	0.351	0.4715	0.3869	0.3761	0.4057	0.3724	0.3159	0.6614	0.3101	0.2927	0.2609	0.3459	0.5508		0.3638	0.0212		0.9938	1.0005	0.9857	1.8133	1.0575	0.9821	1.0028	1.0268	1.026	1.014	0.99	1.0072	1.0539	1.0152	1.0308	0.9843	1.053	1.085	1.0022
	49.6	0.3311	0.2712	0.2361	0.3938	0.3553	0.3694	0.1124	0.2706	0.4026	0.3969	0.4618	0.4075	0.3495	0.473	0.3892	0.3795	0.4069	0.3722	0.3271	0.6576	0.3068	0.2934	0.2599	0.342	0.5487		0.3646	0.0212		0.9964	1	0.9856	1.8107	1.0603	0.9828	1.0029	1.0222	1.0255	1.0126	0.9925	1.005	1.0552	1.0154	1.0285	0.9811	1.0541	1.0888	1.0015
	49.8	0.3278	0.2695	0.2361	0.3922	0.352	0.3709	0.1124	0.2727	0.4002	0.3971	0.4638	0.4066	0.3548	0.4728	0.3864	0.383	0.4064	0.3683	0.3282	0.6668	0.306	0.2913	0.2574	0.3342	0.5465		0.3641	0.0214		0.9949	1.002	0.9858	1.8127	1.0616	0.9822	1.0045	1.0249	1.025	1.014	0.9918	1.0063	1.0536	1.0152	1.0294	0.982	1.0554	1.0894	1.004
	50	0.3286	0.2687	0.2317	0.393	0.3505	0.3665	0.112	0.2729	0.4006	0.3942	0.4664	0.4046	0.3542	0.4783	0.3859	0.3795	0.4084	0.3662	0.3301	0.674	0.3096	0.2903	0.2556	0.3341	0.5432		0.364	0.0217		0.9944	1.0037	0.9847	1.8145	1.06	0.9838	1.0055	1.027	1.0266	1.016	0.9914	1.0069	1.0553	1.0128	1.0284	0.9833	1.0541	1.0851	1.007
	50.2	0.3303	0.2676	0.2331	0.3937	0.3512	0.3712	0.1097	0.2743	0.401	0.396	0.4634	0.4081	0.3542	0.4804	0.3899	0.3804	0.4085	0.3715	0.3236	0.6777	0.3061	0.2934	0.2552	0.3347	0.5435		0.3648	0.0218		0.991	1.0035	0.9838	1.8185	1.0612	0.9838	1.0045	1.025	1.0254	1.0145	0.9961	1.0067	1.057	1.0108	1.0271	0.9803	1.0555	1.0838	1.0061
	50.4	0.3281	0.267	0.2319	0.3939	0.3497	0.3687	0.109	0.2761	0.3967	0.3933	0.4648	0.4064	0.3549	0.4791	0.3885	0.3798	0.4044	0.3744	0.3256	0.6855	0.3048	0.2897	0.2541	0.3377	0.5386		0.3641	0.0219		0.9879	1.0055	0.9831	1.8176	1.0602	0.9819	1.0058	1.0202	1.0276	1.0146	0.9924	1.008	1.0568	1.0116	1.0269	0.9821	1.0553	1.085	1.0075
	50.6	0.326	0.2661	0.2309	0.394	0.347	0.3619	0.1083	0.2777	0.3923	0.389	0.4626	0.4041	0.3535	0.4817	0.3871	0.3769	0.4061	0.3673	0.319	0.6885	0.3056	0.2894	0.255	0.3339	0.5388		0.3625	0.022		0.987	1.0061	0.9835	1.8187	1.0592	0.9809	1.0059	1.0251	1.0309	1.0161	0.9949	1.0099	1.0564	1.0106	1.0274	0.9844	1.0516	1.0817	1.0081
	50.8	0.3249	0.268	0.2288	0.3947	0.3449	0.3559	0.1062	0.2779	0.3958	0.3902	0.4633	0.4062	0.3487	0.4794	0.3904	0.3762	0.4091	0.3725	0.3123	0.6761	0.3058	0.2886	0.2556	0.3388	0.5433		0.3621	0.0219		0.9877	1.0062	0.9833	1.8181	1.059	0.981	1.0039	1.0254	1.0291	1.0117	0.996	1.0076	1.0572	1.013	1.0246	0.9811	1.0505	1.08	1.008
	51	0.3246	0.2706	0.2262	0.392	0.3431	0.355	0.1071	0.2791	0.3982	0.3929	0.4646	0.4088	0.3517	0.4767	0.3939	0.382	0.4133	0.3798	0.3159	0.6856	0.3028	0.2892	0.2569	0.3359	0.5458		0.3637	0.0222		0.9876	1.0045	0.9839	1.8203	1.0587	0.9788	1.0036	1.0218	1.0287	1.0078	0.9961	1.0071	1.0541	1.014	1.0245	0.978	1.05	1.0857	1.0043
	51.2	0.3227	0.2727	0.2243	0.3889	0.3403	0.3563	0.1091	0.2787	0.3955	0.3924	0.4673	0.4076	0.3542	0.4832	0.3951	0.3817	0.4161	0.3779	0.3202	0.6884	0.3035	0.2888	0.2574	0.3301	0.5449		0.3639	0.0223		0.9899	1.0042	0.9846	1.82	1.0584	0.9778	1.0048	1.022	1.0281	1.0098	0.9915	1.0076	1.0527	1.0144	1.0253	0.98	1.0488	1.0913	1.0067
	51.4	0.3256	0.277	0.2218	0.3865	0.3399	0.357	0.1108	0.2824	0.3963	0.392	0.4672	0.4096	0.3557	0.4898	0.396	0.3809	0.4199	0.3745	0.3187	0.6771	0.3055	0.2916	0.2579	0.3241	0.5444		0.3641	0.022		0.9899	1.0034	0.9838	1.8243	1.0593	0.9778	1.0046	1.0219	1.0281	1.0107	0.9931	1.0066	1.0506	1.014	1.0262	0.9786	1.0487	1.0917	1.0085
	51.6	0.3288	0.2802	0.2213	0.3878	0.3384	0.356	0.1114	0.2815	0.398	0.3897	0.4671	0.4124	0.3586	0.4922	0.3947	0.3822	0.4205	0.3796	0.3225	0.6737	0.3034	0.2899	0.2567	0.3232	0.5456		0.3646	0.022		0.9877	1.0047	0.9832	1.8272	1.0579	0.9764	1.0062	1.0201	1.0264	1.0115	0.9908	1.0074	1.0526	1.0116	1.0271	0.9778	1.0515	1.093	1.0095
	51.8	0.3312	0.2812	0.2187	0.3865	0.3387	0.3506	0.1088	0.2805	0.3959	0.3863	0.4675	0.4135	0.36	0.4967	0.392	0.3817	0.4242	0.376	0.3288	0.6875	0.3036	0.2909	0.2548	0.3216	0.539		0.3646	0.0223		0.9871	1.0035	0.9825	1.8304	1.0565	0.9776	1.0089	1.0174	1.0283	1.0153	0.9905	1.0085	1.0535	1.0136	1.0295	0.979	1.0496	1.093	1.0086
	52	0.3314	0.2815	0.2179	0.3879	0.3376	0.3457	0.1074	0.2812	0.3943	0.3842	0.4671	0.4133	0.3572	0.5008	0.3899	0.3792	0.4233	0.3718	0.3207	0.6676	0.3065	0.2905	0.2528	0.3247	0.5359		0.3628	0.0219		0.9884	1.0028	0.9823	1.8271	1.0561	0.978	1.0105	1.0169	1.0274	1.0153	0.9897	1.0088	1.0568	1.0158	1.0304	0.9808	1.0538	1.095	1.0087
	52.2	0.3354	0.2835	0.2148	0.3887	0.3381	0.338	0.1048	0.2835	0.3987	0.3812	0.4681	0.4136	0.3574	0.4983	0.3859	0.3785	0.4259	0.369	0.3203	0.6611	0.3089	0.2922	0.2508	0.3278	0.5341		0.3623	0.0218		0.988	1.0017	0.9832	1.8273	1.0565	0.9801	1.0108	1.0192	1.0302	1.0187	0.9923	1.0088	1.0582	1.0171	1.0306	0.9824	1.0532	1.0896	1.0082
	52.4	0.337	0.283	0.2166	0.3889	0.3361	0.3325	0.1047	0.2795	0.402	0.3815	0.4694	0.4141	0.3561	0.4979	0.3851	0.3784	0.4297	0.3728	0.3194	0.6651	0.3074	0.2927	0.2503	0.3348	0.5361		0.3629	0.0219		0.9915	1.0035	0.9836	1.8271	1.0556	0.9805	1.012	1.0196	1.0286	1.0166	0.995	1.0087	1.0606	1.0176	1.0301	0.9821	1.0541	1.09	1.0062
	52.6	0.3369	0.2844	0.2168	0.3862	0.3371	0.334	0.1056	0.281	0.4034	0.384	0.4714	0.4138	0.3559	0.4988	0.3855	0.3795	0.4276	0.3745	0.32	0.6708	0.3107	0.2929	0.2499	0.3427	0.5369		0.364	0.022		0.9936	1.0024	0.9834	1.8275	1.0576	0.9818	1.012	1.0191	1.0304	1.0158	0.998	1.0067	1.0577	1.0229	1.0302	0.9818	1.0539	1.0886	1.0061
	52.8	0.3393	0.2838	0.2161	0.3869	0.3363	0.3327	0.1101	0.2859	0.4035	0.3834	0.4726	0.4106	0.3563	0.496	0.3838	0.3756	0.4249	0.3758	0.3194	0.6647	0.3133	0.2968	0.2503	0.3444	0.5389		0.3641	0.0217		0.9933	1.0043	0.9832	1.8261	1.0588	0.9818	1.0118	1.0211	1.0312	1.0153	0.9998	1.0077	1.0583	1.0199	1.029	0.9842	1.0573	1.0897	1.0049
	53	0.3416	0.2832	0.2173	0.3863	0.3366	0.3337	0.1083	0.2825	0.4037	0.3846	0.4753	0.4111	0.356	0.4944	0.3801	0.3714	0.4239	0.3765	0.3281	0.6734	0.3107	0.2998	0.2509	0.3447	0.5386		0.3645	0.0219		0.9937	1.0067	0.9805	1.8301	1.0581	0.9822	1.0122	1.0247	1.0322	1.017	1.0009	1.0081	1.0567	1.0197	1.0292	0.9846	1.0531	1.0872	1.0051
	53.2	0.3442	0.2825	0.2178	0.3865	0.3355	0.3314	0.1102	0.2816	0.4026	0.385	0.4751	0.4091	0.3558	0.4956	0.3774	0.3666	0.4257	0.3781	0.3258	0.6725	0.3085	0.2976	0.2525	0.3465	0.5403		0.3642	0.0219		0.9937	1.0076	0.9783	1.8251	1.0577	0.981	1.0125	1.0251	1.0302	1.0149	1.0031	1.0076	1.0564	1.0207	1.0279	0.9818	1.0529	1.0893	1.0051
	53.4	0.3461	0.2803	0.2156	0.3849	0.3362	0.3303	0.1099	0.2851	0.4027	0.3879	0.4755	0.4089	0.3558	0.4927	0.3771	0.3614	0.422	0.3793	0.328	0.6633	0.3088	0.2949	0.2523	0.3424	0.5375		0.3632	0.0216		0.992	1.007	0.9774	1.8241	1.0581	0.983	1.013	1.0257	1.0308	1.0149	1.0004	1.0067	1.0567	1.0202	1.0264	0.9803	1.0537	1.0889	1.0042
	53.6	0.3464	0.2759	0.2146	0.3859	0.3342	0.3307	0.1089	0.2863	0.401	0.3897	0.477	0.409	0.3567	0.4894	0.375	0.3577	0.4226	0.3813	0.3248	0.6639	0.3024	0.2949	0.2528	0.3426	0.5343		0.3623	0.0217		0.9924	1.0073	0.977	1.8241	1.0569	0.9844	1.0144	1.0301	1.0288	1.0157	0.9946	1.0081	1.0575	1.017	1.0256	0.9805	1.0548	1.0906	1.0052
	53.8	0.3466	0.2746	0.215	0.3848	0.3347	0.3322	0.1034	0.2817	0.4022	0.3922	0.4783	0.4146	0.3564	0.4882	0.3757	0.3569	0.4237	0.3844	0.3253	0.6567	0.2965	0.2897	0.2523	0.3381	0.5313		0.3614	0.0217		0.9936	1.0078	0.976	1.8246	1.0553	0.9835	1.0146	1.0324	1.028	1.0157	0.9916	1.0076	1.0567	1.0169	1.0261	0.9783	1.0543	1.0901	1.0075
	54	0.3456	0.2731	0.2136	0.3852	0.3337	0.3312	0.1033	0.2843	0.3962	0.392	0.4805	0.4109	0.3585	0.4914	0.372	0.3572	0.4264	0.3855	0.3234	0.6556	0.2931	0.2841	0.2508	0.333	0.5309		0.3605	0.0218		0.9921	1.0062	0.9781	1.8232	1.0567	0.9843	1.0145	1.0322	1.0294	1.0193	0.9921	1.0095	1.0576	1.0156	1.0265	0.9796	1.0559	1.0899	1.0077
	54.2	0.3402	0.2695	0.214	0.385	0.3356	0.3326	0.1028	0.2872	0.393	0.3969	0.4805	0.4131	0.357	0.4916	0.3739	0.3571	0.4189	0.3882	0.3246	0.6581	0.29	0.2829	0.2483	0.3344	0.5283		0.3601	0.0219		0.9906	1.007	0.9775	1.8265	1.0558	0.9847	1.017	1.0298	1.0299	1.0174	0.9948	1.0116	1.0605	1.017	1.0274	0.9817	1.0557	1.09	1.0081
	54.4	0.3403	0.2668	0.2131	0.3856	0.3331	0.3353	0.1038	0.2838	0.3897	0.4	0.4793	0.4123	0.3563	0.488	0.3714	0.3583	0.4203	0.387	0.3229	0.6705	0.2877	0.2816	0.2475	0.3339	0.5304		0.36	0.0222		0.9939	1.0053	0.9772	1.8267	1.0545	0.9829	1.0166	1.0269	1.0294	1.0197	0.9954	1.0127	1.0613	1.0212	1.0282	0.9805	1.0566	1.0902	1.0084
	54.6	0.343	0.2666	0.2121	0.3857	0.3338	0.3321	0.1065	0.2821	0.39	0.4037	0.4776	0.4113	0.3523	0.4919	0.3745	0.3564	0.421	0.3859	0.3258	0.6634	0.2927	0.281	0.2462	0.3277	0.5294		0.3597	0.022		0.9925	1.0043	0.978	1.8242	1.0556	0.982	1.0158	1.024	1.0309	1.0205	0.9978	1.0137	1.0627	1.0218	1.0281	0.9817	1.0547	1.0894	1.0084
	54.8	0.3451	0.2641	0.2111	0.3862	0.3333	0.3349	0.1096	0.2844	0.3856	0.4047	0.4786	0.4075	0.3519	0.4947	0.3749	0.3543	0.4209	0.3863	0.3265	0.6658	0.2909	0.2804	0.2448	0.324	0.5262		0.3595	0.0221		0.9903	1.0063	0.9788	1.8245	1.0574	0.9828	1.0157	1.0254	1.0304	1.02	1.0006	1.0113	1.0646	1.0232	1.026	0.9787	1.0552	1.088	1.0079
	55	0.3463	0.261	0.2126	0.3853	0.3339	0.3365	0.1101	0.2862	0.3907	0.4066	0.4723	0.4112	0.3513	0.4964	0.3789	0.3529	0.4186	0.3886	0.3262	0.652	0.2903	0.2807	0.2458	0.333	0.523		0.3596	0.0216		0.9879	1.0066	0.977	1.8259	1.0577	0.9833	1.0178	1.0285	1.0296	1.0202	0.9938	1.0107	1.0639	1.0253	1.0244	0.9775	1.0555	1.0875	1.0092
	55.2	0.3538	0.2637	0.2106	0.3854	0.3289	0.3393	0.1104	0.2845	0.3902	0.4082	0.4718	0.4122	0.3507	0.4937	0.3777	0.3546	0.4193	0.3857	0.3306	0.6503	0.2905	0.28	0.246	0.3224	0.5181		0.3591	0.0215		0.99	1.0044	0.9754	1.8268	1.0575	0.9815	1.0159	1.0283	1.0319	1.0243	0.9885	1.0106	1.0626	1.0209	1.0239	0.9773	1.0543	1.0861	1.0075
	55.4	0.3531	0.263	0.2115	0.3859	0.3283	0.3399	0.1107	0.2865	0.3913	0.408	0.4757	0.4143	0.3538	0.5005	0.3815	0.3544	0.4176	0.3805	0.3343	0.636	0.2891	0.2791	0.2459	0.317	0.5085		0.3587	0.0212		0.9875	1.0049	0.9757	1.8265	1.0596	0.9823	1.0167	1.0289	1.0316	1.0228	0.99	1.0109	1.0627	1.0194	1.0225	0.9782	1.0549	1.0872	1.0089
	55.6	0.3524	0.2649	0.2127	0.3852	0.3264	0.3416	0.1086	0.286	0.3858	0.4036	0.4782	0.4136	0.3583	0.4985	0.3802	0.3542	0.4145	0.3785	0.3294	0.6326	0.2872	0.279	0.2479	0.3204	0.5066		0.3578	0.0211		0.9878	1.0069	0.9747	1.8283	1.0595	0.9815	1.0168	1.0235	1.0321	1.0248	0.9859	1.0129	1.0613	1.0198	1.0237	0.9785	1.0554	1.0872	1.0089
	55.8	0.354	0.2673	0.2126	0.3844	0.3246	0.3403	0.1084	0.2872	0.3868	0.4023	0.4724	0.4119	0.3576	0.4989	0.3782	0.3551	0.4134	0.3755	0.3281	0.6321	0.2899	0.2794	0.249	0.3246	0.5073		0.3576	0.021		0.9877	1.0046	0.973	1.8299	1.0591	0.9807	1.0164	1.022	1.0328	1.0276	0.9865	1.0151	1.063	1.0184	1.0256	0.9817	1.0536	1.0901	1.0086
	56	0.3542	0.2711	0.2127	0.384	0.3221	0.3434	0.1075	0.2856	0.3839	0.4019	0.4744	0.4091	0.3562	0.4963	0.3801	0.3557	0.4116	0.3737	0.3248	0.638	0.2912	0.2811	0.2485	0.3196	0.5088		0.3574	0.0211		0.9885	1.005	0.973	1.8307	1.0591	0.9795	1.0149	1.022	1.0343	1.0263	0.9916	1.0171	1.0656	1.0197	1.027	0.982	1.0532	1.0887	1.0105
	56.2	0.3509	0.2695	0.2133	0.3817	0.3222	0.3405	0.1067	0.2862	0.3782	0.3937	0.4751	0.4042	0.3558	0.5001	0.382	0.3532	0.4127	0.3715	0.3204	0.6317	0.2934	0.2822	0.25	0.326	0.5075		0.3563	0.0209		0.9865	1.0063	0.9745	1.831	1.06	0.98	1.0166	1.0201	1.0319	1.0277	0.9967	1.0172	1.067	1.0211	1.0273	0.9821	1.0538	1.0915	1.0114
	56.4	0.3514	0.272	0.2136	0.3818	0.3211	0.3437	0.103	0.2815	0.3739	0.3893	0.4702	0.4006	0.3532	0.4971	0.3828	0.3556	0.4158	0.3777	0.3126	0.6329	0.2935	0.2828	0.2497	0.3313	0.5106		0.3559	0.021		0.9884	1.0058	0.9737	1.8316	1.0584	0.9779	1.0163	1.0187	1.033	1.0347	0.9972	1.0191	1.0673	1.02	1.0292	0.9835	1.0492	1.093	1.0117
	56.6	0.349	0.2694	0.2136	0.3806	0.3209	0.347	0.1022	0.283	0.38	0.3873	0.4667	0.4014	0.3497	0.4968	0.3849	0.358	0.4149	0.3822	0.3121	0.6288	0.2929	0.2817	0.2478	0.3333	0.5115		0.3558	0.0209		0.9881	1.0053	0.9742	1.8298	1.0592	0.9787	1.0152	1.0188	1.0326	1.0361	1.0018	1.0166	1.0696	1.0204	1.0291	0.981	1.048	1.0929	1.0137
	56.8	0.3466	0.2682	0.2144	0.3804	0.3187	0.3476	0.0993	0.2799	0.3796	0.3849	0.4721	0.401	0.3506	0.4977	0.3886	0.3586	0.4149	0.3786	0.3157	0.6305	0.2919	0.2801	0.2478	0.3339	0.5096		0.3556	0.0211		0.9862	1.0064	0.9733	1.829	1.0582	0.9777	1.0173	1.0173	1.0324	1.0371	0.9989	1.0155	1.0679	1.0235	1.0288	0.978	1.0469	1.0922	1.0155
	57	0.3417	0.2665	0.2111	0.3824	0.3192	0.3471	0.0997	0.2804	0.3821	0.3817	0.4727	0.4016	0.3488	0.4985	0.3893	0.3602	0.4149	0.3758	0.3133	0.6277	0.2945	0.2794	0.25	0.3358	0.5077		0.3553	0.021		0.9868	1.006	0.9721	1.8274	1.0573	0.9754	1.0179	1.0153	1.0292	1.0417	0.9957	1.0126	1.0646	1.0206	1.0266	0.976	1.0453	1.0957	1.0146
	57.2	0.3409	0.2677	0.2097	0.3822	0.3196	0.3437	0.0993	0.279	0.3863	0.3831	0.4767	0.4021	0.3499	0.4971	0.3905	0.3609	0.4146	0.3761	0.3174	0.6286	0.296	0.2782	0.2487	0.3375	0.5122		0.3559	0.0212		0.9875	1.0055	0.9711	1.8277	1.0583	0.9745	1.0188	1.0175	1.0287	1.045	0.9906	1.0101	1.0617	1.0193	1.0263	0.9743	1.0436	1.0964	1.0159
	57.4	0.3398	0.2688	0.2099	0.379	0.3232	0.3416	0.1017	0.2828	0.3901	0.3822	0.4772	0.4035	0.3477	0.4982	0.3924	0.3593	0.413	0.3767	0.3224	0.6289	0.3004	0.2792	0.2506	0.3354	0.5168		0.3568	0.0211		0.9853	1.0052	0.9708	1.8244	1.0583	0.9749	1.0181	1.0191	1.0273	1.046	0.9861	1.0055	1.0603	1.0185	1.0243	0.97	1.0444	1.0955	1.0176
	57.6	0.34	0.2701	0.2073	0.3777	0.3216	0.3351	0.0998	0.2831	0.3841	0.3819	0.4807	0.4003	0.3502	0.4971	0.391	0.3574	0.4145	0.3763	0.3312	0.6376	0.3017	0.2781	0.2526	0.3327	0.5157		0.3567	0.0213		0.9846	1.0032	0.9703	1.8234	1.0594	0.9747	1.0189	1.0232	1.0277	1.0483	0.9815	1.0027	1.0581	1.0155	1.0233	0.9684	1.0425	1.0986	1.0171
	57.8	0.3384	0.2696	0.2054	0.3759	0.3219	0.3394	0.1015	0.286	0.3814	0.3782	0.4789	0.4005	0.3492	0.4975	0.3914	0.3578	0.4133	0.3781	0.3324	0.6351	0.3013	0.2801	0.2546	0.332	0.5171		0.3567	0.0212		0.9865	1.0038	0.9703	1.8227	1.0594	0.9736	1.0187	1.0254	1.0276	1.0481	0.9757	0.9976	1.0568	1.0093	1.02	0.9647	1.0377	1.0988	1.0193
	58	0.34	0.2704	0.205	0.3724	0.3232	0.3372	0.0999	0.2858	0.3787	0.3754	0.4825	0.3983	0.3509	0.4963	0.3882	0.3565	0.4164	0.3789	0.3373	0.6412	0.2992	0.2787	0.2535	0.3315	0.516		0.3565	0.0214		0.987	1.0032	0.9704	1.8223	1.0605	0.9734	1.0197	1.0261	1.0262	1.0407	0.9672	0.9897	1.0544	1.0071	1.0166	0.9572	1.03	1.0981	1.0189
	58.2	0.336	0.2693	0.2052	0.3707	0.324	0.3408	0.0971	0.2877	0.3785	0.3747	0.4756	0.3981	0.3506	0.4973	0.3873	0.3572	0.4182	0.3803	0.3335	0.6404	0.2977	0.2811	0.2559	0.3321	0.5143		0.3561	0.0213		0.9877	1.0041	0.9712	1.8207	1.0606	0.9718	1.0186	1.026	1.0199	1.027	0.9524	0.9791	1.05	1.005	1.0114	0.9454	1.0175	1.0991	1.0193
	58.4	0.3332	0.2675	0.2027	0.3736	0.3219	0.3409	0.0956	0.2912	0.3765	0.3711	0.4758	0.396	0.3482	0.4939	0.3842	0.3568	0.4164	0.3811	0.333	0.634	0.2965	0.2803	0.257	0.3347	0.5133		0.355	0.0211		0.9878	1.0036	0.9707	1.8257	1.0632	0.9712	1.0204	1.0272	1.011	1.0079	0.9345	0.9671	1.0433	0.997	1.0041	0.9329	1.0043	1.1016	1.0182
	58.6	0.3303	0.2676	0.202	0.3727	0.3237	0.3454	0.0958	0.2884	0.3754	0.3653	0.4713	0.394	0.3462	0.4941	0.3828	0.3525	0.4135	0.3777	0.3271	0.624	0.2977	0.2794	0.2553	0.3365	0.5102		0.3532	0.0208		0.9901	1.0062	0.9701	1.8302	1.0625	0.9694	1.0217	1.0284	0.9975	0.9849	0.9117	0.9547	1.0332	0.986	0.9954	0.9178	0.995	1.0992	1.0185
	58.8	0.3257	0.2675	0.2012	0.3715	0.3265	0.3386	0.0944	0.2835	0.3733	0.3651	0.466	0.3924	0.3454	0.4897	0.3798	0.3509	0.4138	0.3792	0.3248	0.6124	0.2963	0.2793	0.2528	0.3368	0.5097		0.3511	0.0206		0.991	1.0057	0.971	1.8306	1.0647	0.9694	1.0222	1.0317	0.9867	0.9695	0.8901	0.9463	1.0209	0.9748	0.9911	0.907	0.9925	1.1008	1.0158
	59	0.325	0.2668	0.2005	0.3712	0.3237	0.3391	0.0975	0.2844	0.3708	0.3665	0.4586	0.3914	0.3431	0.49	0.3815	0.348	0.4138	0.3787	0.3256	0.6051	0.2963	0.2795	0.2542	0.3391	0.5077		0.3503	0.0203		0.9907	1.0076	0.9721	1.8321	1.0666	0.9695	1.0215	1.0291	0.9804	0.96	0.8744	0.9432	1.0134	0.9618	0.9906	0.9025	0.9958	1.1034	1.0157
	59.2	0.3238	0.2644	0.2	0.3737	0.3229	0.3397	0.0972	0.284	0.369	0.3636	0.4624	0.3936	0.3424	0.4871	0.3817	0.3477	0.4112	0.3789	0.3327	0.6077	0.294	0.2781	0.2532	0.3363	0.5084		0.3502	0.0204		0.9905	1.0088	0.9711	1.8323	1.0665	0.9706	1.0235	1.0327	0.9822	0.9594	0.8696	0.9472	1.0114	0.9519	0.9924	0.9064	1.0069	1.1054	1.0172
	59.4	0.3185	0.262	0.2006	0.369	0.3237	0.3348	0.0976	0.2774	0.3674	0.3644	0.4626	0.3924	0.3463	0.4899	0.3826	0.349	0.4099	0.3719	0.3341	0.6125	0.2911	0.2788	0.2503	0.3327	0.5019		0.3488	0.0205		0.9907	1.0107	0.9712	1.8285	1.0647	0.971	1.0235	1.0353	0.9889	0.9693	0.8763	0.9553	1.0134	0.9492	0.9992	0.9165	1.0213	1.1035	1.019
	59.6	0.3182	0.2613	0.2	0.3688	0.3227	0.3297	0.0985	0.28	0.3679	0.3677	0.466	0.3933	0.3461	0.4913	0.3841	0.3507	0.4115	0.371	0.3344	0.6094	0.2871	0.28	0.25	0.3337	0.5033		0.3491	0.0205		0.9866	1.0112	0.971	1.8259	1.0652	0.9725	1.0248	1.0358	0.9995	0.9828	0.8961	0.9666	1.022	0.9554	1.0081	0.9309	1.0324	1.1038	1.0165
	59.8	0.3169	0.2618	0.2012	0.3697	0.322	0.3322	0.0993	0.2834	0.372	0.3705	0.4696	0.3935	0.3457	0.4935	0.3877	0.3496	0.4126	0.372	0.3343	0.6202	0.2858	0.2792	0.2485	0.332	0.5038		0.3503	0.0208		0.9872	1.0104	0.9698	1.8226	1.0625	0.9728	1.0272	1.0385	1.0077	0.9969	0.9179	0.9798	1.0345	0.9662	1.0148	0.9448	1.0415	1.1033	1.0176
	60	0.3166	0.2629	0.2025	0.3694	0.3226	0.3306	0.0972	0.281	0.3762	0.3696	0.47	0.3966	0.3483	0.4925	0.3872	0.3538	0.4152	0.3755	0.331	0.6304	0.2847	0.2778	0.2458	0.3277	0.5047		0.3508	0.0212		0.9897	1.0084	0.9702	1.8225	1.0622	0.974	1.0294	1.045	1.0177	1.0099	0.9413	0.9891	1.0437	0.9812	1.02	0.9573	1.0469	1.1021	1.0178
	60.2	0.3189	0.2646	0.2022	0.3676	0.3234	0.3265	0.0984	0.28	0.3769	0.3743	0.4679	0.3953	0.3477	0.4898	0.3851	0.3537	0.4167	0.3783	0.3276	0.6205	0.2872	0.2763	0.2452	0.3324	0.5037		0.3504	0.0209		0.989	1.0078	0.9719	1.8228	1.0637	0.9754	1.0302	1.0397	1.0213	1.0172	0.9629	0.996	1.0518	0.9927	1.0222	0.9639	1.0512	1.099	1.0165
	60.4	0.3235	0.2659	0.2014	0.3669	0.3228	0.3294	0.0994	0.2809	0.3764	0.3762	0.465	0.3949	0.3478	0.4886	0.3848	0.3523	0.4194	0.3819	0.3271	0.6203	0.2896	0.2771	0.2447	0.3325	0.5038		0.3509	0.0208		0.9914	1.0098	0.9724	1.8227	1.0639	0.976	1.0315	1.0415	1.0261	1.0237	0.9743	1.0027	1.0555	1.0037	1.0249	0.9711	1.0515	1.0971	1.0145
	60.6	0.3268	0.2658	0.2008	0.368	0.3228	0.3321	0.0989	0.2806	0.3777	0.377	0.4609	0.3975	0.3462	0.4881	0.3822	0.3547	0.4232	0.384	0.3266	0.6226	0.2906	0.2777	0.2446	0.3299	0.5057		0.3514	0.0209		0.9952	1.0074	0.9736	1.8242	1.0648	0.9763	1.0304	1.0486	1.028	1.0267	0.9836	1.0056	1.0613	1.0102	1.0252	0.9733	1.055	1.0973	1.0141
	60.8	0.33	0.263	0.2007	0.3687	0.3204	0.3312	0.0996	0.2804	0.3743	0.3784	0.4548	0.3978	0.346	0.4836	0.3764	0.3525	0.4221	0.3844	0.3238	0.621	0.2927	0.2758	0.2475	0.3348	0.503		0.3505	0.0207		0.9937	1.0098	0.9752	1.8248	1.0682	0.9768	1.0291	1.0451	1.0303	1.0294	0.9913	1.0074	1.0643	1.0169	1.0258	0.9762	1.0543	1.0957	1.0147
	61	0.3325	0.26	0.1979	0.3685	0.3186	0.33	0.0967	0.2831	0.3726	0.3802	0.4512	0.3959	0.3418	0.4804	0.3751	0.3467	0.418	0.3826	0.3261	0.6119	0.2942	0.2758	0.2473	0.3308	0.5034		0.3489	0.0205		0.9937	1.0114	0.974	1.8235	1.0664	0.975	1.0285	1.0467	1.0289	1.026	0.9994	1.0067	1.069	1.0184	1.0248	0.9748	1.0558	1.0991	1.0141
	61.2	0.334	0.2576	0.1979	0.369	0.319	0.3308	0.0964	0.2813	0.3742	0.3812	0.449	0.3932	0.3399	0.4781	0.3749	0.3451	0.4184	0.3786	0.321	0.6168	0.2924	0.2758	0.2485	0.3272	0.4984		0.348	0.0205		0.9936	1.0107	0.9741	1.8243	1.0674	0.976	1.0265	1.0524	1.0309	1.0283	0.997	1.0057	1.0683	1.0232	1.0258	0.9757	1.0555	1.1003	1.0137
	61.4	0.3386	0.2556	0.1974	0.3707	0.3155	0.3316	0.0974	0.2824	0.3755	0.3846	0.447	0.3922	0.3375	0.477	0.3721	0.3441	0.4203	0.3781	0.3177	0.6158	0.2904	0.2773	0.2505	0.328	0.497		0.3478	0.0204		0.9915	1.0108	0.9731	1.8241	1.0685	0.9739	1.0252	1.0479	1.0292	1.0258	1.0022	1.0044	1.0706	1.0218	1.0229	0.9724	1.0555	1.1044	1.0144
	61.6	0.3386	0.2529	0.1965	0.3694	0.3145	0.3295	0.0967	0.2807	0.3771	0.3886	0.4466	0.3913	0.3368	0.4737	0.3694	0.3412	0.4185	0.3757	0.3188	0.6085	0.292	0.2776	0.2499	0.3258	0.493		0.3465	0.0202		0.9891	1.0122	0.9722	1.8238	1.0685	0.9722	1.0262	1.0457	1.0293	1.028	0.9992	1.0028	1.0691	1.0245	1.0224	0.9727	1.0547	1.1033	1.0166
	61.8	0.3377	0.2525	0.1942	0.3679	0.3139	0.3299	0.0955	0.2778	0.3802	0.3871	0.4489	0.3867	0.3354	0.4725	0.3708	0.3407	0.4177	0.3764	0.3163	0.6151	0.293	0.2808	0.2497	0.324	0.4924		0.3463	0.0204		0.9903	1.0118	0.9717	1.8244	1.0662	0.9714	1.0266	1.0453	1.0308	1.0287	0.9973	1.0016	1.0663	1.0212	1.0228	0.9726	1.0589	1.1047	1.0143
	62	0.3384	0.255	0.1936	0.367	0.3124	0.3271	0.0986	0.2745	0.3773	0.3866	0.4513	0.3845	0.3343	0.4746	0.3674	0.3409	0.417	0.3765	0.3153	0.6189	0.2934	0.2852	0.2511	0.3289	0.4883		0.3463	0.0204		0.9873	1.0126	0.9724	1.8239	1.0687	0.9718	1.0295	1.0508	1.0341	1.0373	0.995	1.0044	1.0656	1.0223	1.0243	0.9762	1.0588	1.1026	1.0155
	62.2	0.3398	0.2573	0.1933	0.3664	0.3069	0.3277	0.0982	0.2761	0.3767	0.3841	0.45	0.386	0.3327	0.4752	0.3655	0.339	0.418	0.3796	0.3177	0.6191	0.2942	0.2882	0.2494	0.3331	0.4896		0.3466	0.0204		0.9888	1.0137	0.9697	1.8214	1.0672	0.9682	1.0329	1.0474	1.0353	1.0375	1.0024	1.0055	1.0689	1.0222	1.0237	0.977	1.0601	1.1017	1.0159
	62.4	0.3379	0.2582	0.1943	0.3652	0.3066	0.3251	0.0952	0.2726	0.3753	0.3823	0.4509	0.3858	0.3315	0.471	0.3646	0.3366	0.4149	0.3841	0.3228	0.6193	0.2957	0.2872	0.2489	0.333	0.4898		0.3459	0.0204		0.9896	1.0115	0.9709	1.8225	1.0681	0.9711	1.0349	1.0496	1.0365	1.0403	1.0026	1.0054	1.0685	1.029	1.0249	0.9791	1.0594	1.0992	1.0162
	62.6	0.3415	0.2608	0.1955	0.3652	0.3056	0.3257	0.0947	0.2713	0.373	0.3783	0.4559	0.3825	0.3297	0.4711	0.365	0.3328	0.415	0.3873	0.3244	0.6322	0.2945	0.2869	0.2496	0.3311	0.4841		0.3462	0.0207		0.9887	1.0134	0.9706	1.8187	1.0674	0.9713	1.0377	1.0469	1.0349	1.038	1.005	1.0038	1.0697	1.0285	1.024	0.9775	1.0593	1.0994	1.0144
	62.8	0.346	0.2617	0.1971	0.366	0.3055	0.325	0.0946	0.2752	0.3747	0.3805	0.4579	0.3872	0.3261	0.4737	0.3644	0.3326	0.414	0.3928	0.3272	0.6206	0.2932	0.2847	0.248	0.3304	0.4815		0.3464	0.0204		0.9883	1.0132	0.9686	1.8172	1.0681	0.9696	1.0375	1.0479	1.0336	1.0357	1.0008	1.003	1.0704	1.0307	1.0237	0.9778	1.0572	1.1001	1.0136
	63	0.347	0.2626	0.1969	0.3658	0.3046	0.3292	0.0939	0.2781	0.3765	0.3812	0.4615	0.3878	0.3273	0.4696	0.3658	0.332	0.4109	0.3933	0.329	0.6271	0.2939	0.2821	0.2474	0.327	0.4791		0.3468	0.0206		0.9879	1.0111	0.9677	1.8175	1.0666	0.971	1.0384	1.0437	1.0323	1.0308	0.9989	1.0028	1.0702	1.028	1.0226	0.9759	1.056	1.0996	1.0132
	63.2	0.3454	0.2597	0.1981	0.3663	0.3061	0.3268	0.0945	0.2801	0.3726	0.3806	0.4629	0.3879	0.3295	0.4673	0.3667	0.3312	0.4062	0.393	0.3296	0.6214	0.294	0.2801	0.2463	0.3231	0.476		0.3458	0.0204		0.9868	1.0115	0.9679	1.8167	1.0657	0.9714	1.0373	1.0465	1.0313	1.0294	0.9954	1.0009	1.0688	1.0277	1.0223	0.9752	1.0568	1.1013	1.0127
	63.4	0.345	0.2601	0.1959	0.3651	0.307	0.3258	0.095	0.2841	0.3714	0.3752	0.4613	0.3871	0.329	0.468	0.3657	0.3322	0.406	0.3951	0.3305	0.6288	0.2934	0.2784	0.2458	0.3257	0.473		0.3458	0.0205		0.9845	1.0124	0.9673	1.8176	1.0645	0.9705	1.0371	1.0466	1.0309	1.0289	0.9937	1.0007	1.0692	1.0245	1.0229	0.9754	1.0593	1.101	1.0141
	63.6	0.3446	0.2594	0.1961	0.3646	0.3047	0.3249	0.096	0.2865	0.3714	0.3776	0.4566	0.3893	0.3299	0.4642	0.3681	0.3341	0.4105	0.3951	0.3372	0.6307	0.2935	0.2777	0.2447	0.3238	0.473		0.3462	0.0205		0.9857	1.0103	0.9665	1.8181	1.0645	0.97	1.0366	1.0469	1.0332	1.0291	0.9923	1.0025	1.0686	1.0232	1.0224	0.9764	1.061	1.1047	1.0117
	63.8	0.3428	0.259	0.1946	0.3622	0.3036	0.3224	0.0962	0.2824	0.3693	0.3756	0.4559	0.3873	0.3334	0.4598	0.3677	0.3334	0.4154	0.3914	0.336	0.6318	0.2935	0.2793	0.2449	0.3222	0.4729		0.3453	0.0205		0.9852	1.0078	0.968	1.8169	1.065	0.9733	1.0373	1.0476	1.036	1.0315	0.9973	1.0041	1.0702	1.023	1.0226	0.9771	1.0634	1.1058	1.0132
	64	0.3412	0.2573	0.1958	0.3625	0.3055	0.3196	0.0956	0.2798	0.37	0.3734	0.4545	0.3878	0.3321	0.4581	0.3689	0.3349	0.418	0.3932	0.3376	0.621	0.2906	0.2806	0.2446	0.3243	0.4718		0.3447	0.0202		0.9848	1.0095	0.9669	1.8139	1.0654	0.9725	1.0365	1.0428	1.0353	1.0318	1.0015	1.0037	1.0698	1.0253	1.0242	0.9778	1.0644	1.1072	1.0131
	64.2	0.34	0.261	0.1936	0.3613	0.3068	0.3265	0.0962	0.2787	0.3741	0.374	0.4545	0.3853	0.3317	0.4586	0.3682	0.3369	0.4222	0.3945	0.3392	0.6258	0.2901	0.276	0.2435	0.3222	0.4688		0.3452	0.0204		0.9839	1.0087	0.9654	1.813	1.0663	0.9726	1.0357	1.046	1.0351	1.0327	1.0003	1.0047	1.0698	1.0264	1.0251	0.9778	1.0637	1.105	1.0155
	64.4	0.3347	0.2615	0.1948	0.3617	0.3089	0.3277	0.0975	0.2786	0.3735	0.3764	0.4594	0.3856	0.3346	0.4642	0.3712	0.3373	0.4225	0.3879	0.3414	0.6214	0.2899	0.2754	0.2433	0.3212	0.4692		0.3456	0.0203		0.9836	1.0076	0.966	1.8077	1.068	0.9725	1.0367	1.0479	1.0369	1.0344	1.0006	1.0057	1.0693	1.0266	1.0261	0.9786	1.0656	1.1109	1.0132
	64.6	0.329	0.2626	0.194	0.3613	0.3102	0.3239	0.0989	0.2834	0.3749	0.3735	0.4618	0.3833	0.3328	0.4656	0.3713	0.3382	0.4169	0.3884	0.3322	0.6156	0.2876	0.2764	0.2429	0.3224	0.4717		0.3448	0.0202		0.9817	1.008	0.9668	1.8042	1.0684	0.9736	1.0379	1.0457	1.0395	1.0402	1.0052	1.008	1.0699	1.0294	1.0282	0.9801	1.0663	1.112	1.0189
	64.8	0.3279	0.265	0.1954	0.3608	0.3135	0.3226	0.0971	0.2866	0.374	0.37	0.4606	0.3821	0.3326	0.4695	0.372	0.3394	0.4104	0.3825	0.3337	0.6146	0.287	0.2746	0.2411	0.3254	0.4716		0.3444	0.0201		0.9821	1.0098	0.9663	1.8047	1.0665	0.9714	1.0412	1.0467	1.0392	1.0404	1.0074	1.0084	1.0713	1.0307	1.0288	0.9805	1.0659	1.1123	1.0208
	65	0.3241	0.2665	0.1972	0.3586	0.3148	0.3254	0.0971	0.2888	0.372	0.3679	0.4621	0.3796	0.3371	0.4712	0.3695	0.3382	0.4075	0.3714	0.3341	0.6157	0.2859	0.2725	0.2401	0.3279	0.4722		0.3439	0.0201		0.9846	1.0078	0.9675	1.8049	1.0661	0.9727	1.043	1.0501	1.04	1.0401	1.0068	1.0083	1.0732	1.0324	1.0286	0.979	1.0663	1.1104	1.0212
	65.2	0.3193	0.2667	0.1961	0.3563	0.3131	0.3195	0.0967	0.288	0.3668	0.3659	0.463	0.3788	0.3366	0.4749	0.3696	0.3355	0.4018	0.3671	0.3332	0.6127	0.2835	0.273	0.2403	0.3302	0.4744		0.3425	0.0201		0.9852	1.0074	0.9708	1.8057	1.0672	0.9756	1.0453	1.048	1.0406	1.039	1.0073	1.0082	1.0731	1.0329	1.0292	0.9789	1.065	1.1141	1.022
	65.4	0.318	0.2663	0.196	0.3547	0.3117	0.3182	0.0943	0.2858	0.3657	0.3651	0.4597	0.377	0.3335	0.4686	0.3686	0.3322	0.4024	0.3694	0.3295	0.6109	0.282	0.2728	0.2382	0.3342	0.4735		0.3411	0.02		0.9856	1.0099	0.9704	1.8058	1.0653	0.9748	1.0459	1.0518	1.0366	1.0348	1.0053	1.0067	1.0738	1.0338	1.0279	0.9756	1.0641	1.1105	1.0231
	65.6	0.3127	0.2674	0.1969	0.3517	0.3125	0.3212	0.0905	0.2788	0.3646	0.3666	0.4594	0.3746	0.3371	0.4672	0.3687	0.3331	0.3994	0.3671	0.332	0.6134	0.2819	0.2688	0.2385	0.3334	0.4683		0.3402	0.0201		0.9878	1.0103	0.9694	1.8107	1.0645	0.9744	1.0461	1.0587	1.034	1.0334	0.9969	1.0056	1.0725	1.0314	1.0278	0.9763	1.0652	1.1118	1.0224
	65.8	0.3054	0.2672	0.1965	0.3523	0.3106	0.3215	0.0923	0.2804	0.3597	0.3669	0.4605	0.3727	0.3387	0.4651	0.3674	0.3309	0.3991	0.3681	0.331	0.6147	0.2799	0.2677	0.2387	0.3359	0.4689		0.3397	0.0201		0.9875	1.0098	0.9695	1.8087	1.0677	0.9753	1.0475	1.0584	1.0335	1.0357	0.9958	1.006	1.0729	1.0303	1.0288	0.9764	1.0637	1.1103	1.022
	66	0.3018	0.2652	0.1945	0.3521	0.3109	0.3171	0.0961	0.2803	0.3553	0.366	0.4593	0.3718	0.3338	0.4694	0.3693	0.3297	0.4007	0.3751	0.3303	0.6159	0.2814	0.268	0.2397	0.3351	0.4723		0.3396	0.0202		0.9863	1.012	0.9693	1.8082	1.068	0.9739	1.0482	1.0577	1.0331	1.0355	0.995	1.0054	1.0734	1.0306	1.0282	0.9764	1.0655	1.1158	1.0209
	66.2	0.3031	0.2623	0.1966	0.3517	0.3134	0.3193	0.0953	0.2796	0.3547	0.3653	0.4586	0.3723	0.3352	0.4642	0.3716	0.3307	0.4029	0.3748	0.3322	0.6184	0.2823	0.2687	0.24	0.3395	0.4738		0.3403	0.0202		0.9842	1.0126	0.9683	1.8053	1.0673	0.9732	1.0491	1.0631	1.0343	1.0379	0.9905	1.007	1.0733	1.0313	1.03	0.9788	1.0679	1.1154	1.0211
	66.4	0.3013	0.2642	0.1955	0.353	0.3166	0.3213	0.095	0.2809	0.3537	0.3655	0.4625	0.3725	0.3368	0.4611	0.3693	0.3311	0.4018	0.3756	0.3267	0.6195	0.2843	0.2675	0.2404	0.3396	0.4795		0.3406	0.0203		0.9856	1.0105	0.968	1.8052	1.0678	0.9734	1.0505	1.0613	1.0383	1.0408	0.9944	1.0094	1.077	1.0281	1.032	0.9822	1.0689	1.1166	1.0221
	66.6	0.2982	0.2638	0.1955	0.3559	0.3173	0.3234	0.0965	0.2852	0.3498	0.3645	0.4585	0.3747	0.3361	0.4653	0.3685	0.3297	0.4046	0.3724	0.3239	0.6143	0.2846	0.2702	0.2414	0.3468	0.4869		0.3411	0.0202		0.986	1.0101	0.9695	1.8019	1.0688	0.9719	1.0499	1.0598	1.0387	1.037	1.0007	1.0079	1.0804	1.0305	1.0316	0.9809	1.0664	1.1114	1.0232
	66.8	0.2964	0.2631	0.1939	0.3575	0.3163	0.3177	0.0951	0.2876	0.3522	0.3657	0.4607	0.3773	0.3334	0.4681	0.3702	0.3281	0.4079	0.3733	0.3242	0.612	0.2861	0.2717	0.2408	0.3409	0.4896		0.3412	0.0203		0.9869	1.0118	0.9698	1.8034	1.0682	0.9711	1.0485	1.0625	1.0379	1.0337	0.9988	1.0075	1.0795	1.0327	1.0297	0.9808	1.0696	1.1106	1.0198
	67	0.2963	0.2644	0.1933	0.3571	0.3144	0.3171	0.0902	0.2872	0.3526	0.3683	0.4633	0.3788	0.3376	0.4649	0.3715	0.3297	0.4061	0.3705	0.3201	0.6032	0.2859	0.2701	0.2394	0.3362	0.4899		0.3403	0.0202		0.9858	1.012	0.9701	1.8027	1.0683	0.9702	1.0467	1.0646	1.039	1.0349	0.9989	1.0091	1.0781	1.0328	1.0312	0.9849	1.0683	1.1065	1.0226
	67.2	0.2932	0.2659	0.1926	0.3573	0.3148	0.307	0.0905	0.2851	0.3513	0.3696	0.4634	0.3804	0.3362	0.4666	0.3694	0.3276	0.4065	0.3704	0.3146	0.5934	0.2832	0.2736	0.2394	0.3324	0.4904		0.339	0.0201		0.9862	1.0122	0.9694	1.8033	1.0677	0.967	1.0467	1.0652	1.0375	1.0352	1.0035	1.0084	1.08	1.0324	1.0302	0.9833	1.0702	1.1058	1.0228
	67.4	0.2962	0.2661	0.1936	0.3558	0.3111	0.3006	0.0917	0.2861	0.3502	0.368	0.4619	0.3829	0.3367	0.4685	0.3715	0.3271	0.4027	0.3651	0.3128	0.5803	0.2797	0.2731	0.2386	0.332	0.4917		0.3378	0.0198		0.9855	1.0124	0.9677	1.8011	1.0667	0.9656	1.0464	1.0662	1.0385	1.0331	0.9991	1.0065	1.0792	1.0365	1.031	0.9839	1.0659	1.1059	1.0217
	67.6	0.3012	0.2649	0.1948	0.3537	0.3123	0.2962	0.0916	0.281	0.3485	0.3648	0.4635	0.384	0.3383	0.4697	0.3695	0.325	0.4019	0.3691	0.3218	0.5762	0.2807	0.2715	0.2374	0.3283	0.4897		0.3374	0.0197		0.9843	1.0112	0.9662	1.7987	1.0669	0.9666	1.0486	1.0649	1.036	1.0311	0.9983	1.0062	1.0788	1.0357	1.0293	0.9809	1.0649	1.108	1.0199
	67.8	0.3059	0.2671	0.1963	0.3522	0.3144	0.3016	0.0926	0.2766	0.3448	0.3623	0.4604	0.3859	0.3404	0.4686	0.3684	0.3242	0.3981	0.3691	0.3209	0.5643	0.28	0.2728	0.2388	0.3334	0.487		0.337	0.0193		0.9853	1.0098	0.9649	1.7938	1.0662	0.9663	1.0488	1.062	1.0364	1.0295	0.9954	1.0041	1.0774	1.0355	1.0283	0.9783	1.0622	1.1103	1.0229
	68	0.3096	0.2663	0.1977	0.3537	0.3175	0.2971	0.0924	0.2775	0.3461	0.362	0.4573	0.3886	0.3416	0.4673	0.3679	0.3218	0.399	0.3744	0.3215	0.559	0.2787	0.2701	0.2376	0.3392	0.4864		0.3372	0.0192		0.9864	1.0079	0.9651	1.7906	1.0666	0.9689	1.0498	1.0656	1.0358	1.0284	0.9908	1.0023	1.0763	1.0315	1.0268	0.9763	1.062	1.1058	1.0217
	68.2	0.3155	0.2661	0.1976	0.3543	0.3187	0.3007	0.0937	0.2778	0.3484	0.3591	0.458	0.3886	0.344	0.4685	0.3669	0.324	0.3984	0.3752	0.3247	0.563	0.2807	0.2675	0.2362	0.3424	0.4863		0.3383	0.0193		0.99	1.0077	0.9651	1.7875	1.067	0.9704	1.0506	1.0647	1.034	1.0281	0.9883	1.0014	1.0774	1.0289	1.0261	0.9747	1.0596	1.1067	1.0175
	68.4	0.3191	0.2656	0.1998	0.3547	0.3211	0.3009	0.0912	0.278	0.3475	0.3573	0.4584	0.388	0.3438	0.4714	0.3647	0.3225	0.3993	0.3764	0.3333	0.562	0.2838	0.2663	0.2361	0.3406	0.4799		0.3385	0.0192		0.9904	1.0062	0.9667	1.7876	1.0676	0.9707	1.0511	1.07	1.034	1.0298	0.9894	1.0039	1.0778	1.0278	1.0239	0.9738	1.0636	1.1033	1.0197
	68.6	0.3251	0.2672	0.1979	0.3549	0.3221	0.3045	0.0919	0.2795	0.3484	0.358	0.4595	0.3885	0.3429	0.4685	0.3658	0.3223	0.4008	0.3759	0.3274	0.5572	0.2818	0.2637	0.2343	0.3364	0.4807		0.3382	0.0191		0.9906	1.0065	0.9671	1.7851	1.0662	0.9691	1.0499	1.0691	1.0395	1.0357	0.991	1.0076	1.0784	1.0283	1.0273	0.9787	1.0657	1.1052	1.018
	68.8	0.3291	0.2669	0.1969	0.3555	0.3229	0.3043	0.093	0.2785	0.3498	0.359	0.4603	0.3863	0.3415	0.4667	0.3677	0.3248	0.4001	0.3757	0.3303	0.5724	0.2806	0.2615	0.2339	0.3313	0.4785		0.3387	0.0194		0.9877	1.0064	0.9667	1.7838	1.0658	0.9694	1.0489	1.0732	1.0407	1.0378	0.998	1.0099	1.082	1.0287	1.0295	0.9817	1.0696	1.1032	1.0198
	69	0.3335	0.268	0.196	0.3549	0.323	0.3109	0.0939	0.2782	0.3529	0.3565	0.4543	0.3841	0.3378	0.4675	0.3664	0.3245	0.4016	0.3702	0.3341	0.5738	0.2803	0.2622	0.2336	0.324	0.4748		0.3383	0.0193		0.9852	1.0081	0.9637	1.7853	1.0638	0.9663	1.0486	1.0637	1.0428	1.0401	1.0028	1.0125	1.0855	1.0341	1.0311	0.9826	1.0703	1.107	1.022
	69.2	0.337	0.2687	0.1963	0.3538	0.3233	0.3116	0.0955	0.2788	0.355	0.3573	0.4524	0.3842	0.3367	0.4654	0.3657	0.3238	0.4033	0.3746	0.3391	0.5721	0.2774	0.2627	0.2341	0.3245	0.4776		0.3388	0.0192		0.9826	1.0071	0.9617	1.7838	1.0629	0.9636	1.0479	1.0605	1.0455	1.0407	1.0083	1.0143	1.0864	1.0356	1.032	0.9849	1.0728	1.1085	1.0264
	69.4	0.3402	0.2672	0.1938	0.3544	0.3246	0.3163	0.0992	0.2778	0.361	0.3606	0.4521	0.3827	0.3343	0.4641	0.3689	0.3238	0.4046	0.3702	0.3425	0.5789	0.2722	0.2628	0.2324	0.314	0.4736		0.3389	0.0193		0.9792	1.0064	0.9595	1.7778	1.0629	0.9626	1.0494	1.0564	1.0447	1.0422	1.0089	1.0139	1.0859	1.0376	1.0331	0.9854	1.0725	1.11	1.0274
	69.6	0.3439	0.2662	0.1926	0.3562	0.325	0.3162	0.0965	0.2793	0.3658	0.3601	0.452	0.3809	0.3317	0.4626	0.3687	0.3256	0.4027	0.3709	0.3409	0.5792	0.2737	0.2653	0.2325	0.3167	0.4741		0.3392	0.0194		0.9791	1.0056	0.957	1.7774	1.061	0.962	1.0512	1.0547	1.0436	1.0442	1.0059	1.012	1.0854	1.0397	1.0315	0.9841	1.0746	1.1062	1.031
	69.8	0.3454	0.2653	0.193	0.355	0.3252	0.3145	0.096	0.2847	0.3691	0.3608	0.4554	0.3779	0.331	0.4643	0.3661	0.3263	0.4028	0.3782	0.3435	0.5738	0.2754	0.2642	0.2315	0.3154	0.4754		0.3396	0.0193		0.9788	1.0035	0.9564	1.7786	1.0608	0.9609	1.0538	1.0507	1.0453	1.0456	1.0028	1.0144	1.0858	1.0407	1.0317	0.9851	1.0719	1.108	1.0298
	70	0.3475	0.267	0.192	0.3532	0.324	0.3204	0.0979	0.2839	0.3687	0.3622	0.4601	0.3782	0.3299	0.4634	0.3642	0.3278	0.3995	0.388	0.3447	0.5754	0.2755	0.2656	0.2308	0.3165	0.4782		0.3406	0.0194		0.9812	1.0035	0.9566	1.7713	1.0624	0.9606	1.055	1.0486	1.0428	1.0431	1.0042	1.0117	1.0861	1.0407	1.03	0.9831	1.0741	1.1106	1.0311
	70.2	0.3482	0.2664	0.1912	0.3541	0.323	0.3243	0.096	0.2846	0.3655	0.3604	0.4617	0.3744	0.3265	0.4634	0.3647	0.3259	0.3973	0.3857	0.3417	0.5835	0.278	0.2636	0.2296	0.3089	0.4731		0.3397	0.0196		0.9787	1.003	0.9571	1.7678	1.0621	0.9623	1.0577	1.0483	1.0441	1.045	0.9978	1.0135	1.0844	1.0434	1.03	0.9839	1.0706	1.107	1.032
	70.4	0.3495	0.266	0.1916	0.3536	0.3221	0.3226	0.0943	0.2865	0.3658	0.3567	0.4591	0.3731	0.3258	0.4637	0.3624	0.3261	0.3953	0.3923	0.3383	0.579	0.2822	0.265	0.2304	0.3165	0.4754		0.3397	0.0194		0.9831	1.0046	0.9561	1.7688	1.0604	0.9618	1.0586	1.0427	1.0429	1.0429	1.0002	1.0114	1.0849	1.0405	1.028	0.9816	1.0717	1.1095	1.0311
	70.6	0.3445	0.2633	0.1935	0.3522	0.3221	0.3196	0.0963	0.2864	0.3669	0.3574	0.4588	0.3721	0.3247	0.4618	0.3601	0.3255	0.394	0.3953	0.3424	0.5816	0.2832	0.2673	0.232	0.3134	0.4689		0.3393	0.0193		0.9844	1.0043	0.9578	1.7666	1.0628	0.9626	1.0586	1.0481	1.043	1.0406	0.9967	1.0135	1.085	1.0417	1.029	0.9818	1.0702	1.1134	1.0319
	70.8	0.3452	0.2616	0.1939	0.3516	0.3221	0.3227	0.097	0.2802	0.368	0.3576	0.4554	0.3743	0.3229	0.4583	0.361	0.3262	0.3971	0.3861	0.3413	0.5805	0.2825	0.2662	0.232	0.311	0.4627		0.3383	0.0192		0.9853	1.0061	0.9576	1.7612	1.0626	0.9619	1.0597	1.0478	1.0403	1.0394	0.9989	1.0102	1.0833	1.0408	1.0274	0.9782	1.0713	1.1115	1.0331
	71	0.3427	0.2581	0.1961	0.3508	0.3224	0.3184	0.0959	0.2814	0.3715	0.3582	0.4556	0.3728	0.3228	0.4593	0.3607	0.3254	0.3963	0.3819	0.3338	0.5697	0.2833	0.2673	0.2328	0.3096	0.4569		0.337	0.0189		0.9876	1.0059	0.958	1.7633	1.0613	0.9606	1.0598	1.0573	1.0429	1.0426	0.9906	1.0118	1.0822	1.0405	1.028	0.9786	1.0724	1.1105	1.0325
	71.2	0.3424	0.2571	0.1986	0.3521	0.3227	0.3192	0.0954	0.2792	0.3744	0.3602	0.4551	0.3753	0.3235	0.4575	0.3603	0.3285	0.3931	0.3865	0.3326	0.5588	0.2818	0.2689	0.2337	0.3097	0.4521		0.3367	0.0186		0.9921	1.0065	0.9589	1.7629	1.0633	0.9607	1.058	1.0592	1.0433	1.0423	0.9953	1.0127	1.083	1.0377	1.0282	0.98	1.0758	1.1132	1.032
	71.4	0.337	0.2593	0.1991	0.3526	0.3223	0.3196	0.0953	0.2763	0.373	0.3614	0.4572	0.3756	0.3218	0.455	0.3558	0.328	0.3951	0.3885	0.3352	0.5595	0.2799	0.2675	0.2342	0.3126	0.4507		0.3365	0.0186		0.9908	1.0072	0.9607	1.761	1.0656	0.9607	1.0575	1.0635	1.046	1.0436	0.9964	1.0158	1.0839	1.0415	1.0305	0.9802	1.0786	1.1098	1.0311
	71.6	0.335	0.261	0.1982	0.3537	0.3181	0.319	0.0958	0.2758	0.3722	0.3613	0.4544	0.3767	0.3209	0.4548	0.3569	0.3308	0.3959	0.3836	0.3324	0.5655	0.2807	0.2651	0.232	0.3164	0.4507		0.3363	0.0187		0.9906	1.0085	0.9596	1.7629	1.0648	0.9587	1.0582	1.0671	1.0463	1.0437	1.001	1.0164	1.084	1.0422	1.0305	0.9812	1.0794	1.1114	1.0278
	71.8	0.3299	0.2611	0.1982	0.353	0.3183	0.3163	0.0943	0.2768	0.3684	0.3582	0.4563	0.3718	0.3205	0.4538	0.353	0.3287	0.3943	0.3904	0.3305	0.5559	0.279	0.2662	0.2326	0.3217	0.4498		0.3352	0.0185		0.9912	1.0079	0.9595	1.7662	1.0651	0.9586	1.0565	1.0727	1.0491	1.0438	0.9996	1.018	1.0859	1.0429	1.0314	0.9838	1.0789	1.1179	1.0283
	72	0.3262	0.2618	0.1969	0.3539	0.3172	0.3106	0.0966	0.2737	0.3634	0.3545	0.4554	0.3729	0.3175	0.4514	0.3539	0.3275	0.3948	0.3935	0.3386	0.5607	0.2784	0.2645	0.2324	0.3312	0.4484		0.335	0.0186		0.9904	1.0077	0.9593	1.766	1.0656	0.9596	1.0584	1.0722	1.0482	1.0425	1.0059	1.0181	1.0873	1.0444	1.0309	0.9841	1.0768	1.1178	1.0294
	72.2	0.3229	0.2615	0.1956	0.3538	0.3137	0.3102	0.0973	0.2759	0.3597	0.3533	0.4541	0.373	0.315	0.4505	0.3502	0.3281	0.3978	0.3926	0.3418	0.5604	0.278	0.2652	0.2325	0.3352	0.4482		0.3347	0.0186		0.9909	1.0068	0.9577	1.7661	1.0646	0.9589	1.0602	1.0702	1.0474	1.0428	1.0049	1.0156	1.0865	1.049	1.0302	0.9823	1.0776	1.1225	1.0293
	72.4	0.3204	0.2577	0.1961	0.3526	0.3124	0.309	0.0981	0.2734	0.3554	0.3517	0.4514	0.3725	0.3134	0.4519	0.3526	0.3294	0.3933	0.3975	0.3344	0.5594	0.2783	0.2679	0.2325	0.336	0.4484		0.3338	0.0185		0.9915	1.0071	0.9573	1.7648	1.0635	0.9608	1.0611	1.0701	1.0493	1.0454	1.0021	1.0155	1.0861	1.0468	1.029	0.984	1.0763	1.1247	1.0346
	72.6	0.321	0.2579	0.1966	0.3498	0.3142	0.3109	0.0988	0.2737	0.3507	0.3498	0.4529	0.3695	0.312	0.4508	0.3477	0.325	0.3926	0.4004	0.3341	0.5581	0.2759	0.2678	0.2344	0.3397	0.4491		0.3333	0.0185		0.9926	1.008	0.957	1.762	1.0643	0.9613	1.0625	1.0632	1.0506	1.0459	1.0049	1.0153	1.0883	1.0433	1.029	0.9848	1.0752	1.123	1.0388
	72.8	0.3219	0.2599	0.1957	0.3516	0.3123	0.3133	0.1019	0.2728	0.3484	0.3483	0.4529	0.3741	0.3109	0.4482	0.3489	0.3261	0.3924	0.3977	0.3384	0.5707	0.2777	0.2687	0.2335	0.3387	0.4492		0.3342	0.0186		0.9913	1.0067	0.9575	1.7602	1.0655	0.9624	1.0636	1.0605	1.0497	1.0451	1.0054	1.0146	1.0892	1.0448	1.0282	0.9836	1.0768	1.1227	1.0409
	73	0.3216	0.2612	0.1961	0.3519	0.3155	0.3173	0.102	0.2737	0.3451	0.3493	0.4528	0.3708	0.3114	0.445	0.3472	0.325	0.393	0.3943	0.3356	0.5786	0.2762	0.2694	0.2328	0.332	0.4485		0.3338	0.0187		0.9891	1.0058	0.9573	1.7602	1.0656	0.9619	1.0627	1.0608	1.0514	1.0482	1.0022	1.0178	1.0885	1.0461	1.0305	0.9852	1.0762	1.1222	1.0421
	73.2	0.3177	0.2625	0.1953	0.3498	0.3179	0.3199	0.1022	0.2723	0.3445	0.3478	0.4539	0.3685	0.3148	0.448	0.3481	0.3212	0.3925	0.3957	0.3319	0.5785	0.2723	0.2671	0.2324	0.3316	0.4527		0.3336	0.0188		0.9869	1.0067	0.9567	1.7564	1.0644	0.961	1.0643	1.0625	1.0504	1.045	1.0049	1.0158	1.0923	1.0427	1.0291	0.983	1.075	1.117	1.0428
	73.4	0.3187	0.2673	0.1929	0.3491	0.3197	0.3264	0.1031	0.2738	0.3417	0.3466	0.4551	0.3675	0.3163	0.4448	0.3467	0.3188	0.3935	0.384	0.3372	0.5862	0.2691	0.2627	0.2301	0.3251	0.4478		0.333	0.0189		0.988	1.0055	0.9551	1.754	1.0641	0.9599	1.0651	1.0611	1.0486	1.0439	1.0012	1.0141	1.0922	1.0498	1.0294	0.9834	1.074	1.1202	1.0401
	73.6	0.316	0.2684	0.1915	0.3497	0.3199	0.3247	0.1048	0.2681	0.3386	0.3443	0.4534	0.3675	0.3173	0.4453	0.3468	0.3178	0.3927	0.3838	0.3339	0.5739	0.2661	0.2609	0.2281	0.322	0.4448		0.3312	0.0186		0.9864	1.005	0.955	1.7517	1.0645	0.9624	1.0641	1.0619	1.0478	1.045	0.9959	1.0138	1.09	1.0507	1.0291	0.9822	1.0765	1.1186	1.0423
	73.8	0.3154	0.2668	0.1923	0.3472	0.3181	0.328	0.1017	0.2667	0.3375	0.3475	0.4496	0.366	0.3196	0.4463	0.3463	0.3159	0.3945	0.3834	0.3256	0.5661	0.2632	0.2597	0.228	0.3193	0.4413		0.3298	0.0185		0.9862	1.0076	0.9533	1.7478	1.0638	0.9598	1.0659	1.0565	1.0492	1.0467	0.9966	1.0149	1.0902	1.0499	1.0307	0.9828	1.0768	1.1183	1.0395
	74	0.3177	0.265	0.1903	0.3458	0.3118	0.3279	0.1006	0.2661	0.3342	0.3469	0.4502	0.3655	0.3227	0.4462	0.347	0.3155	0.3923	0.3851	0.3202	0.5563	0.2623	0.2568	0.2287	0.3234	0.4423		0.3288	0.0184		0.9881	1.0077	0.9524	1.7444	1.0632	0.9598	1.0681	1.0572	1.0499	1.048	0.9989	1.0142	1.0933	1.0506	1.0297	0.9823	1.0779	1.1185	1.0407
	74.2	0.3203	0.2628	0.1888	0.3457	0.3095	0.326	0.1016	0.2666	0.3311	0.3491	0.4488	0.365	0.319	0.4422	0.3482	0.3131	0.3909	0.3771	0.3192	0.5532	0.2659	0.2557	0.2283	0.322	0.437		0.3275	0.0182		0.9896	1.0072	0.9534	1.7456	1.0657	0.9608	1.0688	1.0502	1.0514	1.0504	0.9965	1.0168	1.0915	1.0524	1.0303	0.9842	1.0795	1.1207	1.0421
	74.4	0.3216	0.2607	0.1886	0.3448	0.3056	0.3215	0.1005	0.2661	0.3291	0.3509	0.4482	0.3651	0.3214	0.4428	0.3502	0.3137	0.3926	0.3793	0.3181	0.5354	0.2665	0.2561	0.2298	0.3206	0.4401		0.3268	0.0179		0.9889	1.0084	0.9545	1.7464	1.0679	0.9605	1.0714	1.0516	1.0531	1.0478	0.9974	1.0178	1.092	1.049	1.0319	0.9866	1.0798	1.1205	1.0447
	74.6	0.3212	0.2582	0.1883	0.3426	0.3043	0.3232	0.1001	0.2693	0.3286	0.3553	0.4472	0.3644	0.3239	0.4401	0.353	0.3099	0.3944	0.3747	0.3177	0.5382	0.2637	0.2559	0.2301	0.323	0.4413		0.3267	0.0179		0.9896	1.0095	0.955	1.7444	1.0684	0.9591	1.0725	1.0541	1.0529	1.0461	1.0022	1.0176	1.0945	1.0506	1.0319	0.9863	1.0798	1.1233	1.0442
	74.8	0.3244	0.2561	0.1863	0.3424	0.3055	0.318	0.099	0.2688	0.3272	0.3541	0.4463	0.3615	0.3243	0.4403	0.3544	0.3078	0.3912	0.3688	0.3221	0.5328	0.2649	0.2546	0.2295	0.3196	0.4443		0.3258	0.0179		0.9925	1.0086	0.9573	1.744	1.07	0.9626	1.0731	1.0599	1.0528	1.0472	1.0026	1.0179	1.0949	1.053	1.0326	0.9879	1.08	1.1206	1.0479
	75	0.3219	0.253	0.187	0.342	0.3088	0.3191	0.097	0.2689	0.3309	0.3575	0.4422	0.3598	0.3224	0.4404	0.3551	0.3082	0.3957	0.3647	0.3196	0.5282	0.2654	0.2566	0.2291	0.3149	0.4432		0.3253	0.0178		0.9917	1.0098	0.9585	1.743	1.0712	0.9631	1.0739	1.0621	1.0527	1.0432	1.0041	1.0183	1.0946	1.0507	1.0335	0.9881	1.08	1.1202	1.0456
	75.2	0.3202	0.2539	0.1864	0.3387	0.3073	0.3147	0.0951	0.268	0.3323	0.3559	0.4413	0.3582	0.3252	0.44	0.3585	0.3105	0.3959	0.3728	0.3189	0.5256	0.2627	0.2555	0.2268	0.3154	0.4465		0.3251	0.0179		0.9928	1.0105	0.9577	1.7412	1.0699	0.9631	1.0745	1.0706	1.053	1.0412	1.0052	1.0177	1.0946	1.0519	1.0353	0.9881	1.0784	1.1201	1.0454
	75.4	0.3199	0.2522	0.1866	0.34	0.3078	0.3109	0.0944	0.271	0.3334	0.3561	0.4425	0.3579	0.326	0.4389	0.3586	0.3111	0.3938	0.3733	0.3183	0.5371	0.2604	0.2549	0.224	0.3161	0.4446		0.3252	0.0181		0.9913	1.0097	0.9575	1.7417	1.0697	0.9629	1.0723	1.0706	1.0517	1.0428	1.0087	1.0166	1.0943	1.0512	1.0349	0.9859	1.0806	1.1182	1.0465
	75.6	0.319	0.2513	0.1871	0.3393	0.307	0.3097	0.0936	0.2693	0.3339	0.3563	0.4425	0.3567	0.3261	0.4408	0.362	0.3143	0.3927	0.3794	0.3234	0.5361	0.263	0.2559	0.2229	0.3118	0.4443		0.3255	0.0182		0.9901	1.0091	0.9563	1.7412	1.069	0.962	1.0725	1.0706	1.0544	1.0463	1.0029	1.0183	1.093	1.0505	1.0373	0.989	1.0806	1.1169	1.0473
	75.8	0.3142	0.2517	0.1867	0.3381	0.3062	0.3083	0.0922	0.2717	0.3372	0.3545	0.442	0.3556	0.326	0.4446	0.3597	0.3148	0.3913	0.3837	0.3228	0.534	0.2625	0.2555	0.2218	0.3184	0.4471		0.3256	0.0182		0.9888	1.0083	0.9538	1.7396	1.0673	0.9603	1.0736	1.0729	1.0527	1.043	1.0061	1.0179	1.0938	1.0479	1.0373	0.9868	1.0807	1.1194	1.0466
	76	0.3169	0.2543	0.187	0.3351	0.305	0.3018	0.0935	0.27	0.3395	0.3516	0.4379	0.3555	0.3265	0.4471	0.3626	0.3148	0.3877	0.3826	0.3274	0.5365	0.2639	0.2522	0.2198	0.3209	0.4469		0.3255	0.0182		0.9892	1.007	0.9535	1.7376	1.068	0.9592	1.0719	1.0689	1.0534	1.0438	1.0038	1.0156	1.0931	1.0499	1.0358	0.9863	1.0802	1.1207	1.0484
	76.2	0.3227	0.255	0.1883	0.3353	0.3075	0.3025	0.0922	0.2722	0.3405	0.352	0.4353	0.3537	0.3261	0.445	0.3606	0.3152	0.3862	0.376	0.3225	0.5413	0.2671	0.2523	0.2215	0.32	0.442		0.3253	0.0181		0.9854	1.0083	0.954	1.7372	1.0692	0.9592	1.0703	1.0647	1.0538	1.0457	1.0048	1.0159	1.0935	1.0487	1.0347	0.9853	1.0804	1.1196	1.0495
	76.4	0.3251	0.2552	0.1886	0.3328	0.3096	0.3059	0.0903	0.2697	0.3448	0.3524	0.4305	0.3508	0.324	0.4447	0.3618	0.3167	0.3875	0.3769	0.3177	0.5327	0.2704	0.2546	0.225	0.3243	0.4478		0.3256	0.018		0.9863	1.0107	0.9528	1.7323	1.0679	0.958	1.0717	1.063	1.0537	1.0466	1.001	1.0172	1.0944	1.0484	1.0338	0.9833	1.0794	1.1191	1.0485
	76.6	0.3301	0.2575	0.189	0.3321	0.3139	0.3066	0.0887	0.2727	0.3481	0.351	0.4287	0.3503	0.3205	0.4424	0.3608	0.3178	0.3845	0.3729	0.3147	0.5404	0.2723	0.2535	0.2238	0.3239	0.4479		0.3258	0.018		0.988	1.0082	0.9535	1.7343	1.0692	0.9591	1.0731	1.062	1.0522	1.0454	1.0007	1.0161	1.0938	1.0485	1.0335	0.982	1.0785	1.1245	1.0463
	76.8	0.335	0.2611	0.1902	0.3315	0.3151	0.3023	0.0915	0.2745	0.3511	0.3539	0.4294	0.3519	0.3215	0.4362	0.3632	0.32	0.3834	0.3762	0.3118	0.541	0.2718	0.2535	0.2243	0.3201	0.4414		0.3261	0.0179		0.9883	1.0099	0.9555	1.7343	1.0701	0.9586	1.0725	1.0595	1.0527	1.0478	0.9973	1.0162	1.0948	1.0484	1.0323	0.9817	1.0787	1.125	1.0493
	77	0.3366	0.2637	0.1922	0.3326	0.3176	0.3078	0.0889	0.2803	0.3503	0.3531	0.4338	0.3501	0.321	0.4346	0.3589	0.3195	0.388	0.3764	0.3107	0.5389	0.2697	0.2543	0.2263	0.3167	0.4403		0.3265	0.0178		0.9878	1.0116	0.955	1.7341	1.0695	0.9583	1.0732	1.0626	1.0531	1.0501	0.9972	1.0169	1.0932	1.0468	1.0335	0.9825	1.0809	1.1248	1.0506
	77.2	0.3356	0.2657	0.1933	0.332	0.3211	0.3079	0.0887	0.2826	0.352	0.3523	0.4339	0.3508	0.3173	0.4339	0.3599	0.3207	0.3877	0.3752	0.3114	0.5374	0.2673	0.2563	0.2266	0.3154	0.4437		0.3267	0.0178		0.9889	1.0104	0.9541	1.7357	1.0684	0.9576	1.0744	1.0602	1.053	1.0495	0.9965	1.0187	1.0946	1.0481	1.035	0.9847	1.0811	1.1266	1.0499
	77.4	0.335	0.2681	0.1958	0.3331	0.323	0.3055	0.0904	0.2884	0.3502	0.3521	0.437	0.3494	0.3162	0.4326	0.3574	0.3187	0.3854	0.372	0.3157	0.5344	0.2676	0.2549	0.2269	0.3083	0.436		0.3262	0.0175		0.9901	1.0072	0.9545	1.7368	1.0694	0.9587	1.0741	1.0641	1.0521	1.0488	0.9974	1.018	1.0964	1.05	1.0359	0.9858	1.0831	1.1292	1.0492
	77.6	0.3333	0.2688	0.1963	0.3333	0.3207	0.3032	0.0902	0.288	0.3499	0.3489	0.4385	0.3481	0.317	0.4346	0.3572	0.3171	0.3888	0.3727	0.3143	0.5218	0.2676	0.2555	0.2302	0.3073	0.4339		0.3255	0.0173		0.9907	1.0089	0.955	1.7332	1.0696	0.9582	1.0743	1.0616	1.0541	1.0515	0.9969	1.0193	1.0982	1.051	1.0372	0.9858	1.0862	1.1249	1.0501
	77.8	0.3311	0.2691	0.1977	0.3352	0.3198	0.3018	0.0909	0.2854	0.3491	0.3468	0.4387	0.3454	0.3144	0.4322	0.3575	0.317	0.3897	0.3712	0.3138	0.5236	0.2695	0.2556	0.2328	0.3106	0.4385		0.3255	0.0173		0.9915	1.0087	0.9537	1.7295	1.0696	0.9592	1.0749	1.0624	1.0573	1.0525	0.9976	1.0211	1.097	1.0506	1.04	0.9884	1.0869	1.1243	1.0483
	78	0.3276	0.2692	0.1976	0.3353	0.3181	0.2974	0.0893	0.28	0.349	0.3458	0.4387	0.3439	0.3155	0.4299	0.3592	0.3179	0.3849	0.3718	0.3147	0.5298	0.2713	0.2565	0.233	0.31	0.4392		0.325	0.0174		0.9925	1.0078	0.9545	1.7289	1.0717	0.9602	1.0785	1.0614	1.0584	1.052	0.9991	1.023	1.1011	1.0532	1.0412	0.9893	1.0881	1.1274	1.0485
	78.2	0.3248	0.2695	0.1983	0.3376	0.3147	0.2956	0.0903	0.2779	0.3488	0.343	0.4422	0.3414	0.3155	0.4309	0.357	0.3117	0.3864	0.3735	0.3177	0.5245	0.2724	0.256	0.2343	0.31	0.4394		0.3245	0.0173		0.9947	1.0081	0.9556	1.7259	1.0737	0.9599	1.0792	1.0696	1.0603	1.0569	0.9992	1.0248	1.1015	1.0537	1.0422	0.9887	1.0888	1.1251	1.0508
	78.4	0.3245	0.2699	0.1978	0.336	0.3113	0.2924	0.0901	0.2747	0.3493	0.3408	0.4413	0.3434	0.3166	0.4288	0.3606	0.3112	0.3856	0.3788	0.3166	0.5242	0.2709	0.2572	0.2332	0.3107	0.4396		0.3242	0.0174		0.9921	1.0093	0.9565	1.7292	1.0743	0.9608	1.0809	1.0705	1.062	1.0612	1.0043	1.0247	1.1017	1.0535	1.0421	0.9896	1.0879	1.1286	1.051
	78.6	0.322	0.2684	0.1982	0.3377	0.3116	0.2888	0.0895	0.2745	0.3471	0.3396	0.4447	0.343	0.3154	0.4276	0.356	0.3101	0.3829	0.3797	0.3184	0.5271	0.2681	0.256	0.2324	0.3099	0.4387		0.3235	0.0175		0.9928	1.0109	0.956	1.7287	1.0726	0.9599	1.0807	1.0764	1.0621	1.0594	1.0099	1.0231	1.103	1.0556	1.0402	0.9897	1.089	1.1292	1.0545
	78.8	0.3216	0.267	0.1977	0.3367	0.312	0.2908	0.0864	0.2736	0.345	0.3384	0.4462	0.3437	0.3148	0.4323	0.3526	0.3067	0.3824	0.3776	0.3214	0.5234	0.2657	0.2546	0.2307	0.3066	0.4302		0.3223	0.0175		0.9937	1.0097	0.9569	1.7334	1.074	0.9604	1.0804	1.0798	1.062	1.0618	1.0103	1.022	1.1018	1.0565	1.0395	0.9897	1.0881	1.1255	1.0548
	79	0.3215	0.2657	0.196	0.3388	0.3134	0.2904	0.0891	0.2738	0.3402	0.3368	0.448	0.3463	0.313	0.4342	0.3506	0.303	0.3798	0.3788	0.3163	0.5146	0.263	0.2551	0.2293	0.3088	0.4279		0.3214	0.0173		0.9938	1.0104	0.9572	1.7322	1.073	0.9601	1.08	1.0822	1.0587	1.0606	1.0129	1.0199	1.1008	1.0556	1.0384	0.9883	1.0897	1.1257	1.0524
	79.2	0.3205	0.2647	0.1938	0.3371	0.315	0.2905	0.0889	0.278	0.3383	0.336	0.4469	0.3459	0.3133	0.4369	0.3474	0.3052	0.3762	0.3804	0.3169	0.5146	0.2631	0.2533	0.2276	0.3092	0.4264		0.321	0.0173		0.994	1.0108	0.9575	1.733	1.0729	0.9624	1.0813	1.0874	1.0624	1.0637	1.0095	1.0211	1.1008	1.0571	1.0398	0.9904	1.0916	1.1272	1.0525
	79.4	0.3171	0.2642	0.1924	0.3379	0.3155	0.2931	0.0893	0.2776	0.3376	0.3363	0.4437	0.346	0.3106	0.4395	0.3432	0.3053	0.3783	0.375	0.3157	0.5167	0.26	0.2494	0.2267	0.3086	0.426		0.3202	0.0174		0.9967	1.0119	0.958	1.7292	1.0741	0.962	1.0815	1.0914	1.0621	1.0599	1.0131	1.024	1.1026	1.0561	1.0401	0.9907	1.091	1.1231	1.0547
	79.6	0.3158	0.2649	0.1903	0.3371	0.3152	0.2957	0.0881	0.2793	0.3368	0.337	0.4423	0.3474	0.311	0.436	0.3441	0.304	0.3789	0.379	0.3114	0.512	0.2612	0.2485	0.2248	0.3116	0.4244		0.3199	0.0173		0.9948	1.0113	0.9584	1.729	1.0759	0.9638	1.0831	1.0926	1.0616	1.0598	1.0105	1.0266	1.1016	1.0571	1.0392	0.9892	1.0899	1.1211	1.054
	79.8	0.3148	0.2627	0.1886	0.3369	0.3155	0.2959	0.0915	0.2802	0.3344	0.3363	0.4382	0.3464	0.308	0.4393	0.3438	0.3035	0.3781	0.3778	0.3074	0.5103	0.2602	0.2494	0.2242	0.3164	0.4298		0.3196	0.0172		0.9944	1.0139	0.9579	1.7283	1.0741	0.9623	1.0848	1.0941	1.0618	1.0608	1.0105	1.0287	1.103	1.0593	1.0403	0.9905	1.089	1.1216	1.0549
	80	0.3117	0.2633	0.1899	0.3354	0.3128	0.296	0.0914	0.2809	0.3344	0.337	0.4351	0.3451	0.3034	0.4387	0.3415	0.3061	0.3812	0.3784	0.3107	0.5077	0.2586	0.2464	0.2235	0.315	0.4344		0.3191	0.0172		0.9932	1.0122	0.9578	1.7312	1.0754	0.963	1.0841	1.0895	1.0627	1.0603	1.0088	1.0295	1.1033	1.0583	1.0396	0.9894	1.0869	1.1214	1.056
	80.2	0.3105	0.2619	0.192	0.3358	0.3107	0.2951	0.0883	0.273	0.3324	0.3372	0.4305	0.3471	0.3022	0.4373	0.3429	0.3071	0.3826	0.3807	0.3153	0.5112	0.2554	0.2439	0.2206	0.3164	0.4327		0.3185	0.0174		0.992	1.013	0.9575	1.7312	1.0753	0.9614	1.0834	1.0881	1.0621	1.057	1.0075	1.0295	1.1025	1.0588	1.0378	0.9892	1.0894	1.1202	1.0562
	80.4	0.3086	0.2595	0.1923	0.3377	0.3075	0.2924	0.0869	0.2783	0.3304	0.3366	0.4319	0.3439	0.3018	0.4398	0.3417	0.3082	0.381	0.3887	0.3176	0.5131	0.2575	0.2457	0.2208	0.3206	0.4342		0.3191	0.0175		0.9904	1.0115	0.956	1.7317	1.0739	0.9608	1.084	1.0872	1.0639	1.0604	1.0079	1.0286	1.1014	1.0566	1.0376	0.9899	1.0885	1.1202	1.0554
	80.6	0.3103	0.2594	0.1936	0.3384	0.3045	0.2902	0.0885	0.2808	0.33	0.337	0.4259	0.3449	0.2997	0.4455	0.342	0.3126	0.3791	0.3893	0.3229	0.5113	0.2562	0.2458	0.2206	0.3241	0.4367		0.3196	0.0175		0.9903	1.0089	0.9546	1.7326	1.073	0.9591	1.0862	1.0828	1.0624	1.0618	1.0088	1.0258	1.1007	1.0567	1.0369	0.9892	1.089	1.125	1.0571
	80.8	0.3103	0.2601	0.1961	0.3377	0.304	0.2887	0.0864	0.2812	0.3288	0.3373	0.4262	0.3461	0.3005	0.4411	0.3423	0.3127	0.3798	0.392	0.3295	0.5089	0.2552	0.2461	0.2197	0.3211	0.4369		0.3195	0.0174		0.9905	1.0066	0.954	1.729	1.0744	0.9591	1.0863	1.0787	1.0623	1.0618	1.0099	1.0251	1.1003	1.0557	1.0352	0.9886	1.0912	1.1301	1.0595
	81	0.3069	0.2588	0.1975	0.3371	0.3044	0.2904	0.0835	0.2837	0.3297	0.3384	0.4265	0.346	0.3011	0.4423	0.3434	0.3127	0.3793	0.3907	0.3303	0.513	0.2582	0.25	0.2192	0.3204	0.4318		0.3198	0.0175		0.9904	1.0088	0.9529	1.7245	1.0744	0.9593	1.0877	1.0807	1.0661	1.066	1.013	1.0271	1.1021	1.0549	1.0365	0.9903	1.0929	1.1317	1.0623
	81.2	0.3032	0.2603	0.1979	0.3375	0.3022	0.2898	0.0863	0.2896	0.3275	0.3386	0.4278	0.3466	0.3013	0.4439	0.3419	0.312	0.3786	0.3927	0.3252	0.5	0.2596	0.2537	0.2209	0.3219	0.4349		0.3198	0.0172		0.9911	1.0092	0.9536	1.7237	1.0748	0.9589	1.0892	1.0762	1.0635	1.0635	1.0208	1.0249	1.1031	1.054	1.0354	0.989	1.0926	1.1348	1.0623
	81.4	0.3025	0.2624	0.2004	0.3368	0.3029	0.2906	0.0872	0.2871	0.3291	0.338	0.425	0.3491	0.3017	0.4404	0.3398	0.3096	0.3774	0.3872	0.3289	0.4992	0.2613	0.2534	0.2204	0.3214	0.4343		0.3194	0.017		0.9913	1.0114	0.954	1.7249	1.0746	0.9584	1.0882	1.0807	1.0647	1.0644	1.0147	1.0269	1.1039	1.0584	1.0364	0.9902	1.0979	1.1372	1.0646
	81.6	0.2991	0.2632	0.2033	0.3361	0.3053	0.2935	0.0863	0.2821	0.3302	0.3386	0.4291	0.3471	0.303	0.44	0.3375	0.3078	0.3795	0.3823	0.3238	0.4924	0.2602	0.2533	0.2227	0.3159	0.4306		0.3185	0.0168		0.9911	1.0131	0.9555	1.7237	1.0745	0.9594	1.0871	1.0845	1.0703	1.0678	1.0191	1.0325	1.106	1.0575	1.0394	0.9962	1.0979	1.1347	1.0652
	81.8	0.2954	0.265	0.2057	0.3373	0.3038	0.296	0.0874	0.2825	0.3316	0.3402	0.4294	0.3468	0.3029	0.4391	0.3354	0.308	0.3811	0.384	0.3194	0.4846	0.2599	0.2517	0.2222	0.3176	0.4314		0.3183	0.0167		0.9896	1.015	0.9548	1.7226	1.0728	0.9593	1.0889	1.0873	1.0706	1.0671	1.0242	1.0328	1.1103	1.0612	1.0403	0.9948	1.0977	1.1347	1.0645
	82	0.2957	0.2669	0.2084	0.3393	0.3063	0.2945	0.0861	0.2799	0.3323	0.3401	0.4316	0.349	0.3041	0.4362	0.3331	0.3048	0.3807	0.3893	0.323	0.483	0.2599	0.2487	0.2214	0.322	0.4371		0.3189	0.0168		0.9916	1.0138	0.9553	1.7247	1.073	0.9584	1.0877	1.0931	1.0677	1.0634	1.0221	1.0305	1.1085	1.0679	1.0401	0.9924	1.0945	1.1335	1.0633
	82.2	0.2959	0.2661	0.2101	0.3402	0.3083	0.2971	0.0874	0.2779	0.335	0.3409	0.4323	0.3453	0.3051	0.4331	0.3301	0.3037	0.3798	0.3845	0.3247	0.4911	0.2603	0.2481	0.2203	0.3215	0.4333		0.3189	0.0167		0.9901	1.0126	0.9536	1.7219	1.0724	0.9583	1.0877	1.0914	1.066	1.0635	1.019	1.0285	1.1092	1.0705	1.0411	0.9904	1.0952	1.1341	1.0633
	82.4	0.2945	0.2662	0.2116	0.3402	0.3112	0.2964	0.0851	0.2749	0.334	0.342	0.4347	0.345	0.3048	0.4374	0.3299	0.3022	0.3812	0.3817	0.319	0.4862	0.2578	0.2473	0.2205	0.3229	0.4333		0.3184	0.0168		0.9906	1.011	0.9536	1.7192	1.072	0.9587	1.09	1.0858	1.0665	1.0628	1.0182	1.0284	1.1077	1.0698	1.0407	0.9887	1.094	1.1319	1.0631
	82.6	0.294	0.2655	0.2149	0.3416	0.3121	0.2956	0.0848	0.2773	0.3336	0.3427	0.4323	0.3432	0.3035	0.4371	0.3304	0.3023	0.3781	0.3841	0.3237	0.4912	0.259	0.2474	0.2172	0.3265	0.4383		0.3191	0.0169		0.9925	1.0103	0.9521	1.716	1.0723	0.9568	1.0896	1.0896	1.0642	1.061	1.0167	1.0253	1.1078	1.0696	1.0411	0.9854	1.0954	1.1306	1.0626
	82.8	0.2931	0.2633	0.2165	0.3386	0.3141	0.2968	0.0817	0.2774	0.3315	0.3416	0.4307	0.341	0.304	0.435	0.3301	0.3012	0.3771	0.3803	0.3225	0.5001	0.2627	0.247	0.2165	0.3211	0.4374		0.3184	0.017		0.9914	1.0093	0.9533	1.7154	1.073	0.9586	1.0883	1.0879	1.0633	1.0597	1.0137	1.0257	1.1069	1.0685	1.0401	0.9845	1.0975	1.1301	1.0618
	83	0.2974	0.2599	0.2156	0.3385	0.3128	0.2975	0.0858	0.2813	0.3303	0.344	0.4279	0.3393	0.3042	0.4346	0.3305	0.3036	0.3752	0.3753	0.319	0.4967	0.2581	0.2456	0.2175	0.3188	0.4344		0.3178	0.0168		0.9914	1.0104	0.9524	1.7119	1.0717	0.9592	1.0919	1.0849	1.0649	1.0614	1.0137	1.028	1.1098	1.0662	1.0396	0.987	1.1014	1.1283	1.0649
	83.2	0.3002	0.2574	0.2175	0.3364	0.3149	0.2942	0.084	0.2768	0.3317	0.3471	0.4308	0.3419	0.3035	0.4359	0.3324	0.3041	0.3745	0.3728	0.3198	0.4918	0.2597	0.2432	0.2174	0.3132	0.4331		0.3174	0.0168		0.9943	1.0099	0.952	1.7109	1.0722	0.9586	1.0933	1.0916	1.0681	1.0647	1.0151	1.0309	1.1116	1.0632	1.0409	0.9904	1.1003	1.1279	1.0659
	83.4	0.3015	0.2554	0.2189	0.3339	0.3156	0.2937	0.0858	0.2747	0.3301	0.3471	0.4318	0.3396	0.3018	0.432	0.333	0.3054	0.3721	0.371	0.3196	0.4816	0.2593	0.2435	0.2182	0.3102	0.4311		0.3163	0.0165		0.9953	1.0092	0.9526	1.7102	1.074	0.9607	1.0944	1.0917	1.0675	1.0659	1.0188	1.0307	1.1134	1.0634	1.0399	0.99	1.0968	1.13	1.0656
	83.6	0.3032	0.2536	0.2186	0.3333	0.3162	0.2927	0.0867	0.2723	0.327	0.3466	0.431	0.3397	0.3013	0.4271	0.3344	0.304	0.3721	0.3681	0.3217	0.4752	0.2577	0.2429	0.2193	0.3034	0.4278		0.315	0.0163		0.9971	1.0118	0.9543	1.7093	1.0748	0.9616	1.0955	1.09	1.0656	1.063	1.017	1.0306	1.1132	1.0655	1.0381	0.9886	1.0953	1.1309	1.067
	83.8	0.3064	0.2535	0.2182	0.3348	0.3169	0.2918	0.0877	0.2704	0.3279	0.3503	0.4314	0.3405	0.2988	0.4285	0.3357	0.304	0.3682	0.3679	0.3238	0.4697	0.256	0.2434	0.2213	0.3045	0.4271		0.3151	0.0162		1.0005	1.0113	0.9555	1.7107	1.0762	0.9601	1.0959	1.0986	1.0654	1.063	1.0132	1.0295	1.1125	1.0661	1.0379	0.9887	1.0958	1.1312	1.0675
	84	0.3063	0.2541	0.2202	0.3342	0.3179	0.288	0.0854	0.2676	0.3263	0.3478	0.4326	0.3406	0.2962	0.4259	0.3376	0.3012	0.3642	0.3635	0.3209	0.4698	0.2597	0.2449	0.2207	0.2993	0.4236		0.3139	0.0161		1	1.0124	0.9566	1.7103	1.0786	0.961	1.0943	1.1014	1.0658	1.0644	1.0134	1.0292	1.1105	1.0636	1.0387	0.9891	1.0973	1.1351	1.0677
	84.2	0.3084	0.2541	0.2204	0.3355	0.3189	0.2875	0.0865	0.2705	0.325	0.3456	0.4281	0.3401	0.2937	0.4229	0.3399	0.2999	0.3613	0.363	0.3207	0.4695	0.257	0.2462	0.221	0.3018	0.4245		0.3137	0.016		0.9969	1.0137	0.957	1.7123	1.0783	0.9618	1.0934	1.1029	1.0661	1.0622	1.0099	1.0296	1.1084	1.0641	1.038	0.9906	1.0998	1.1366	1.07
	84.4	0.314	0.2522	0.2196	0.3366	0.3183	0.2871	0.0842	0.2748	0.3261	0.3453	0.4232	0.3409	0.2933	0.4212	0.3393	0.2978	0.3604	0.3689	0.3196	0.4774	0.2578	0.2458	0.2207	0.2972	0.4287		0.314	0.0162		0.9959	1.0147	0.9547	1.7126	1.0771	0.9602	1.0917	1.1067	1.0684	1.0621	1.0112	1.0324	1.1081	1.0627	1.0403	0.9954	1.103	1.137	1.0716
	84.6	0.3174	0.251	0.22	0.3358	0.3179	0.2851	0.082	0.2774	0.3286	0.3462	0.4231	0.3427	0.291	0.4224	0.3377	0.2969	0.3573	0.3626	0.3121	0.4772	0.2593	0.245	0.2201	0.2959	0.4288		0.3133	0.0162		0.9935	1.0135	0.953	1.7117	1.0776	0.961	1.0914	1.1066	1.0697	1.0627	1.0175	1.0332	1.111	1.0638	1.042	0.9973	1.1035	1.1353	1.0705
	84.8	0.3193	0.2506	0.2194	0.3364	0.3205	0.2817	0.0823	0.281	0.329	0.3415	0.4228	0.3437	0.2903	0.4194	0.3366	0.2968	0.3595	0.3617	0.3093	0.4745	0.2592	0.245	0.2182	0.2965	0.4307		0.313	0.0161		0.9918	1.0147	0.9521	1.7084	1.0776	0.9611	1.0928	1.099	1.0717	1.0648	1.0178	1.0349	1.1099	1.0674	1.0422	0.9999	1.1031	1.1361	1.0696
	85	0.3178	0.2488	0.2171	0.337	0.3181	0.2768	0.0855	0.2838	0.3311	0.3425	0.4217	0.345	0.289	0.4189	0.3364	0.2977	0.3626	0.3594	0.3087	0.4708	0.2606	0.2455	0.2195	0.2955	0.4292		0.3128	0.016		0.9939	1.0147	0.9514	1.7086	1.0745	0.9598	1.0939	1.0991	1.0745	1.0653	1.0187	1.0375	1.1104	1.0699	1.0436	1.0017	1.1014	1.1382	1.0677
	85.2	0.3182	0.247	0.2143	0.3377	0.316	0.2737	0.0825	0.2893	0.3337	0.3412	0.4228	0.3456	0.288	0.4153	0.336	0.2977	0.3663	0.3591	0.3016	0.4651	0.2617	0.247	0.221	0.2942	0.4311		0.3122	0.016		0.9976	1.0148	0.9518	1.7026	1.0761	0.9596	1.0941	1.0993	1.0753	1.0679	1.0273	1.0371	1.1127	1.0728	1.0436	1.0012	1.0983	1.1393	1.0673
	85.4	0.3188	0.2478	0.2143	0.3373	0.3158	0.2719	0.0837	0.2862	0.3348	0.3421	0.4255	0.3467	0.2868	0.4165	0.3395	0.3011	0.3666	0.3553	0.3043	0.4669	0.2637	0.2462	0.2192	0.296	0.4292		0.3127	0.0161		0.9994	1.0167	0.9535	1.7006	1.0783	0.9599	1.0944	1.1015	1.0741	1.0667	1.026	1.0335	1.113	1.0777	1.0419	0.9971	1.0966	1.1382	1.0691
	85.6	0.3192	0.2503	0.2109	0.3361	0.3134	0.2687	0.084	0.286	0.3357	0.3375	0.4255	0.3462	0.2878	0.416	0.3404	0.302	0.367	0.3577	0.3058	0.4748	0.2653	0.2492	0.2211	0.2988	0.4301		0.3132	0.0162		0.9996	1.0169	0.9539	1.7028	1.0767	0.9584	1.0945	1.1032	1.0758	1.0673	1.0227	1.0346	1.1127	1.0791	1.0406	0.9963	1.0958	1.144	1.0694
	85.8	0.3194	0.2521	0.2084	0.3366	0.3074	0.2696	0.0836	0.2853	0.3394	0.3364	0.4248	0.3477	0.2883	0.4188	0.3424	0.3057	0.3674	0.356	0.309	0.4828	0.2677	0.2508	0.2231	0.2971	0.4287		0.3139	0.0163		1.0005	1.0147	0.9527	1.7016	1.0764	0.9578	1.0925	1.1047	1.0748	1.0668	1.0254	1.0328	1.1144	1.0741	1.0394	0.9945	1.097	1.1445	1.0745
	86	0.3215	0.252	0.2067	0.3349	0.3067	0.2722	0.0811	0.2854	0.3423	0.3332	0.424	0.3463	0.2893	0.4205	0.3401	0.3103	0.3653	0.3596	0.3105	0.4861	0.2678	0.2524	0.2234	0.295	0.4316		0.3143	0.0164		0.9991	1.0108	0.9529	1.699	1.0781	0.9594	1.0919	1.1058	1.0724	1.0683	1.0231	1.0313	1.1131	1.0746	1.0386	0.9935	1.0953	1.1404	1.0761
	86.2	0.3213	0.2551	0.2066	0.3347	0.3068	0.2737	0.083	0.2824	0.3387	0.3286	0.4221	0.3447	0.2908	0.4231	0.3374	0.3105	0.3614	0.359	0.3146	0.4865	0.2701	0.2519	0.223	0.2921	0.4297		0.3139	0.0163		0.9991	1.0114	0.9516	1.7019	1.0765	0.9589	1.0921	1.1003	1.0697	1.0661	1.0214	1.0313	1.1124	1.0735	1.038	0.9909	1.0989	1.138	1.0765
	86.4	0.3229	0.2561	0.2028	0.3343	0.3059	0.2713	0.0826	0.2821	0.3383	0.3226	0.4189	0.3421	0.2901	0.4217	0.3339	0.3065	0.359	0.3585	0.3113	0.4825	0.2686	0.252	0.2245	0.2929	0.4255		0.3123	0.0162		1.0001	1.0095	0.9521	1.7008	1.0763	0.9584	1.0915	1.1002	1.0707	1.069	1.0212	1.0334	1.1134	1.0735	1.0404	0.9942	1.1004	1.1379	1.0743
	86.6	0.3229	0.2561	0.2015	0.3352	0.3097	0.2748	0.0841	0.2799	0.3346	0.3202	0.4177	0.3407	0.2893	0.4193	0.3324	0.3051	0.3595	0.3597	0.3131	0.4807	0.2649	0.251	0.2247	0.294	0.4214		0.3117	0.016		1.0019	1.0106	0.9528	1.6967	1.0781	0.9596	1.0912	1.1003	1.0705	1.0713	1.0222	1.0333	1.1156	1.07	1.0415	0.995	1.104	1.1362	1.0743
	86.8	0.322	0.2556	0.2007	0.334	0.3117	0.275	0.0835	0.2793	0.3292	0.3181	0.414	0.3352	0.2884	0.4165	0.33	0.3029	0.3573	0.3631	0.3085	0.4759	0.2612	0.2472	0.2227	0.2948	0.419		0.3098	0.0159		1.0027	1.0125	0.9526	1.6998	1.0785	0.9599	1.0913	1.1086	1.0728	1.0713	1.024	1.0335	1.1151	1.0738	1.0428	0.996	1.1042	1.1335	1.0725
	87	0.3251	0.2564	0.2001	0.3348	0.3136	0.274	0.0854	0.2763	0.3239	0.3176	0.4127	0.3325	0.2894	0.4147	0.3307	0.2994	0.3591	0.3649	0.3085	0.4729	0.2574	0.2451	0.2226	0.3058	0.4172		0.3096	0.0158		1.0034	1.0159	0.9531	1.7021	1.0797	0.959	1.0893	1.1126	1.073	1.069	1.0255	1.0338	1.1181	1.0754	1.0432	0.9965	1.1057	1.1342	1.0725
	87.2	0.3249	0.2566	0.1992	0.3342	0.3129	0.2721	0.0865	0.2734	0.3219	0.318	0.4121	0.3303	0.2906	0.4162	0.3325	0.2991	0.3594	0.3674	0.314	0.4807	0.2551	0.2447	0.2223	0.3108	0.4161		0.31	0.016		1.0001	1.0149	0.953	1.7026	1.08	0.96	1.0896	1.1185	1.0749	1.0701	1.0243	1.034	1.1193	1.0771	1.0439	0.9987	1.1028	1.1367	1.0722
	87.4	0.321	0.2572	0.1988	0.3349	0.3125	0.2732	0.0859	0.2779	0.3162	0.3173	0.4115	0.3283	0.2922	0.4181	0.3333	0.2988	0.3598	0.3736	0.3217	0.4864	0.2564	0.2471	0.2229	0.3149	0.4168		0.3111	0.0161		0.9981	1.0156	0.9507	1.7018	1.0788	0.9592	1.0912	1.1216	1.0723	1.0645	1.0221	1.0312	1.1181	1.0766	1.0414	0.9947	1.1023	1.1389	1.0751
	87.6	0.3211	0.2571	0.1982	0.3341	0.3094	0.2717	0.0864	0.2828	0.3173	0.318	0.4104	0.328	0.2917	0.4222	0.3328	0.2981	0.3602	0.3766	0.3266	0.4885	0.2564	0.2455	0.2222	0.3175	0.4194		0.3117	0.0162		0.998	1.0151	0.9491	1.7034	1.0794	0.9579	1.0908	1.121	1.07	1.06	1.018	1.0287	1.115	1.0782	1.04	0.9939	1.1008	1.1417	1.078
	87.8	0.3241	0.2576	0.1981	0.3337	0.3099	0.2688	0.0872	0.2818	0.3166	0.3184	0.4129	0.3297	0.2912	0.4224	0.3299	0.2948	0.3594	0.3753	0.3326	0.4974	0.2544	0.2471	0.2222	0.3226	0.4166		0.3122	0.0164		0.9962	1.0153	0.9505	1.7006	1.0802	0.9595	1.092	1.1114	1.0688	1.0587	1.0103	1.0293	1.1136	1.0737	1.0399	0.9937	1.0985	1.1427	1.081
	88	0.3168	0.2582	0.1971	0.332	0.309	0.2727	0.0859	0.2837	0.3163	0.3195	0.4077	0.3302	0.2913	0.4241	0.329	0.2925	0.3572	0.3743	0.3371	0.5055	0.2554	0.246	0.22	0.3202	0.4153		0.3119	0.0165		0.9953	1.0169	0.9499	1.6994	1.0796	0.9602	1.0917	1.1073	1.0681	1.0578	1.0093	1.0266	1.1123	1.0702	1.0381	0.992	1.0996	1.142	1.0836
	88.2	0.3159	0.2558	0.1969	0.3291	0.3071	0.2752	0.084	0.2867	0.318	0.3221	0.409	0.3301	0.2914	0.4232	0.3294	0.2932	0.3558	0.3716	0.3352	0.5049	0.2534	0.2457	0.2194	0.3201	0.4124		0.3114	0.0165		0.9957	1.0177	0.9515	1.6987	1.0797	0.9599	1.0921	1.1084	1.0676	1.0582	1.0033	1.0269	1.1125	1.0677	1.0375	0.9911	1.1007	1.1394	1.084
	88.4	0.3147	0.2531	0.1986	0.3274	0.3066	0.28	0.0843	0.2833	0.3186	0.3216	0.4103	0.3288	0.2943	0.4228	0.325	0.2916	0.358	0.3619	0.3276	0.4951	0.2509	0.2421	0.2161	0.3176	0.4093		0.3096	0.0163		0.9951	1.0174	0.9521	1.6969	1.0795	0.9605	1.091	1.1006	1.0691	1.0621	1.0071	1.027	1.1145	1.0654	1.0385	0.9921	1.1026	1.1389	1.0809
	88.6	0.3086	0.2494	0.1975	0.3278	0.3056	0.2786	0.0828	0.2784	0.3182	0.3242	0.4087	0.3289	0.2964	0.4234	0.325	0.2917	0.3615	0.361	0.3197	0.4888	0.2512	0.241	0.2136	0.3155	0.4057		0.3081	0.0162		0.9942	1.0155	0.9534	1.6958	1.0783	0.9628	1.0916	1.1056	1.0738	1.0676	1.0074	1.0284	1.1156	1.0666	1.0404	0.9936	1.0996	1.1395	1.0806
	88.8	0.3033	0.2462	0.1972	0.3269	0.3034	0.2828	0.0819	0.2776	0.3202	0.3264	0.408	0.3295	0.302	0.424	0.3304	0.2957	0.3618	0.3601	0.3198	0.4787	0.2524	0.241	0.2127	0.3151	0.4027		0.308	0.0161		0.9952	1.0162	0.9533	1.6939	1.0777	0.9622	1.0924	1.1098	1.0718	1.0659	1.0134	1.0268	1.1191	1.0697	1.0375	0.9905	1.1	1.1428	1.0787
	89	0.3056	0.2463	0.197	0.3247	0.3021	0.2808	0.0837	0.2751	0.3229	0.3258	0.4119	0.3288	0.3043	0.4239	0.3303	0.2949	0.3617	0.3581	0.3186	0.473	0.2507	0.2421	0.2144	0.3125	0.4019		0.3076	0.0159		0.9964	1.0149	0.9544	1.6902	1.0785	0.962	1.0949	1.1116	1.0719	1.0651	1.0134	1.0279	1.1177	1.072	1.0368	0.9905	1.1002	1.1449	1.0798
	89.2	0.3039	0.2444	0.1958	0.3246	0.304	0.284	0.0844	0.2776	0.3238	0.3284	0.4104	0.3297	0.303	0.4278	0.3262	0.2945	0.3667	0.3574	0.3166	0.4762	0.2528	0.24	0.2141	0.3152	0.4012		0.3081	0.016		0.9969	1.0148	0.9551	1.6886	1.0796	0.9627	1.0942	1.1116	1.0738	1.0661	1.0169	1.0284	1.1157	1.0705	1.0373	0.9921	1.0983	1.1462	1.0804
	89.4	0.3015	0.2446	0.1953	0.3251	0.3043	0.2815	0.0863	0.2774	0.3282	0.3354	0.4107	0.3325	0.301	0.4259	0.329	0.2974	0.3659	0.3568	0.3198	0.4833	0.2537	0.242	0.2159	0.317	0.3957		0.3091	0.0161		0.9957	1.016	0.9557	1.6879	1.08	0.963	1.0932	1.1161	1.0732	1.0653	1.0168	1.0295	1.1169	1.0714	1.0363	0.9907	1.0975	1.1458	1.0809
	89.6	0.3019	0.2452	0.197	0.3239	0.3041	0.2857	0.0887	0.2816	0.3303	0.337	0.415	0.3327	0.3	0.4251	0.3293	0.2987	0.3631	0.3567	0.3182	0.4815	0.2516	0.2429	0.2178	0.3174	0.3954		0.3096	0.0159		0.9926	1.0176	0.9548	1.6889	1.0797	0.9624	1.0927	1.1108	1.072	1.0626	1.0171	1.0301	1.1149	1.0691	1.0359	0.9912	1.101	1.1471	1.0784
	89.8	0.3007	0.2455	0.1977	0.3237	0.3045	0.2844	0.0888	0.2836	0.3299	0.3386	0.418	0.3313	0.2962	0.4273	0.326	0.2944	0.3605	0.357	0.3111	0.4836	0.251	0.2401	0.2177	0.3153	0.393		0.3088	0.016		0.99	1.0152	0.9525	1.6916	1.0772	0.9608	1.0915	1.1074	1.0749	1.067	1.0183	1.0337	1.1157	1.0684	1.0392	0.9943	1.1009	1.1481	1.0801
	90	0.2985	0.2453	0.1981	0.3255	0.3056	0.2878	0.0851	0.2837	0.3282	0.3393	0.4181	0.3292	0.2928	0.4299	0.3235	0.2962	0.3588	0.3603	0.3056	0.4832	0.2497	0.2366	0.2162	0.3177	0.3922		0.3083	0.0162		0.9882	1.0139	0.9506	1.6923	1.0758	0.9616	1.0927	1.0993	1.0761	1.0697	1.0241	1.0344	1.1181	1.07	1.0397	0.9936	1.0992	1.1476	1.079
	90.2	0.2975	0.2473	0.2014	0.327	0.3042	0.2826	0.0839	0.279	0.3291	0.3379	0.4145	0.3288	0.2911	0.4274	0.3243	0.296	0.3582	0.3593	0.2999	0.487	0.2461	0.2365	0.2165	0.314	0.3914		0.3072	0.0162		0.9891	1.0125	0.9489	1.69	1.0744	0.9608	1.0926	1.0911	1.0738	1.0679	1.0238	1.0331	1.1217	1.0744	1.0399	0.9921	1.1012	1.1492	1.0775
	90.4	0.2956	0.2479	0.2005	0.3258	0.305	0.278	0.0827	0.2813	0.3295	0.3383	0.4114	0.3318	0.2905	0.4254	0.3235	0.2942	0.3585	0.3669	0.3	0.4907	0.2439	0.2346	0.215	0.3175	0.3955		0.3074	0.0164		0.9912	1.0115	0.9498	1.6888	1.0746	0.9628	1.0974	1.0886	1.0755	1.0664	1.0225	1.0338	1.1209	1.0736	1.0414	0.9942	1.1028	1.1512	1.0787
	90.6	0.2949	0.249	0.2003	0.3253	0.3061	0.2783	0.0767	0.2798	0.3305	0.3386	0.4115	0.3316	0.2904	0.4236	0.3239	0.2929	0.3577	0.364	0.3071	0.4981	0.2479	0.2343	0.2139	0.3165	0.3926		0.3074	0.0166		0.9935	1.0121	0.9504	1.6862	1.0745	0.963	1.0989	1.0882	1.0758	1.0696	1.0248	1.0348	1.1218	1.0752	1.0419	0.9933	1.1032	1.1476	1.0821
	90.8	0.2917	0.248	0.2	0.3241	0.307	0.2786	0.0751	0.2801	0.3342	0.3397	0.4103	0.3337	0.2891	0.4239	0.3249	0.2936	0.3578	0.3634	0.3093	0.4983	0.2469	0.2366	0.2152	0.3185	0.3978		0.3079	0.0166		0.9952	1.0138	0.953	1.6837	1.0782	0.9668	1.0975	1.0984	1.0771	1.07	1.0247	1.0343	1.123	1.0761	1.043	0.9943	1.1064	1.143	1.0804
	91	0.2897	0.2472	0.201	0.3234	0.307	0.2734	0.076	0.2863	0.3367	0.3427	0.4136	0.3371	0.2908	0.4237	0.3285	0.293	0.358	0.3665	0.314	0.5078	0.2477	0.2375	0.2155	0.3145	0.395		0.3091	0.0168		0.9944	1.0158	0.9536	1.6877	1.08	0.9657	1.0974	1.1043	1.0798	1.0752	1.0214	1.0367	1.1249	1.0753	1.0449	0.9968	1.1082	1.1447	1.0802
	91.2	0.2869	0.2462	0.1985	0.3209	0.3069	0.2718	0.0787	0.2867	0.3367	0.3422	0.4193	0.337	0.2927	0.4238	0.3293	0.2904	0.3569	0.3679	0.321	0.5055	0.2496	0.238	0.2154	0.3119	0.3923		0.3091	0.0168		0.9957	1.0167	0.9534	1.6906	1.0812	0.9661	1.0978	1.1134	1.0821	1.0794	1.0258	1.0396	1.1265	1.0748	1.0446	0.9987	1.1076	1.1457	1.0824
	91.4	0.2858	0.2458	0.1979	0.3214	0.3067	0.2779	0.0753	0.2865	0.3366	0.3404	0.4208	0.3347	0.291	0.4274	0.3308	0.2903	0.3551	0.3617	0.3146	0.4996	0.2486	0.2378	0.2161	0.3023	0.3885		0.3077	0.0167		0.9946	1.0166	0.9536	1.6933	1.0829	0.9652	1.0956	1.1165	1.0815	1.0803	1.029	1.0395	1.1272	1.0788	1.0433	0.9986	1.1049	1.1452	1.0839
	91.6	0.2868	0.2467	0.1983	0.3199	0.307	0.2739	0.0784	0.2873	0.3368	0.3385	0.4215	0.3369	0.2904	0.4276	0.3297	0.2876	0.3538	0.3641	0.3071	0.4954	0.2463	0.2366	0.215	0.2984	0.3899		0.3069	0.0167		0.9941	1.0171	0.9531	1.6895	1.0832	0.9641	1.0957	1.1198	1.0784	1.0756	1.0296	1.0378	1.1285	1.0795	1.0421	0.9988	1.105	1.1478	1.0841
	91.8	0.2898	0.2498	0.1975	0.3204	0.308	0.272	0.0792	0.2874	0.3377	0.3389	0.4193	0.3389	0.2897	0.4276	0.3301	0.2876	0.3523	0.3631	0.3041	0.4941	0.2486	0.2366	0.2133	0.2888	0.3882		0.3065	0.0166		0.9952	1.0155	0.953	1.6902	1.082	0.9626	1.0992	1.1129	1.0786	1.0756	1.0279	1.0388	1.125	1.0796	1.0411	1.0005	1.105	1.1489	1.0857
	92	0.2897	0.252	0.1975	0.3201	0.3089	0.2737	0.0784	0.2845	0.3385	0.3374	0.4175	0.3385	0.2884	0.4261	0.329	0.2862	0.3508	0.3559	0.2992	0.4893	0.2493	0.2388	0.2117	0.2879	0.3883		0.3055	0.0164		0.995	1.0137	0.9539	1.686	1.0809	0.9638	1.0999	1.1167	1.079	1.0733	1.0299	1.0387	1.1274	1.0785	1.041	1.0021	1.1031	1.1461	1.0846
	92.2	0.2915	0.2558	0.1986	0.3216	0.3087	0.2719	0.0767	0.2858	0.338	0.3377	0.4158	0.3411	0.2861	0.425	0.3292	0.2864	0.3443	0.3567	0.2944	0.4849	0.2481	0.24	0.2096	0.2875	0.3929		0.3051	0.0164		0.9944	1.0158	0.9545	1.6837	1.081	0.9637	1.1016	1.1157	1.0774	1.068	1.0307	1.0361	1.1267	1.0797	1.0402	0.9997	1.1049	1.1454	1.0846
	92.4	0.2979	0.2575	0.1998	0.32	0.3077	0.2672	0.0795	0.2884	0.3375	0.3362	0.4161	0.3418	0.2865	0.4248	0.3294	0.2856	0.342	0.3524	0.3002	0.49	0.2522	0.2412	0.2082	0.2882	0.3972		0.3059	0.0163		0.995	1.0162	0.9559	1.6821	1.0804	0.9638	1.1034	1.1153	1.0789	1.0678	1.0263	1.0375	1.1244	1.0804	1.0411	1.0028	1.108	1.1442	1.0839
	92.6	0.2984	0.2588	0.2003	0.321	0.3087	0.2711	0.0809	0.2863	0.3355	0.3388	0.4146	0.341	0.2856	0.4251	0.3293	0.2885	0.339	0.3507	0.3035	0.4895	0.2501	0.2434	0.2096	0.2933	0.4004		0.3065	0.0163		0.9962	1.0172	0.9565	1.684	1.0806	0.9661	1.1043	1.1097	1.0826	1.071	1.028	1.0403	1.1243	1.0786	1.0411	1.0037	1.1079	1.1408	1.0842
	92.8	0.3024	0.2575	0.2009	0.3182	0.3069	0.2719	0.0816	0.2855	0.3318	0.3358	0.4139	0.3398	0.2857	0.4195	0.3309	0.2881	0.3403	0.3523	0.3068	0.4968	0.2488	0.242	0.2097	0.2979	0.4041		0.3068	0.0163		0.9948	1.0185	0.9568	1.6824	1.0819	0.9676	1.103	1.1129	1.0809	1.067	1.0324	1.0383	1.1272	1.0808	1.0411	1.0021	1.1053	1.1421	1.083
	93	0.3085	0.2551	0.2002	0.3189	0.307	0.2684	0.0851	0.287	0.3286	0.3335	0.4136	0.3396	0.2833	0.418	0.3307	0.2865	0.3387	0.3517	0.306	0.4927	0.2478	0.2383	0.2098	0.298	0.4069		0.3062	0.0162		0.9955	1.0199	0.9561	1.6815	1.0818	0.9654	1.103	1.1098	1.0796	1.0645	1.0305	1.0366	1.1243	1.0826	1.0401	0.9999	1.107	1.1419	1.0851
	93.2	0.3103	0.2507	0.1985	0.3181	0.3064	0.2732	0.0857	0.2872	0.3274	0.3304	0.4131	0.3347	0.2824	0.4179	0.3284	0.2836	0.3405	0.3496	0.305	0.4864	0.2476	0.2379	0.2113	0.2975	0.4058		0.3052	0.0161		0.9966	1.0184	0.9566	1.6818	1.0813	0.9667	1.101	1.11	1.0797	1.0671	1.0266	1.0365	1.1219	1.0807	1.0403	1	1.1074	1.1442	1.0852
	93.4	0.3072	0.2492	0.1968	0.319	0.3068	0.2741	0.0893	0.2827	0.3272	0.3294	0.4133	0.3327	0.2799	0.4147	0.3275	0.2812	0.3437	0.3564	0.3036	0.481	0.2441	0.235	0.2119	0.3049	0.4041		0.3046	0.0159		0.9971	1.0183	0.9551	1.6823	1.0811	0.9668	1.099	1.1088	1.0795	1.0681	1.0282	1.0354	1.1227	1.0778	1.0407	0.998	1.1075	1.1465	1.0885
	93.6	0.3098	0.2479	0.194	0.3193	0.306	0.274	0.0924	0.2815	0.3264	0.3262	0.4123	0.3297	0.2792	0.4085	0.3276	0.2787	0.3443	0.3578	0.3007	0.4833	0.2442	0.2318	0.2106	0.306	0.4019		0.3038	0.0159		0.9975	1.0182	0.9552	1.6854	1.081	0.9662	1.101	1.1167	1.0804	1.0697	1.0276	1.0344	1.1228	1.0795	1.0413	0.9988	1.1108	1.1488	1.089
	93.8	0.3125	0.2471	0.193	0.3214	0.3072	0.2738	0.0953	0.2809	0.3241	0.3249	0.4163	0.3255	0.2799	0.4097	0.3238	0.2769	0.3445	0.3541	0.2961	0.4755	0.2423	0.2309	0.2106	0.3036	0.3969		0.3027	0.0157		0.9994	1.0183	0.9559	1.6861	1.0813	0.9661	1.101	1.1196	1.0829	1.0741	1.0258	1.0368	1.1215	1.0782	1.0431	1.0016	1.114	1.1493	1.0894
	94	0.3114	0.2489	0.192	0.3199	0.3091	0.2845	0.0958	0.2799	0.3237	0.3277	0.4146	0.3235	0.2794	0.4108	0.325	0.2775	0.3453	0.3611	0.2963	0.4665	0.2402	0.2302	0.2105	0.3097	0.3971		0.3032	0.0156		1.0002	1.0187	0.9575	1.6837	1.0826	0.9685	1.1018	1.1178	1.0835	1.0786	1.0286	1.037	1.1229	1.0785	1.044	1.0023	1.1143	1.1492	1.0885
	94.2	0.3179	0.2501	0.1904	0.3203	0.3108	0.287	0.0969	0.278	0.323	0.3294	0.4164	0.3229	0.2802	0.4058	0.3254	0.2791	0.3478	0.359	0.3016	0.4756	0.2386	0.2265	0.2088	0.3092	0.3937		0.3038	0.0157		0.9993	1.0211	0.9579	1.6841	1.0836	0.9684	1.1067	1.1184	1.0855	1.0793	1.0311	1.0367	1.1252	1.0818	1.0439	1.0049	1.1134	1.1465	1.0876
	94.4	0.3219	0.2502	0.19	0.3209	0.3115	0.2899	0.0972	0.2779	0.3209	0.328	0.415	0.3212	0.2804	0.4064	0.3253	0.281	0.3457	0.3565	0.2963	0.4708	0.238	0.2256	0.206	0.3038	0.3925		0.3029	0.0156		1	1.0211	0.9582	1.684	1.0843	0.9697	1.1073	1.1252	1.0849	1.0811	1.0335	1.0375	1.1256	1.0831	1.0425	1.0039	1.1116	1.1444	1.0846
	94.6	0.3227	0.248	0.1888	0.3197	0.3106	0.29	0.0937	0.2791	0.3161	0.3285	0.4159	0.3218	0.2791	0.4077	0.3251	0.2803	0.3464	0.3567	0.2965	0.4645	0.2375	0.2246	0.205	0.2992	0.3895		0.3019	0.0156		0.9991	1.0205	0.9586	1.6819	1.0863	0.9712	1.1059	1.123	1.0851	1.0797	1.0326	1.0392	1.1263	1.0835	1.0413	1.0031	1.1071	1.1436	1.0828
	94.8	0.3202	0.246	0.1863	0.3196	0.3097	0.2938	0.0921	0.2799	0.3132	0.3265	0.4154	0.321	0.2767	0.4043	0.3237	0.2806	0.3418	0.3582	0.3002	0.4648	0.2358	0.2235	0.2048	0.3033	0.3923		0.3013	0.0157		0.9986	1.0227	0.9575	1.6782	1.0865	0.9696	1.1074	1.1207	1.0831	1.0813	1.0344	1.0382	1.1273	1.0828	1.0388	0.9999	1.1073	1.1439	1.0843
	95	0.3259	0.2422	0.1842	0.3188	0.307	0.2878	0.0893	0.2753	0.3082	0.323	0.4121	0.3195	0.2768	0.4005	0.3226	0.2784	0.3436	0.3524	0.3015	0.4711	0.2342	0.2212	0.2046	0.3001	0.3913		0.2997	0.0158		0.9999	1.0227	0.9562	1.6809	1.0873	0.9694	1.1058	1.1317	1.0839	1.0813	1.0341	1.038	1.1257	1.0825	1.0379	1.0007	1.109	1.1461	1.0865
	95.2	0.3245	0.2386	0.1833	0.3169	0.3081	0.2876	0.0874	0.2804	0.3039	0.3211	0.4109	0.3203	0.2759	0.402	0.3225	0.2811	0.341	0.3539	0.2995	0.4641	0.2364	0.2204	0.2053	0.3064	0.3931		0.2994	0.0157		0.9991	1.0211	0.9552	1.6782	1.0878	0.9697	1.1036	1.1306	1.0854	1.0818	1.0329	1.0415	1.125	1.0792	1.038	0.9993	1.1088	1.1475	1.0877
	95.4	0.3275	0.2359	0.1808	0.3141	0.3067	0.2866	0.0842	0.2809	0.3027	0.3206	0.4118	0.3199	0.2762	0.399	0.321	0.2803	0.339	0.3586	0.3021	0.4689	0.2343	0.2233	0.2064	0.3103	0.3955		0.2995	0.0159		0.9996	1.0218	0.9533	1.6775	1.0867	0.9681	1.1045	1.1271	1.0864	1.0813	1.0349	1.0404	1.1257	1.0798	1.0382	1.0002	1.1111	1.1471	1.0872
	95.6	0.3299	0.2345	0.1805	0.3144	0.3055	0.2851	0.0841	0.2837	0.3001	0.3181	0.4086	0.3168	0.2756	0.3972	0.317	0.2796	0.3371	0.3577	0.305	0.4753	0.2363	0.2233	0.2066	0.311	0.3947		0.2991	0.016		0.9999	1.0204	0.9532	1.6761	1.0868	0.9664	1.1044	1.1302	1.0857	1.0825	1.0333	1.0388	1.126	1.0799	1.0389	1.0014	1.1136	1.1447	1.0884
	95.8	0.3325	0.2349	0.1806	0.3133	0.3063	0.2835	0.0844	0.2827	0.299	0.3167	0.4043	0.3149	0.2745	0.4005	0.3149	0.2777	0.3444	0.3596	0.3053	0.4753	0.239	0.225	0.2049	0.3065	0.3913		0.2989	0.016		0.9984	1.0201	0.9531	1.6752	1.0859	0.9658	1.1057	1.1272	1.0876	1.0796	1.0331	1.0383	1.1272	1.0797	1.0399	1.0031	1.1134	1.1469	1.0884
	96	0.3304	0.235	0.1804	0.3131	0.3072	0.2837	0.0861	0.2864	0.3021	0.3155	0.4039	0.3168	0.2739	0.401	0.3127	0.2814	0.3448	0.3642	0.3061	0.4713	0.2423	0.2309	0.2063	0.3051	0.3895		0.2996	0.0158		0.997	1.0193	0.9519	1.675	1.0836	0.9643	1.1061	1.119	1.0878	1.0782	1.0334	1.0388	1.1272	1.0792	1.0399	1.002	1.1109	1.1464	1.0896
	96.2	0.3295	0.238	0.179	0.3128	0.3038	0.283	0.0873	0.2828	0.3026	0.3135	0.3997	0.3183	0.2751	0.4006	0.3116	0.2801	0.3448	0.3689	0.3012	0.4701	0.2422	0.2335	0.2068	0.3041	0.3902		0.2992	0.0157		0.9972	1.019	0.9517	1.6746	1.0818	0.9648	1.107	1.1209	1.0849	1.0748	1.0348	1.0355	1.1267	1.0803	1.0388	1.0003	1.1136	1.1454	1.092
	96.4	0.3271	0.24	0.1796	0.3127	0.3047	0.2809	0.0874	0.286	0.3002	0.3119	0.3967	0.3183	0.2742	0.4026	0.3088	0.2818	0.3451	0.3678	0.3062	0.4717	0.245	0.2347	0.2085	0.3019	0.3911		0.2994	0.0156		0.9967	1.0201	0.9529	1.6719	1.0831	0.964	1.1076	1.1227	1.0864	1.0751	1.0284	1.0384	1.1256	1.0794	1.0393	1.0009	1.1122	1.1474	1.0955
	96.6	0.327	0.2454	0.1796	0.3109	0.3083	0.2802	0.0884	0.2864	0.3034	0.3097	0.3923	0.318	0.2758	0.4041	0.3092	0.2845	0.3473	0.3658	0.3032	0.4677	0.2449	0.2389	0.2102	0.3025	0.3928		0.2999	0.0154		0.9961	1.0222	0.9528	1.6689	1.0838	0.9656	1.1108	1.1236	1.0873	1.0752	1.0302	1.0388	1.1255	1.0768	1.0388	1	1.1108	1.1507	1.0955
	96.8	0.3254	0.2479	0.1786	0.3102	0.3084	0.2764	0.0875	0.2879	0.3051	0.3111	0.3887	0.3202	0.2795	0.3999	0.3084	0.2889	0.3426	0.3691	0.3051	0.4678	0.2451	0.2379	0.2114	0.3069	0.3944		0.3002	0.0154		0.9984	1.023	0.9517	1.6714	1.0838	0.9654	1.111	1.1267	1.0857	1.075	1.0294	1.0387	1.1227	1.079	1.0372	0.9974	1.1112	1.1522	1.0957
	97	0.3228	0.251	0.1765	0.3106	0.3075	0.28	0.0863	0.2865	0.3049	0.3108	0.389	0.3193	0.2812	0.397	0.3054	0.2899	0.3389	0.3669	0.3082	0.4706	0.2436	0.2349	0.2102	0.3063	0.3942		0.2997	0.0154		0.9998	1.0227	0.9529	1.6707	1.0858	0.9658	1.1111	1.1302	1.0857	1.0729	1.0274	1.0383	1.123	1.0775	1.0359	0.9965	1.111	1.1523	1.0962
	97.2	0.3194	0.2517	0.177	0.3098	0.3107	0.2785	0.0865	0.2858	0.3054	0.3106	0.3873	0.3176	0.28	0.3958	0.3031	0.2899	0.3388	0.3681	0.312	0.4672	0.2425	0.2355	0.209	0.303	0.3919		0.2991	0.0153		0.9997	1.0243	0.9539	1.6695	1.0871	0.9622	1.1127	1.1279	1.0868	1.074	1.0264	1.0379	1.1224	1.077	1.0355	0.9969	1.1094	1.1553	1.0943
	97.4	0.3149	0.252	0.1767	0.3088	0.3088	0.2803	0.087	0.2819	0.3051	0.3107	0.3858	0.3167	0.2792	0.3926	0.3035	0.2911	0.3378	0.3677	0.3089	0.4644	0.2425	0.2322	0.2093	0.3018	0.3899		0.298	0.0152		0.9987	1.025	0.9542	1.6727	1.0852	0.9631	1.1132	1.1299	1.085	1.0719	1.0292	1.035	1.122	1.0743	1.0335	0.9949	1.1092	1.1534	1.0943
	97.6	0.3115	0.2501	0.1752	0.3086	0.306	0.2793	0.0868	0.2809	0.3066	0.3123	0.3834	0.3182	0.2783	0.3892	0.3029	0.2925	0.3362	0.3711	0.3078	0.4682	0.2431	0.2298	0.2093	0.2998	0.3903		0.2975	0.0153		1.0004	1.0238	0.9546	1.6746	1.0843	0.9633	1.1123	1.1275	1.083	1.0712	1.0273	1.0335	1.1222	1.0744	1.0328	0.9943	1.1113	1.1514	1.0941
	97.8	0.3088	0.2502	0.1747	0.3075	0.3074	0.2801	0.0861	0.2801	0.304	0.3113	0.3833	0.3164	0.2765	0.3893	0.3043	0.2897	0.3331	0.3693	0.305	0.4719	0.2434	0.2298	0.2089	0.3023	0.3906		0.297	0.0153		0.9977	1.0218	0.9564	1.6745	1.0848	0.9652	1.1106	1.1284	1.0847	1.0725	1.0235	1.0332	1.1232	1.0736	1.0341	0.9962	1.1103	1.1462	1.0939
	98	0.3048	0.249	0.1758	0.3068	0.3061	0.2756	0.0847	0.2779	0.3017	0.3095	0.3803	0.3158	0.2753	0.3898	0.3039	0.2877	0.3316	0.3734	0.3039	0.4785	0.2447	0.2322	0.2097	0.3015	0.3915		0.2965	0.0155		0.9961	1.023	0.9565	1.6761	1.0842	0.9667	1.1123	1.1291	1.0819	1.0714	1.0233	1.0317	1.1241	1.0736	1.0333	0.9951	1.1115	1.144	1.0926
	98.2	0.3054	0.2496	0.1749	0.3047	0.3039	0.2778	0.0828	0.2807	0.3015	0.3107	0.3784	0.3152	0.2741	0.3908	0.3048	0.2898	0.3317	0.3715	0.3042	0.4791	0.2465	0.2287	0.2083	0.2983	0.3907		0.2962	0.0155		0.9968	1.0222	0.9558	1.6775	1.0841	0.9691	1.1115	1.1308	1.082	1.0714	1.0214	1.0328	1.1251	1.0752	1.0339	0.9949	1.1127	1.1412	1.0926
	98.4	0.3035	0.2514	0.1745	0.3052	0.3049	0.2781	0.0826	0.2791	0.3022	0.3097	0.3802	0.3161	0.2734	0.3911	0.3076	0.2875	0.3318	0.3683	0.3011	0.4775	0.247	0.2309	0.2074	0.2949	0.391		0.2959	0.0155		0.9979	1.022	0.9564	1.6762	1.0873	0.9685	1.1101	1.13	1.0842	1.0743	1.0219	1.0342	1.1257	1.0754	1.035	0.9964	1.1136	1.1438	1.0925
	98.6	0.2997	0.2514	0.1761	0.3027	0.3053	0.2804	0.0814	0.2773	0.2987	0.3085	0.3849	0.3136	0.2722	0.3926	0.3077	0.2838	0.3279	0.3662	0.3001	0.4681	0.2473	0.2319	0.2063	0.2963	0.3919		0.2949	0.0153		0.9929	1.0245	0.9571	1.675	1.0885	0.9691	1.1102	1.129	1.0849	1.0751	1.0264	1.0365	1.1278	1.0773	1.0348	0.996	1.1134	1.1447	1.0957
	98.8	0.2994	0.2518	0.1759	0.3021	0.3018	0.2807	0.0804	0.2798	0.299	0.3075	0.3832	0.3144	0.2704	0.3904	0.306	0.2844	0.331	0.3622	0.3037	0.4626	0.2479	0.2342	0.2059	0.2905	0.3896		0.2942	0.0151		0.9937	1.0264	0.9554	1.674	1.0865	0.9669	1.1122	1.1307	1.084	1.0745	1.0286	1.0376	1.1284	1.0773	1.0341	0.9961	1.1128	1.1418	1.0975
	99	0.3015	0.251	0.1783	0.3015	0.3023	0.2809	0.0811	0.2819	0.3003	0.311	0.3814	0.3167	0.2683	0.3876	0.3077	0.2852	0.3324	0.3577	0.3052	0.452	0.2486	0.2347	0.2053	0.2911	0.3898		0.2941	0.0149		0.9936	1.0264	0.9556	1.6716	1.0865	0.9676	1.1142	1.1324	1.0841	1.0751	1.029	1.0377	1.1284	1.0779	1.034	0.998	1.1152	1.1433	1.0936
	99.2	0.2979	0.2498	0.1791	0.3027	0.3028	0.2764	0.0805	0.2788	0.2996	0.3113	0.3874	0.3157	0.2663	0.386	0.3085	0.2829	0.3297	0.3565	0.3084	0.4518	0.2487	0.2371	0.2054	0.2942	0.3905		0.2939	0.0149		0.9961	1.0264	0.9568	1.6706	1.0864	0.9682	1.116	1.1326	1.0861	1.0752	1.0296	1.0381	1.126	1.0767	1.0355	0.9999	1.1146	1.1393	1.0973
	99.4	0.2996	0.2471	0.178	0.3013	0.3037	0.2711	0.0803	0.2829	0.2999	0.3142	0.3884	0.3165	0.2641	0.3845	0.3092	0.2837	0.3311	0.36	0.3089	0.4502	0.2482	0.2376	0.2057	0.3007	0.3902		0.2943	0.015		0.9956	1.0261	0.9579	1.6672	1.0855	0.9685	1.1168	1.1304	1.0839	1.0742	1.0344	1.0372	1.127	1.0788	1.0356	0.9999	1.1159	1.1374	1.095
	99.6	0.3026	0.2441	0.1764	0.3034	0.3017	0.2663	0.0798	0.2826	0.3026	0.3182	0.3886	0.3201	0.2639	0.3857	0.3088	0.2831	0.3356	0.3524	0.3114	0.4556	0.2469	0.2363	0.2063	0.2977	0.386		0.2943	0.0151		0.9989	1.0263	0.9579	1.6691	1.0857	0.9661	1.1168	1.1317	1.0847	1.0747	1.0312	1.035	1.1252	1.0776	1.037	1.0007	1.1157	1.1386	1.0911
	99.8	0.3034	0.2418	0.1773	0.3028	0.3037	0.2634	0.0809	0.279	0.3052	0.3215	0.3945	0.3223	0.2633	0.3898	0.3126	0.2844	0.3321	0.3535	0.3065	0.4521	0.2478	0.2346	0.2057	0.3039	0.3894		0.2949	0.0152		0.9991	1.0278	0.9587	1.6706	1.0885	0.9672	1.1174	1.1332	1.0864	1.0751	1.0326	1.0352	1.1269	1.0765	1.0373	0.9998	1.1171	1.1429	1.0902
	100	0.3034	0.2399	0.1759	0.3017	0.3027	0.2609	0.0799	0.2766	0.3033	0.3186	0.3997	0.319	0.2627	0.3947	0.3125	0.2809	0.3314	0.3548	0.3081	0.4553	0.2484	0.2342	0.2065	0.3035	0.3896		0.2946	0.0154		1.0002	1.0287	0.9583	1.6735	1.088	0.9649	1.1152	1.1297	1.0884	1.0748	1.0358	1.0362	1.1253	1.0791	1.0394	1.0008	1.1146	1.1449	1.0949
	100.2	0.3041	0.2383	0.1761	0.3022	0.3004	0.2568	0.0819	0.277	0.3052	0.3189	0.3976	0.32	0.2625	0.3967	0.3145	0.2801	0.33	0.3516	0.3036	0.4587	0.2492	0.2334	0.2066	0.3023	0.39		0.2943	0.0154		0.9956	1.0303	0.9583	1.673	1.0884	0.964	1.1151	1.1296	1.0859	1.0725	1.0348	1.0348	1.1281	1.0792	1.0382	0.9996	1.1157	1.1506	1.0919
	100.4	0.3043	0.2374	0.178	0.3027	0.2965	0.2577	0.0795	0.2777	0.3054	0.3177	0.4002	0.3178	0.266	0.3986	0.3151	0.2772	0.3274	0.3479	0.3038	0.4574	0.2485	0.2353	0.2063	0.299	0.3894		0.2939	0.0154		0.9952	1.0305	0.9565	1.6744	1.0873	0.9639	1.1177	1.1315	1.088	1.0737	1.0294	1.0377	1.1278	1.0804	1.0411	1.0038	1.112	1.1519	1.0965
	100.6	0.303	0.2388	0.1797	0.3027	0.298	0.2561	0.0788	0.2793	0.3062	0.3174	0.3993	0.3151	0.2642	0.3996	0.3181	0.2773	0.325	0.3538	0.3035	0.4551	0.2486	0.2359	0.2058	0.3004	0.3915		0.2941	0.0154		0.9952	1.0285	0.956	1.6725	1.0869	0.9647	1.1167	1.1346	1.0875	1.0713	1.0338	1.0362	1.1283	1.0805	1.0394	1.0018	1.1126	1.1493	1.0994
	100.8	0.3036	0.2363	0.1804	0.3026	0.2944	0.2553	0.0783	0.2793	0.3067	0.3169	0.396	0.3111	0.2633	0.3994	0.3187	0.2733	0.3271	0.3516	0.3052	0.4556	0.2446	0.2361	0.2062	0.2986	0.3902		0.2932	0.0154		0.9938	1.0261	0.9562	1.6704	1.0857	0.9651	1.1174	1.1312	1.0872	1.0728	1.032	1.0372	1.1255	1.0837	1.0401	1.0026	1.1119	1.1475	1.0995
	101	0.3022	0.235	0.1794	0.3046	0.2938	0.2502	0.0797	0.2808	0.3108	0.3208	0.3939	0.3107	0.2617	0.3996	0.3216	0.2747	0.3286	0.3508	0.2982	0.4562	0.2427	0.2341	0.2042	0.303	0.3868		0.293	0.0154		0.9933	1.0261	0.9547	1.6658	1.0857	0.9643	1.1181	1.1344	1.0875	1.0745	1.0272	1.037	1.1275	1.0804	1.0397	1.0021	1.1114	1.1486	1.0987
	101.2	0.3054	0.2357	0.1795	0.3048	0.295	0.2528	0.0799	0.2795	0.3089	0.323	0.3941	0.309	0.2621	0.3994	0.3236	0.274	0.3273	0.3495	0.2954	0.454	0.2409	0.2354	0.2058	0.3042	0.3845		0.293	0.0153		0.9937	1.0235	0.954	1.6673	1.087	0.9658	1.1167	1.1339	1.087	1.0764	1.027	1.0375	1.1268	1.0801	1.0391	1.0012	1.1096	1.1486	1.1008
	101.4	0.3089	0.2365	0.1799	0.3051	0.2963	0.2519	0.0807	0.2767	0.31	0.3235	0.3939	0.3068	0.2614	0.404	0.3241	0.2731	0.3284	0.3511	0.2985	0.4507	0.2417	0.2315	0.2056	0.3049	0.3882		0.2933	0.0154		0.9922	1.0242	0.9536	1.6676	1.0874	0.9642	1.116	1.13	1.0867	1.0762	1.0236	1.0347	1.1272	1.0805	1.0373	0.9975	1.112	1.1463	1.099
	101.6	0.3104	0.235	0.1784	0.3051	0.295	0.2555	0.0812	0.2724	0.3093	0.3218	0.3931	0.3054	0.2622	0.4081	0.3233	0.271	0.3282	0.3516	0.3007	0.4537	0.239	0.2308	0.2056	0.3091	0.3876		0.2933	0.0155		0.9921	1.0242	0.954	1.671	1.0855	0.9624	1.1186	1.1295	1.0872	1.0784	1.0199	1.037	1.1273	1.0796	1.0392	1.0001	1.1109	1.1473	1.0977
	101.8	0.3081	0.2364	0.1774	0.3059	0.2965	0.2549	0.0811	0.2721	0.3091	0.3218	0.3945	0.3062	0.2623	0.4059	0.3261	0.2711	0.3267	0.3569	0.3002	0.4553	0.2372	0.2288	0.205	0.3068	0.3835		0.2932	0.0156		0.9936	1.0257	0.9538	1.6704	1.0863	0.9619	1.1182	1.123	1.0869	1.0774	1.0225	1.0355	1.13	1.0786	1.0398	1.0013	1.1111	1.1492	1.098
	102	0.312	0.2394	0.1771	0.3054	0.2968	0.2556	0.0828	0.2729	0.3062	0.317	0.3981	0.305	0.2646	0.4054	0.3235	0.2695	0.3253	0.3581	0.3027	0.4581	0.2339	0.2278	0.2049	0.3017	0.385		0.2932	0.0156		0.9947	1.0256	0.9564	1.6711	1.0876	0.9616	1.1195	1.1198	1.0882	1.0794	1.0263	1.0365	1.1296	1.0815	1.0408	1.0019	1.1135	1.1451	1.0975
	102.2	0.3113	0.2401	0.1764	0.3059	0.2974	0.2583	0.0802	0.2756	0.307	0.3151	0.3973	0.3073	0.2626	0.4063	0.3218	0.2675	0.3288	0.3575	0.3074	0.4565	0.2319	0.2238	0.2027	0.302	0.3871		0.2931	0.0157		0.9948	1.0288	0.957	1.6694	1.0866	0.9608	1.1183	1.123	1.0918	1.0824	1.0296	1.0387	1.131	1.0818	1.0428	1.0054	1.1145	1.1465	1.0945
	102.4	0.3087	0.2404	0.1743	0.3063	0.2982	0.2618	0.0818	0.2739	0.3074	0.3149	0.3966	0.3107	0.2592	0.4018	0.3215	0.2687	0.3262	0.3593	0.3058	0.4595	0.2292	0.2243	0.2019	0.2955	0.3815		0.2924	0.0157		0.9962	1.0282	0.958	1.671	1.0877	0.9623	1.1189	1.1231	1.0918	1.0835	1.0353	1.0405	1.1322	1.0822	1.0429	1.0049	1.1153	1.1495	1.0956
	102.6	0.3082	0.2434	0.1739	0.3067	0.2984	0.2602	0.082	0.2799	0.3055	0.3127	0.4035	0.3119	0.2585	0.3994	0.3213	0.2708	0.3241	0.3619	0.3057	0.4482	0.2266	0.2239	0.2008	0.2937	0.3847		0.2922	0.0156		0.9961	1.0286	0.957	1.6674	1.0884	0.9628	1.1197	1.1247	1.0918	1.0839	1.0356	1.0398	1.1336	1.0876	1.0412	1.0044	1.1182	1.1492	1.097
	102.8	0.3105	0.2429	0.1735	0.3074	0.2987	0.2631	0.0825	0.2802	0.302	0.3099	0.4035	0.3118	0.2571	0.4063	0.3174	0.272	0.3221	0.3602	0.3045	0.4468	0.2274	0.2237	0.2003	0.2961	0.3892		0.2924	0.0156		0.9988	1.0278	0.9566	1.6693	1.0875	0.9634	1.1176	1.1268	1.0924	1.0853	1.0328	1.04	1.1325	1.0871	1.0417	1.005	1.1209	1.1488	1.097
	103	0.3085	0.2431	0.1703	0.307	0.2971	0.2646	0.0795	0.2817	0.2987	0.3111	0.3989	0.313	0.2569	0.4069	0.3165	0.2719	0.3197	0.3604	0.3074	0.4372	0.2291	0.2193	0.1992	0.3017	0.391		0.2916	0.0156		0.9943	1.0268	0.9574	1.669	1.0892	0.9655	1.1174	1.1249	1.0935	1.0875	1.0349	1.0426	1.1352	1.0871	1.0417	1.0073	1.1223	1.1518	1.0978
	103.2	0.3097	0.2428	0.1699	0.3053	0.2966	0.264	0.081	0.2776	0.2966	0.3083	0.3988	0.3133	0.2564	0.4051	0.3142	0.2742	0.3177	0.3612	0.3034	0.4374	0.2274	0.221	0.2007	0.2989	0.3905		0.2909	0.0155		0.9949	1.0262	0.9547	1.6683	1.0855	0.9634	1.1195	1.1267	1.094	1.0893	1.0387	1.0443	1.1374	1.0898	1.0415	1.0082	1.1221	1.1486	1.1003
	103.4	0.3095	0.2409	0.1689	0.3066	0.2958	0.2629	0.0805	0.2767	0.2948	0.3046	0.3968	0.3126	0.2577	0.4049	0.3113	0.2753	0.3178	0.3586	0.3032	0.4394	0.2271	0.2181	0.1981	0.3046	0.3928		0.2904	0.0156		0.9947	1.0238	0.9544	1.6676	1.084	0.9641	1.1207	1.1351	1.0933	1.0877	1.0399	1.0438	1.1382	1.0919	1.0414	1.0104	1.1222	1.1454	1.1003
	103.6	0.3115	0.2377	0.1687	0.3073	0.2947	0.2615	0.0797	0.2734	0.2975	0.3052	0.3942	0.3132	0.2577	0.4004	0.3102	0.2748	0.3174	0.3559	0.299	0.4411	0.2291	0.2141	0.1962	0.3045	0.3906		0.2894	0.0156		0.9973	1.0249	0.955	1.6656	1.0847	0.9649	1.1201	1.1272	1.0929	1.0872	1.0418	1.0451	1.1393	1.0909	1.0424	1.0114	1.1208	1.1475	1.0987
	103.8	0.3095	0.2377	0.1683	0.3067	0.2947	0.2624	0.0816	0.2737	0.3009	0.305	0.3971	0.3131	0.2593	0.3964	0.3076	0.2759	0.3166	0.3559	0.2986	0.4381	0.2296	0.214	0.1951	0.2984	0.3909		0.2891	0.0155		0.9955	1.0253	0.9577	1.6633	1.0879	0.9651	1.1228	1.135	1.093	1.0887	1.0423	1.0459	1.1405	1.0922	1.041	1.0115	1.1201	1.1482	1.0999
	104	0.3091	0.236	0.1711	0.3054	0.2967	0.2629	0.0847	0.2711	0.3016	0.3025	0.4015	0.3127	0.2604	0.3948	0.307	0.2767	0.3157	0.3555	0.2987	0.4448	0.2304	0.217	0.1956	0.2952	0.3942		0.2897	0.0155		0.9989	1.0289	0.9574	1.6633	1.0867	0.9646	1.1243	1.1421	1.091	1.0875	1.0373	1.0446	1.1381	1.0911	1.0397	1.0094	1.1165	1.1451	1.1002
	104.2	0.308	0.2342	0.172	0.3079	0.2971	0.2622	0.0827	0.2707	0.3016	0.3038	0.3982	0.3111	0.2617	0.3944	0.3066	0.2764	0.3141	0.3575	0.3014	0.4439	0.2317	0.2173	0.1938	0.2961	0.3994		0.2898	0.0156		0.9992	1.0281	0.9604	1.667	1.0901	0.9668	1.126	1.1445	1.0873	1.0824	1.0332	1.0394	1.1354	1.0904	1.0366	1.0057	1.1177	1.1454	1.0985
	104.4	0.3061	0.2358	0.1741	0.3072	0.2971	0.265	0.0821	0.2745	0.3	0.303	0.3992	0.3089	0.2625	0.3944	0.3065	0.2752	0.3151	0.3566	0.3041	0.4413	0.2323	0.219	0.1947	0.2927	0.3986		0.2898	0.0154		1.0009	1.0317	0.9619	1.6666	1.0919	0.9679	1.1259	1.1401	1.0879	1.0842	1.0272	1.0385	1.1321	1.0882	1.0363	1.0053	1.1172	1.1469	1.0974
	104.6	0.3024	0.2378	0.1734	0.3068	0.2986	0.2652	0.0831	0.2735	0.2956	0.3007	0.3938	0.3073	0.2624	0.396	0.3068	0.2752	0.3146	0.36	0.3029	0.4442	0.2334	0.2198	0.1948	0.2924	0.4007		0.2897	0.0154		1.0013	1.0327	0.9639	1.6691	1.0925	0.9692	1.127	1.1475	1.087	1.0829	1.0261	1.0371	1.13	1.0845	1.0351	1.0029	1.1181	1.1467	1.0988
	104.8	0.3014	0.2381	0.1734	0.3082	0.298	0.2643	0.0811	0.2753	0.2897	0.2992	0.3905	0.3062	0.2613	0.3953	0.3073	0.2713	0.317	0.3553	0.3043	0.4489	0.2333	0.2176	0.1936	0.2905	0.3995		0.2888	0.0155		1.0023	1.0351	0.9638	1.6725	1.0911	0.9683	1.1267	1.1463	1.0878	1.0836	1.0237	1.0382	1.1289	1.0852	1.0357	1.0029	1.1191	1.145	1.0959
	105	0.2986	0.238	0.1741	0.3089	0.2983	0.2676	0.0813	0.2748	0.2893	0.2985	0.3887	0.306	0.2586	0.3935	0.3065	0.2708	0.3204	0.3535	0.2997	0.4437	0.2334	0.22	0.1918	0.2885	0.3961		0.288	0.0153		1.0021	1.0334	0.9638	1.6719	1.0922	0.9693	1.1271	1.1529	1.0882	1.0839	1.0287	1.0381	1.1308	1.0858	1.0359	1.0047	1.1212	1.1466	1.094
	105.2	0.297	0.2404	0.1732	0.3078	0.2984	0.2675	0.0841	0.276	0.288	0.2971	0.3937	0.3051	0.2586	0.3917	0.3053	0.2693	0.3221	0.3518	0.3001	0.4428	0.2326	0.2189	0.1904	0.2862	0.391		0.2876	0.0152		1.002	1.0347	0.9636	1.6676	1.0929	0.9688	1.1263	1.1564	1.0886	1.0862	1.0314	1.0403	1.1334	1.086	1.0369	1.0058	1.1211	1.1453	1.0953
	105.4	0.2949	0.2399	0.1731	0.3061	0.2994	0.2674	0.0858	0.2695	0.2885	0.2975	0.3945	0.3061	0.2587	0.3927	0.3034	0.2671	0.3203	0.3512	0.2976	0.4392	0.2303	0.2184	0.191	0.2848	0.3933		0.2868	0.0152		1.0021	1.0329	0.9622	1.6659	1.0921	0.9678	1.1275	1.1599	1.0893	1.0838	1.033	1.0408	1.1337	1.0857	1.0377	1.0045	1.1243	1.1459	1.0937
	105.6	0.2918	0.2387	0.174	0.3043	0.299	0.2738	0.0866	0.2663	0.2844	0.2965	0.3961	0.3048	0.2586	0.3914	0.2979	0.2638	0.3211	0.3492	0.304	0.4396	0.23	0.2188	0.1911	0.2838	0.395		0.2864	0.0152		1.0005	1.0319	0.9605	1.6641	1.0914	0.9663	1.1259	1.1601	1.0935	1.0886	1.0309	1.0432	1.1351	1.0862	1.0399	1.0096	1.1207	1.1457	1.0928
	105.8	0.2876	0.2379	0.174	0.3033	0.299	0.2726	0.0879	0.2673	0.2843	0.2968	0.3948	0.3062	0.2576	0.388	0.295	0.2626	0.3239	0.3543	0.3038	0.4404	0.2317	0.2213	0.1938	0.2868	0.3951		0.2866	0.0151		0.9975	1.0302	0.9594	1.6612	1.0912	0.9672	1.1306	1.1601	1.0911	1.0831	1.0373	1.0396	1.1378	1.0833	1.0376	1.0059	1.1187	1.1437	1.0955
	106	0.2859	0.2373	0.1735	0.3023	0.3007	0.2723	0.0849	0.2684	0.2855	0.2994	0.3918	0.3064	0.2564	0.3858	0.2978	0.2626	0.3247	0.3522	0.3074	0.4474	0.2315	0.2216	0.1979	0.2832	0.3968		0.2869	0.0152		0.9973	1.0302	0.9584	1.6599	1.0889	0.9659	1.1299	1.1513	1.092	1.0819	1.0298	1.0396	1.1352	1.0853	1.0376	1.0057	1.1181	1.1415	1.0954
	106.2	0.2813	0.2362	0.1732	0.3021	0.3001	0.2716	0.0834	0.2664	0.2859	0.3015	0.3908	0.3061	0.2562	0.3836	0.2969	0.2621	0.3252	0.3507	0.3021	0.4485	0.2325	0.2226	0.1998	0.2822	0.3958		0.2863	0.0152		0.999	1.0294	0.9589	1.6579	1.0901	0.9665	1.1299	1.1441	1.0933	1.0835	1.0289	1.04	1.1345	1.0825	1.0388	1.0068	1.1175	1.143	1.0944
	106.4	0.2807	0.2356	0.1722	0.3035	0.2997	0.2669	0.0823	0.2699	0.2853	0.3041	0.3868	0.305	0.2557	0.3819	0.2958	0.259	0.3252	0.3491	0.2973	0.4461	0.2356	0.2219	0.2005	0.2834	0.3967		0.2856	0.0151		0.9976	1.031	0.9593	1.6544	1.0908	0.9651	1.1291	1.1373	1.0925	1.0844	1.0312	1.039	1.1364	1.0845	1.0372	1.006	1.1163	1.1428	1.0948
	106.6	0.2812	0.2342	0.174	0.3027	0.3	0.2623	0.0813	0.2711	0.2867	0.3057	0.3858	0.3046	0.254	0.38	0.2954	0.2598	0.3261	0.3473	0.2943	0.448	0.2367	0.2221	0.202	0.2818	0.3953		0.2853	0.0151		0.9967	1.0312	0.9595	1.6548	1.0907	0.9658	1.1287	1.1379	1.0915	1.084	1.0318	1.0385	1.1362	1.0852	1.0368	1.0027	1.1199	1.1383	1.0952
	106.8	0.2782	0.2347	0.1744	0.3005	0.2995	0.2656	0.0795	0.2668	0.2872	0.3079	0.3828	0.3029	0.2532	0.3773	0.2967	0.2593	0.3252	0.3435	0.2913	0.4487	0.2349	0.223	0.2024	0.2831	0.3951		0.2846	0.0151		0.9965	1.0303	0.9592	1.6514	1.0903	0.9667	1.1271	1.142	1.0937	1.0876	1.0298	1.0403	1.1342	1.0857	1.0377	1.0037	1.1208	1.1419	1.092
	107	0.2776	0.2366	0.1729	0.2999	0.2959	0.2617	0.0801	0.2654	0.2866	0.3093	0.3831	0.3016	0.2524	0.375	0.2929	0.2573	0.3257	0.3403	0.2829	0.4419	0.2349	0.2198	0.2002	0.2827	0.3908		0.2827	0.0149		0.998	1.0293	0.9595	1.651	1.0914	0.9652	1.1282	1.1443	1.0933	1.087	1.0348	1.0403	1.1351	1.0853	1.0376	1.0005	1.1213	1.1418	1.0946
	107.2	0.2801	0.2364	0.1719	0.2972	0.2962	0.26	0.0808	0.2661	0.2872	0.3108	0.3785	0.3035	0.2525	0.3757	0.295	0.2589	0.3264	0.3394	0.2786	0.4379	0.2349	0.2208	0.2007	0.2867	0.3921		0.2827	0.0148		0.9986	1.0273	0.9598	1.6512	1.0914	0.9639	1.1299	1.1456	1.0951	1.0871	1.0351	1.0403	1.1355	1.0869	1.0378	1.0001	1.12	1.1398	1.0956
	107.4	0.2809	0.2375	0.171	0.2929	0.296	0.2616	0.0809	0.2664	0.2861	0.314	0.3791	0.3042	0.2525	0.3725	0.2966	0.2625	0.3283	0.3399	0.2832	0.4446	0.2343	0.2204	0.2005	0.2914	0.3923		0.2836	0.0149		1	1.0272	0.9606	1.6525	1.0931	0.965	1.1298	1.1439	1.0957	1.0868	1.0339	1.0423	1.1357	1.085	1.0377	0.9994	1.1177	1.1361	1.0962
	107.6	0.2827	0.2388	0.1696	0.2931	0.2966	0.2615	0.083	0.2657	0.2881	0.3155	0.3813	0.3029	0.2539	0.3729	0.3	0.2615	0.3271	0.3405	0.2854	0.4474	0.235	0.2226	0.2	0.2922	0.3907		0.2843	0.0149		1.0004	1.027	0.9617	1.6526	1.095	0.9652	1.1311	1.1466	1.0927	1.0846	1.0343	1.0412	1.1356	1.0874	1.0354	0.9983	1.1161	1.1372	1.0947
	107.8	0.2905	0.2403	0.1688	0.2922	0.2982	0.2583	0.0844	0.2668	0.2896	0.3165	0.3813	0.3041	0.2549	0.3737	0.2998	0.2643	0.3254	0.3414	0.2852	0.4385	0.2355	0.2211	0.1999	0.2914	0.3893		0.2844	0.0147		1.0023	1.0269	0.9632	1.6525	1.0953	0.9634	1.1292	1.1437	1.091	1.0853	1.0319	1.0393	1.1364	1.0862	1.0354	0.9977	1.1148	1.1368	1.0976
	108	0.2962	0.24	0.1686	0.2923	0.2988	0.2627	0.0866	0.2677	0.2909	0.3175	0.3809	0.3032	0.2574	0.3727	0.3013	0.2636	0.3268	0.3423	0.2884	0.4378	0.2361	0.2221	0.2004	0.295	0.391		0.2856	0.0147		1.0003	1.0277	0.9642	1.6512	1.0957	0.9648	1.1274	1.1444	1.0903	1.0859	1.0326	1.038	1.1375	1.0849	1.0355	0.9983	1.1159	1.1389	1.0978
	108.2	0.3025	0.2399	0.1684	0.2898	0.2997	0.2634	0.0876	0.2683	0.2901	0.3187	0.3802	0.3003	0.2562	0.371	0.3018	0.2595	0.3266	0.3468	0.2951	0.4451	0.239	0.2214	0.2001	0.2948	0.3914		0.2863	0.0148		0.9975	1.0295	0.9622	1.6506	1.095	0.966	1.1287	1.142	1.0915	1.0882	1.0318	1.0383	1.138	1.085	1.0372	0.9999	1.1165	1.1384	1.099
	108.4	0.3075	0.2393	0.1685	0.2908	0.3027	0.2639	0.0877	0.2688	0.2915	0.3153	0.3801	0.3004	0.2561	0.3692	0.3024	0.2587	0.3301	0.3492	0.2947	0.4434	0.2399	0.2238	0.2011	0.2859	0.3883		0.2864	0.0147		0.9986	1.0272	0.9611	1.6487	1.0919	0.966	1.1281	1.1465	1.0904	1.0868	1.037	1.0367	1.1405	1.0837	1.0363	1.0004	1.1159	1.1403	1.0984
	108.6	0.3122	0.2388	0.1668	0.2889	0.3005	0.2666	0.0855	0.2722	0.2946	0.3155	0.3773	0.3008	0.2573	0.3698	0.3053	0.2609	0.3354	0.3472	0.2912	0.4427	0.2422	0.2241	0.2026	0.2874	0.3875		0.2869	0.0147		0.9983	1.0263	0.9616	1.6451	1.0921	0.9661	1.1282	1.1422	1.0929	1.0862	1.0353	1.0363	1.14	1.0861	1.037	1.0004	1.1166	1.1421	1.1008
	108.8	0.3125	0.2363	0.1664	0.2887	0.2996	0.2695	0.0874	0.275	0.2984	0.3147	0.3796	0.2995	0.2595	0.3722	0.3104	0.2629	0.3342	0.3458	0.2927	0.4512	0.2434	0.2268	0.2024	0.2869	0.3891		0.2882	0.0149		0.9996	1.028	0.9598	1.6419	1.0917	0.9675	1.1288	1.1406	1.0954	1.0872	1.0362	1.0369	1.1401	1.0868	1.0375	1.002	1.115	1.1405	1.1009
	109	0.3132	0.2357	0.165	0.2868	0.2979	0.2696	0.0861	0.2755	0.2963	0.311	0.3816	0.2988	0.2606	0.3761	0.3122	0.264	0.3318	0.3496	0.2965	0.4501	0.2426	0.2289	0.202	0.2869	0.3915		0.2884	0.015		1.002	1.0263	0.9586	1.6406	1.0929	0.9692	1.13	1.1393	1.0955	1.0854	1.0357	1.0368	1.1401	1.0857	1.0368	1.0009	1.1134	1.1409	1.1014
	109.2	0.3112	0.2336	0.1649	0.288	0.2937	0.2735	0.0877	0.2771	0.2985	0.3076	0.3845	0.2985	0.2629	0.3761	0.3113	0.267	0.3302	0.3475	0.2935	0.4466	0.2403	0.2275	0.2009	0.2874	0.3896		0.288	0.0149		1.0038	1.0248	0.9605	1.6369	1.093	0.9687	1.1272	1.141	1.0944	1.0816	1.0354	1.0376	1.1374	1.0879	1.0344	0.9985	1.1132	1.1419	1.0998
	109.4	0.3114	0.2316	0.1636	0.2861	0.2903	0.275	0.0876	0.2736	0.2962	0.3073	0.3852	0.2947	0.2644	0.3772	0.3103	0.2669	0.324	0.3472	0.299	0.4489	0.2377	0.2254	0.1981	0.2936	0.3887		0.2874	0.015		1.0011	1.0253	0.9613	1.6355	1.0959	0.9685	1.1255	1.1422	1.0974	1.0855	1.0302	1.0398	1.1355	1.0896	1.0361	0.9986	1.1145	1.1437	1.1012
	109.6	0.3128	0.2302	0.163	0.2849	0.2899	0.2745	0.0894	0.2716	0.2955	0.3043	0.3851	0.2951	0.2634	0.3759	0.3077	0.267	0.318	0.3487	0.2999	0.4421	0.2343	0.2217	0.1962	0.2919	0.3896		0.2861	0.0149		1	1.0256	0.9589	1.635	1.0939	0.9671	1.1259	1.1448	1.0951	1.0849	1.0365	1.0395	1.137	1.0853	1.0357	0.9986	1.1141	1.1448	1.1011
	109.8	0.3134	0.2287	0.1611	0.2835	0.2888	0.2775	0.0872	0.2686	0.2933	0.3023	0.3827	0.2944	0.263	0.3737	0.3048	0.265	0.317	0.3521	0.2994	0.435	0.2337	0.2211	0.1963	0.2985	0.3901		0.2853	0.0148		1.0004	1.0235	0.9574	1.6364	1.0933	0.9657	1.1255	1.1451	1.0936	1.0814	1.0379	1.0411	1.1366	1.0886	1.0355	0.997	1.1159	1.1466	1.1014
	110	0.3138	0.2256	0.1618	0.2832	0.2887	0.2782	0.0886	0.2668	0.2957	0.2986	0.3801	0.297	0.2631	0.3676	0.3041	0.2676	0.314	0.3503	0.3014	0.4361	0.2321	0.2173	0.1978	0.2988	0.3868		0.2846	0.0147		0.999	1.0238	0.9582	1.6343	1.094	0.9646	1.1266	1.1421	1.0957	1.087	1.0369	1.0441	1.1374	1.0878	1.0366	0.9992	1.1146	1.1446	1.1003
[truncated: 191 more columns]

## Sheet: Figure2
Panel A		R1 - 48h [Ca2+]cyto																																												R1 - 48h [Ca2+]cyto
	Time (s)	Cell1	Cell2	Cell3	Cell4	Cell5	Cell6	Cell7	Cell8	Cell9	Cell10	Cell11	Cell12	Cell13	Cell14	Cell15	Cell16	Cell17	Cell18	Cell19	Cell20	Cell21	Cell22	Cell23	Cell24	Cell25	Cell26	Cell27	Cell28	Cell29	Cell30	Cell31	Cell32	Cell33	Cell34	Cell35	Cell36	Cell37	Cell38	Cell39	Cell40		AVG	SEM		Cell1	Cell2	Cell3	Cell4
	0.2	0.0576	0.0624	0.0531	0.0389	0.0635	0.0557	0.0528	0.0522	0.0493	0.0281	0.0296	0.061	0.0572	0.0485	0.0715	0.0485	0.0413	0.0501	0.0436	0.0285	0.0337	0.0307	0.0318	0.0428	0.0663	0.0082463	0.0304	0.0481	0.0506	0.0503	0.0383	0.0302	0.0371	0.0258	0.0346	0.023	0.0372	0.0256	0.0329	0.027		0.0424512	0.00221496		1.0416	1.0419	1.0667	1.0692
	0.4	0.0586	0.0614	0.0539	0.0387	0.0653	0.0565	0.0535	0.0543	0.048	0.0291	0.0277	0.0622	0.0575	0.0481	0.0715	0.0481	0.0433	0.0499	0.0434	0.0314	0.0338	0.0313	0.0321	0.0433	0.067	0.0083045	0.0295	0.0482	0.049	0.0506	0.0377	0.0295	0.0377	0.026	0.0318	0.0235	0.0388	0.027	0.0329	0.026		0.0426601	0.00224051		1.0361	1.0413	1.0661	1.0767
	0.6	0.0589	0.0623	0.0544	0.0384	0.0651	0.0554	0.0524	0.0544	0.0496	0.028	0.0271	0.0592	0.0546	0.0489	0.0724	0.0489	0.0457	0.0499	0.0435	0.0333	0.0342	0.031	0.0318	0.043	0.067	0.00692	0.0294	0.0485	0.0496	0.049	0.0381	0.0304	0.0372	0.0259	0.031	0.0219	0.0394	0.0248	0.0338	0.0264		0.042543	0.00225775		1.0404	1.0342	1.0687	1.0853
	0.8	0.0586	0.0625	0.0535	0.0404	0.0666	0.057	0.0537	0.0541	0.0495	0.0276	0.0273	0.061	0.0533	0.0479	0.0729	0.0479	0.0455	0.0496	0.0467	0.0305	0.037	0.031	0.0321	0.0431	0.0667	0.0056865	0.0283	0.049	0.0485	0.0489	0.0381	0.0303	0.038	0.0269	0.0321	0.0214	0.0397	0.0262	0.0325	0.0279		0.0427372	0.00227902		1.0346	1.0393	1.0695	1.0855
	1	0.0595	0.0613	0.0529	0.0376	0.0664	0.0565	0.0526	0.0536	0.0496	0.0279	0.0272	0.061	0.0542	0.0494	0.0725	0.0494	0.0459	0.0503	0.0452	0.0291	0.0351	0.0315	0.0324	0.0418	0.0666	0.0053004	0.0293	0.0483	0.049	0.0486	0.0384	0.0309	0.0374	0.026	0.0328	0.0207	0.0393	0.0264	0.0335	0.027		0.04256	0.00228401		1.0405	1.0392	1.063	1.0793
	1.2	0.0585	0.0628	0.0534	0.0371	0.0654	0.058	0.0515	0.0541	0.0497	0.0277	0.0253	0.0612	0.0562	0.0498	0.0693	0.0498	0.0479	0.0529	0.0432	0.0275	0.0385	0.0317	0.0323	0.0412	0.0668	0.0040434	0.0288	0.0477	0.0488	0.0494	0.0384	0.0314	0.0379	0.0259	0.0316	0.0216	0.0386	0.0257	0.034	0.0285		0.0426036	0.00230042		1.045	1.0386	1.0718	1.0839
	1.4	0.0589	0.0614	0.0548	0.0373	0.0641	0.0564	0.0521	0.054	0.047	0.0273	0.0253	0.0612	0.058	0.0484	0.073	0.0484	0.0479	0.0522	0.043	0.0295	0.0327	0.0309	0.0323	0.0409	0.0666	0.0053543	0.0293	0.0466	0.0495	0.0498	0.0394	0.0321	0.0378	0.0261	0.0299	0.0222	0.0387	0.0267	0.0337	0.0274		0.0424539	0.00230083		1.0475	1.0473	1.0597	1.0757
	1.6	0.0587	0.0612	0.0538	0.0377	0.0668	0.0571	0.0523	0.052	0.0522	0.028	0.0259	0.0599	0.058	0.0463	0.0716	0.0463	0.0461	0.0503	0.0457	0.0305	0.0346	0.031	0.0323	0.041	0.0664	0.0058083	0.0292	0.0467	0.0489	0.0505	0.0396	0.0313	0.0384	0.0254	0.0303	0.0203	0.0391	0.026	0.0343	0.0264		0.0424477	0.00229161		1.058	1.0348	1.072	1.0793
	1.8	0.0576	0.0623	0.0547	0.0379	0.0663	0.0562	0.0523	0.0541	0.0494	0.0274	0.0268	0.0609	0.0577	0.0481	0.0703	0.0481	0.0461	0.0515	0.0435	0.029	0.034	0.0312	0.0324	0.0401	0.0667	0.0070303	0.0296	0.0459	0.05	0.0506	0.0409	0.0306	0.0387	0.0259	0.0306	0.0232	0.0369	0.0258	0.0329	0.027		0.0425058	0.00226759		1.0579	1.0299	1.0655	1.0812
	2	0.0572	0.0621	0.0536	0.038	0.0686	0.0569	0.0543	0.0541	0.0498	0.0262	0.0271	0.0629	0.0562	0.0506	0.0726	0.0506	0.0474	0.0508	0.041	0.033	0.0322	0.0314	0.0323	0.0408	0.0662	0.008072	0.0293	0.0461	0.05	0.0509	0.0412	0.0301	0.0398	0.0263	0.0327	0.0197	0.0389	0.0258	0.0342	0.0283		0.0429318	0.00230411		1.0564	1.033	1.0603	1.0726
	2.2	0.0584	0.062	0.053	0.0356	0.0661	0.0563	0.0527	0.0527	0.0488	0.0265	0.0261	0.0621	0.0574	0.0477	0.0722	0.0477	0.0455	0.0511	0.0426	0.0335	0.0331	0.0317	0.0327	0.0427	0.0656	0.0089112	0.0281	0.0453	0.0503	0.051	0.0416	0.029	0.0397	0.0274	0.033	0.0225	0.04	0.0256	0.0334	0.0261		0.0426428	0.00224758		1.0546	1.0351	1.0612	1.0835
	2.4	0.0573	0.0613	0.0549	0.0386	0.0681	0.0554	0.0526	0.0518	0.0483	0.0269	0.027	0.0619	0.0568	0.0497	0.0708	0.0497	0.048	0.0503	0.0459	0.0292	0.0327	0.0319	0.0323	0.0431	0.0661	0.0081524	0.0278	0.0455	0.0505	0.0501	0.041	0.0283	0.0383	0.0289	0.0298	0.0228	0.0386	0.0247	0.0332	0.0264		0.0426163	0.00227351		1.0507	1.0324	1.0677	1.0751
	2.6	0.0579	0.0623	0.0546	0.0377	0.0667	0.0574	0.052	0.0538	0.0491	0.0264	0.0268	0.0604	0.0559	0.0479	0.0711	0.0479	0.0453	0.0475	0.0403	0.0283	0.0344	0.0317	0.0323	0.0439	0.0656	0.0086797	0.0272	0.0453	0.05	0.05	0.0407	0.0291	0.0377	0.0285	0.0315	0.0225	0.0387	0.0265	0.0334	0.0266		0.0423395	0.00224137		1.0505	1.0398	1.0701	1.078
	2.8	0.0592	0.0613	0.053	0.0368	0.0663	0.0562	0.053	0.0538	0.0498	0.0279	0.0277	0.0615	0.0566	0.0499	0.0703	0.0499	0.0458	0.049	0.0432	0.0315	0.0321	0.0321	0.0327	0.0447	0.0653	0.0081954	0.0259	0.0459	0.0494	0.0498	0.0407	0.0292	0.037	0.0274	0.0313	0.0224	0.0392	0.0258	0.0329	0.0256		0.0425074	0.00225131		1.0467	1.0293	1.0695	1.0764
	3	0.0585	0.0627	0.0543	0.0374	0.0681	0.0561	0.0532	0.0547	0.0483	0.0272	0.0272	0.0622	0.0565	0.0492	0.0742	0.0492	0.0457	0.0516	0.0424	0.0312	0.0311	0.0316	0.0319	0.045	0.066	0.0062389	0.026	0.0458	0.0484	0.0486	0.0409	0.0303	0.0365	0.0276	0.0324	0.0232	0.0388	0.0264	0.0336	0.0271		0.0426835	0.00231989		1.0564	1.0322	1.0655	1.0749
	3.2	0.0585	0.0625	0.0541	0.0401	0.0675	0.0563	0.0537	0.0542	0.0497	0.0276	0.0264	0.062	0.056	0.0504	0.0728	0.0504	0.0457	0.0457	0.0404	0.0323	0.0323	0.0322	0.032	0.0447	0.0668	0.0062198	0.0264	0.0464	0.0472	0.0485	0.0404	0.0313	0.0367	0.0272	0.0314	0.0225	0.0394	0.028	0.034	0.0267		0.0426655	0.00228813		1.0466	1.0383	1.0695	1.0711
	3.4	0.0582	0.0621	0.0543	0.0376	0.0686	0.0567	0.0544	0.0553	0.0487	0.0278	0.0276	0.062	0.0567	0.0506	0.0748	0.0506	0.0443	0.0465	0.04	0.0288	0.0297	0.0332	0.033	0.044	0.0663	0.005216	0.0266	0.0462	0.0472	0.0486	0.0407	0.0316	0.037	0.0273	0.0317	0.0231	0.0382	0.0255	0.0345	0.0289		0.0426029	0.00233231		1.0408	1.0359	1.0665	1.0763
	3.6	0.0572	0.0621	0.0541	0.0387	0.0664	0.0563	0.052	0.0555	0.0507	0.0266	0.0274	0.0614	0.0573	0.0496	0.0714	0.0496	0.0471	0.0437	0.042	0.0288	0.0286	0.0336	0.033	0.0435	0.0669	0.0045469	0.0271	0.0455	0.0471	0.0495	0.0412	0.0309	0.0385	0.0274	0.0302	0.0212	0.0402	0.0262	0.0333	0.0275		0.0423462	0.00230964		1.0546	1.0342	1.0651	1.0707
	3.8	0.0581	0.0628	0.0539	0.0389	0.0666	0.0567	0.0536	0.0543	0.05	0.0278	0.0272	0.0623	0.0575	0.0501	0.071	0.0501	0.0456	0.0459	0.0417	0.0287	0.0331	0.0339	0.0331	0.0437	0.0664	0.0050569	0.0285	0.0447	0.0474	0.0501	0.0415	0.0308	0.039	0.0264	0.031	0.0219	0.038	0.0255	0.0331	0.0261		0.0425514	0.00229926		1.0506	1.0326	1.0558	1.0699
	4	0.0583	0.0636	0.0541	0.0389	0.0667	0.0573	0.0541	0.0539	0.0485	0.0264	0.0275	0.0603	0.0563	0.05	0.0718	0.05	0.047	0.0443	0.0384	0.0302	0.0306	0.0347	0.0336	0.0437	0.0662	0.0059244	0.0278	0.0441	0.0473	0.0508	0.0414	0.0301	0.0386	0.015	0.0305	0.0239	0.0382	0.0255	0.0331	0.0268		0.0421356	0.00235451		1.0479	1.0384	1.063	1.0713
	4.2	0.058	0.0633	0.0549	0.0367	0.0678	0.056	0.0552	0.0536	0.0497	0.0263	0.0278	0.063	0.0559	0.0487	0.0739	0.0487	0.0459	0.0451	0.0381	0.0281	0.0304	0.0341	0.0331	0.0437	0.0657	0.0072365	0.0273	0.0436	0.0479	0.051	0.0425	0.0295	0.0387	0.0275	0.0297	0.0216	0.036	0.0251	0.0335	0.0282		0.0423259	0.00232954		1.0477	1.0337	1.0586	1.0718
	4.4	0.0587	0.0624	0.0555	0.0384	0.0657	0.0558	0.0522	0.0525	0.0522	0.0272	0.0271	0.0617	0.0553	0.0494	0.0738	0.0494	0.0462	0.0466	0.0385	0.0265	0.0302	0.0339	0.0323	0.044	0.0661	0.0075335	0.0268	0.0435	0.0469	0.0507	0.0427	0.0287	0.0385	0.0279	0.0326	0.0224	0.0398	0.0267	0.0331	0.028		0.0424358	0.00228582		1.0499	1.0251	1.0571	1.0694
	4.6	0.0592	0.0644	0.0548	0.0391	0.0677	0.0549	0.053	0.0537	0.0475	0.0272	0.0278	0.0621	0.0558	0.0499	0.0726	0.0499	0.0465	0.0441	0.0406	0.0278	0.0302	0.0335	0.032	0.0439	0.0666	0.0086208	0.0267	0.0431	0.0456	0.0497	0.043	0.0291	0.0369	0.0271	0.03	0.0214	0.0391	0.0265	0.0343	0.0268		0.042318	0.00229969		1.0458	1.0361	1.0591	1.0684
	4.8	0.0587	0.0651	0.0558	0.0379	0.0681	0.0554	0.0558	0.0526	0.0502	0.0279	0.0281	0.0624	0.0571	0.0479	0.0718	0.0479	0.0432	0.044	0.0425	0.0302	0.0308	0.0339	0.0315	0.042	0.0667	0.0090597	0.0257	0.0442	0.0444	0.0492	0.0423	0.0299	0.0366	0.0202	0.0308	0.0208	0.0364	0.0253	0.0342	0.0277		0.0421065	0.00233628		1.0399	1.0301	1.0549	1.0687
	5	0.0587	0.0648	0.0564	0.0381	0.0669	0.0568	0.0551	0.0532	0.0496	0.0268	0.0278	0.0625	0.0569	0.0496	0.073	0.0496	0.0483	0.0456	0.0396	0.0277	0.0299	0.0342	0.0316	0.0423	0.0662	0.0087116	0.0263	0.0442	0.0443	0.0482	0.0426	0.0297	0.0357	0.0253	0.0295	0.0212	0.0392	0.0269	0.033	0.0269		0.0423228	0.00233886		1.04	1.0235	1.0585	1.0635
	5.2	0.0588	0.0657	0.0569	0.0396	0.0668	0.0576	0.055	0.0523	0.0499	0.0257	0.0276	0.0612	0.0539	0.051	0.0728	0.051	0.0477	0.046	0.0428	0.0269	0.0329	0.0341	0.0314	0.0425	0.0667	0.0079587	0.0267	0.0442	0.0435	0.048	0.0413	0.0305	0.0352	0.0254	0.031	0.0214	0.0382	0.024	0.0323	0.0267		0.042329	0.00234859		1.0393	1.0246	1.0559	1.067
	5.4	0.0595	0.0666	0.0567	0.0414	0.0674	0.0561	0.0554	0.0548	0.0503	0.0266	0.0271	0.0629	0.0554	0.0474	0.0717	0.0474	0.0488	0.0462	0.0434	0.0303	0.0349	0.0341	0.0312	0.0426	0.0665	0.0086928	0.0264	0.0444	0.0435	0.0489	0.0415	0.0306	0.0357	0.0249	0.0266	0.0227	0.0353	0.026	0.0334	0.0271		0.0425098	0.0023342		1.0403	1.0278	1.0564	1.0656
	5.6	0.0579	0.0657	0.0572	0.038	0.0674	0.056	0.054	0.0533	0.0511	0.0271	0.0277	0.0631	0.0557	0.0485	0.0701	0.0485	0.0487	0.0439	0.0445	0.0277	0.0348	0.0344	0.0317	0.0421	0.0657	0.0070583	0.0268	0.045	0.0447	0.0489	0.0412	0.0305	0.0361	0.0249	0.0313	0.0239	0.0403	0.0257	0.033	0.0273		0.0425365	0.00229263		1.0395	1.027	1.0572	1.0641
	5.8	0.0589	0.0679	0.0592	0.039	0.0689	0.0578	0.0563	0.0535	0.0484	0.0264	0.0291	0.061	0.059	0.0494	0.0685	0.0494	0.0489	0.0447	0.0427	0.0273	0.0339	0.0342	0.0322	0.0428	0.0663	0.0061186	0.027	0.0438	0.0452	0.05	0.0413	0.0304	0.0365	0.0252	0.0299	0.023	0.0353	0.0262	0.0335	0.0283		0.0426855	0.00235468		1.0387	1.026	1.056	1.0675
	6	0.0592	0.07	0.0588	0.0397	0.0691	0.0557	0.0562	0.0517	0.0504	0.0267	0.0269	0.062	0.0578	0.0493	0.0708	0.0493	0.0449	0.0522	0.0434	0.0267	0.0327	0.0336	0.0324	0.0422	0.0667	0.0077959	0.027	0.0437	0.0461	0.0499	0.0413	0.0303	0.0369	0.0248	0.0319	0.022	0.0384	0.0261	0.0326	0.0278		0.0428749	0.00238515		1.0433	1.0278	1.0506	1.0629
	6.2	0.0594	0.0715	0.0605	0.0408	0.0683	0.0578	0.0554	0.0538	0.0502	0.0269	0.0277	0.0615	0.0577	0.0483	0.0757	0.0483	0.0449	0.0503	0.0426	0.0284	0.0329	0.0342	0.0331	0.0418	0.0658	0.0074364	0.0274	0.0432	0.0464	0.0501	0.0422	0.03	0.0377	0.0253	0.0299	0.0239	0.0367	0.0268	0.0334	0.027		0.0431309	0.00241349		1.0412	1.0234	1.0534	1.0671
	6.4	0.0604	0.0718	0.0597	0.0418	0.0694	0.0547	0.0562	0.0536	0.048	0.0276	0.0285	0.062	0.0562	0.0479	0.0707	0.0479	0.0459	0.0494	0.0433	0.0325	0.0357	0.0346	0.033	0.0419	0.0657	0.0081255	0.0272	0.0426	0.0474	0.0501	0.0423	0.03	0.0385	0.0257	0.0293	0.0223	0.0407	0.0197	0.0332	0.0264		0.0430481	0.00237734		1.0337	1.0202	1.0557	1.0691
	6.6	0.0585	0.0731	0.0612	0.0408	0.0676	0.0581	0.0554	0.0547	0.0499	0.028	0.027	0.0617	0.0592	0.0496	0.0705	0.0496	0.0492	0.0511	0.0432	0.0312	0.0365	0.0345	0.0322	0.0436	0.0659	0.0078379	0.0274	0.0426	0.0475	0.0491	0.0424	0.03	0.0379	0.0253	0.0296	0.022	0.0391	0.0286	0.032	0.0254		0.0434759	0.00238859		1.0315	1.0274	1.0586	1.0642
	6.8	0.0616	0.0739	0.0631	0.0404	0.0681	0.0565	0.0554	0.0512	0.049	0.0275	0.0263	0.0624	0.0577	0.0509	0.0685	0.0509	0.0475	0.0479	0.044	0.0317	0.0366	0.0341	0.0315	0.0433	0.0659	0.0084914	0.0271	0.0429	0.0469	0.0479	0.0423	0.0295	0.0378	0.0266	0.0308	0.0229	0.0375	0.0225	0.0346	0.0269		0.0432648	0.00238978		1.0307	1.0284	1.0497	1.0598
	7	0.0602	0.0774	0.0652	0.0429	0.0703	0.055	0.0567	0.0526	0.0503	0.0277	0.0289	0.063	0.0583	0.0504	0.0702	0.0504	0.0474	0.0497	0.0425	0.0289	0.0367	0.0342	0.031	0.0434	0.0658	0.0079494	0.0265	0.0435	0.0468	0.0471	0.043	0.0296	0.037	0.0253	0.0308	0.0217	0.0357	0.025	0.0328	0.027		0.0434712	0.00247389		1.0351	1.0257	1.049	1.0633
	7.2	0.0616	0.0796	0.0664	0.0427	0.0682	0.0572	0.0556	0.0527	0.0496	0.0279	0.0289	0.0643	0.0574	0.0507	0.0705	0.0507	0.0493	0.0486	0.0442	0.0312	0.0348	0.0345	0.0311	0.0431	0.0662	0.0075291	0.0259	0.0436	0.0465	0.0468	0.0427	0.03	0.0359	0.0256	0.0346	0.0227	0.0373	0.0238	0.0333	0.0267		0.0437482	0.00249115		1.0336	1.0207	1.0559	1.0676
	7.4	0.062	0.0807	0.0692	0.045	0.0681	0.0579	0.0549	0.0525	0.0475	0.0271	0.0265	0.0635	0.0596	0.05	0.0683	0.05	0.0483	0.051	0.0428	0.0327	0.0355	0.0341	0.032	0.0425	0.0661	0.0071909	0.026	0.0438	0.0461	0.046	0.0425	0.0296	0.0345	0.0259	0.0306	0.021	0.0367	0.0248	0.0333	0.0269		0.0435673	0.00253292		1.0325	1.0246	1.0481	1.0665
	7.6	0.0633	0.0856	0.0716	0.0468	0.0669	0.057	0.0563	0.0505	0.0497	0.0263	0.0278	0.0638	0.0619	0.0514	0.0702	0.0514	0.0479	0.0528	0.0423	0.0317	0.0368	0.0344	0.0327	0.0413	0.0661	0.0073286	0.0256	0.0435	0.0462	0.0462	0.0418	0.0293	0.0351	0.0272	0.0306	0.0229	0.0391	0.026	0.0347	0.0274		0.0442357	0.00259421		1.0321	1.0249	1.0568	1.0644
	7.8	0.0648	0.0891	0.0749	0.0487	0.0694	0.0568	0.0562	0.0503	0.0501	0.0265	0.0269	0.065	0.0583	0.0517	0.069	0.0517	0.0492	0.0495	0.0455	0.0319	0.0404	0.0347	0.0328	0.0421	0.0663	0.0067034	0.0256	0.0431	0.0464	0.0462	0.0419	0.0293	0.0346	0.0292	0.0293	0.0222	0.0365	0.0243	0.0339	0.0273		0.0444576	0.00267645		1.0394	1.0257	1.0509	1.0677
	8	0.0662	0.0931	0.0762	0.0503	0.0674	0.0554	0.0566	0.0508	0.051	0.0256	0.0266	0.0688	0.0594	0.0516	0.0702	0.0516	0.0479	0.0519	0.0444	0.0293	0.0393	0.0346	0.033	0.0423	0.0667	0.0061586	0.026	0.0427	0.046	0.0472	0.0418	0.0294	0.0351	0.0282	0.0326	0.0225	0.036	0.0222	0.0335	0.0268		0.044659	0.00278384		1.0375	1.0181	1.0447	1.063
	8.2	0.068	0.1001	0.0782	0.0549	0.0684	0.0536	0.0553	0.0508	0.0523	0.0262	0.0288	0.0694	0.0627	0.0526	0.0703	0.0526	0.0524	0.0526	0.0469	0.0299	0.0442	0.0341	0.0327	0.0429	0.0662	0.0061432	0.0264	0.0425	0.0465	0.0472	0.0421	0.0291	0.0351	0.0306	0.0288	0.0204	0.0351	0.0249	0.0318	0.0261		0.0454711	0.0029151		1.0378	1.0148	1.0568	1.0683
	8.4	0.0698	0.108	0.0849	0.057	0.0678	0.0547	0.0551	0.0494	0.0502	0.0279	0.0277	0.0758	0.0627	0.0542	0.0709	0.0542	0.0536	0.0521	0.0515	0.0309	0.05	0.0345	0.0323	0.0431	0.0667	0.0058868	0.0273	0.0418	0.0467	0.048	0.0426	0.03	0.0361	0.0319	0.0315	0.0204	0.0389	-0.0020425	0.0331	0.0223		0.0459861	0.00329287		1.0465	1.0157	1.0468	1.0642
	8.6	0.0728	0.1195	0.0916	0.0673	0.067	0.0541	0.0548	0.0493	0.049	0.0273	0.029	0.0795	0.0664	0.0575	0.0701	0.0575	0.0566	0.05	0.0601	0.0351	0.0599	0.0343	0.0324	0.0429	0.0658	0.005905	0.0273	0.0411	0.0473	0.0493	0.0439	0.0299	0.037	0.0356	0.0286	0.0204	0.0371	0.0263	0.0101	0.0258		0.0478851	0.00349628		1.0382	1.0242	1.0394	1.0715
	8.8	0.0756	0.1337	0.0984	0.0782	0.0657	0.0535	0.0551	0.0504	0.0476	0.0281	0.029	0.0862	0.0669	0.0592	0.0708	0.0592	0.0558	0.0576	0.0722	0.033	0.0899	0.0338	0.0328	0.0434	0.0667	0.0070179	0.0282	0.0407	0.0489	0.0507	0.0459	0.0306	0.0379	0.0379	0.029	0.0219	0.0386	0.0305	0.0325	0.0263		0.0512354	0.00385629		1.0401	1.0159	1.0449	1.0681
	9	0.0788	0.1456	0.1071	0.0934	0.0644	0.0557	0.0516	0.0499	0.0483	0.03	0.0293	0.091	0.0735	0.0633	0.071	0.0633	0.0606	0.0599	0.0891	0.0341	0.1722	0.0314	0.0304	0.0433	0.0704	0.0084998	0.0273	0.0404	0.0503	0.0532	0.0492	0.0318	0.0398	0.0419	0.0282	0.0218	0.0383	0.0231	0.0355	0.0259		0.05557	0.00517967		1.0404	1.0152	1.0438	1.0732
	9.2	0.0849	0.1649	0.1149	0.1083	0.0658	0.0547	0.054	0.0516	0.0468	0.0324	0.0307	0.0995	0.0777	0.0676	0.0718	0.0676	0.0718	0.0663	0.114	0.0388	0.2239	0.0312	0.0308	0.0437	0.0887	0.0112	0.0282	0.0402	0.053	0.0574	0.0613	0.0351	0.0413	0.0473	0.0293	0.0224	0.0419	0.0236	0.0323	0.0261		0.061325	0.00645841		1.0407	1.0188	1.041	1.0881
	9.4	0.0932	0.1847	0.1251	0.1218	0.0687	0.0596	0.0544	0.0568	0.0474	0.0358	0.0328	0.1067	0.0897	0.0786	0.0756	0.0786	0.0763	0.0837	0.1533	0.0455	0.2533	0.0318	0.0339	0.0435	0.1181	0.0197	0.0351	0.0417	0.0583	0.0809	0.1001	0.045	0.0441	0.0545	0.0287	0.0218	0.0505	0.0257	0.0316	0.0279		0.0703625	0.00754998		1.0254	1.0167	1.0438	1.0989
	9.6	0.1021	0.2149	0.1437	0.1322	0.0677	0.0673	0.0528	0.0673	0.0492	0.0501	0.0377	0.1206	0.1168	0.0953	0.0844	0.0953	0.0863	0.1522	0.1762	0.0651	0.29	0.0386	0.0552	0.0541	0.1544	0.0796	0.0717	0.0497	0.08	0.1819	0.17	0.0799	0.0608	0.0711	0.0286	0.0223	0.0694	0.0286	0.034	0.0304		0.0906875	0.0091224		1.044	1.0208	1.0451	1.1029
	9.8	0.1184	0.2571	0.1664	0.1361	0.0728	0.0995	0.0572	0.0947	0.0575	0.0803	0.0525	0.1442	0.1478	0.1194	0.1069	0.1194	0.1022	0.3223	0.1982	0.0965	0.3188	0.0824	0.1209	0.1116	0.1917	0.1462	0.1389	0.1697	0.1389	0.306	0.2493	0.1401	0.1352	0.0994	0.0301	0.0294	0.1373	0.0449	0.0418	0.046		0.1307	0.0118634		1.0418	1.0198	1.0373	1.1072
	10	0.1426	0.3058	0.1866	0.1358	0.0947	0.216	0.0845	0.1786	0.0812	0.1494	0.1538	0.1807	0.2006	0.1856	0.1565	0.1856	0.1368	0.3897	0.206	0.1332	0.3417	0.1627	0.2163	0.1869	0.2292	0.2169	0.2143	0.3013	0.2075	0.4359	0.3308	0.208	0.2334	0.1623	0.048	0.0745	0.2762	0.1151	0.0912	0.1133		0.19173	0.0135711		1.0444	1.0197	1.0468	1.1128
	10.2	0.1657	0.3728	0.2217	0.1427	0.2237	0.4311	0.2928	0.2948	0.1657	0.3048	0.3855	0.2239	0.2416	0.3969	0.2244	0.3969	0.2448	0.4056	0.2148	0.1658	0.4195	0.2525	0.3209	0.2664	0.2575	0.2967	0.2963	0.4366	0.2824	0.5689	0.4081	0.2766	0.3397	0.2474	0.212	0.2599	0.332	0.2412	0.2738	0.3062		0.295265	0.0142613		1.0557	1.0097	1.0397	1.116
	10.4	0.1796	0.443	0.235	0.1472	0.3972	0.5168	0.4136	0.3594	0.1794	0.3738	0.4638	0.2545	0.2884	0.6152	0.2823	0.6152	0.3681	0.4362	0.2271	0.1791	0.5261	0.3406	0.4271	0.3546	0.2796	0.3767	0.3748	0.5722	0.3577	0.6953	0.4613	0.3167	0.4542	0.298	0.2264	0.2921	0.3676	0.2854	0.3401	0.3759		0.367432	0.0200938		1.0515	1.0195	1.0428	1.11
	10.6	0.19	0.519	0.2523	0.1461	0.4446	0.5431	0.4474	0.3925	0.1831	0.3943	0.5225	0.2703	0.3228	0.6927	0.3108	0.6927	0.4135	0.4678	0.2486	0.1964	0.5791	0.4314	0.528	0.435	0.3046	0.4026	0.4245	0.7046	0.4171	0.7432	0.4848	0.3577	0.5544	0.3247	0.2657	0.2914	0.3757	0.2976	0.3576	0.4021		0.408307	0.0233742		1.0522	1.0178	1.0327	1.1123
	10.8	0.1975	0.5571	0.2708	0.1498	0.4543	0.5514	0.4541	0.4168	0.1936	0.4272	0.5465	0.294	0.3386	0.7323	0.3301	0.7323	0.4253	0.4891	0.2561	0.2039	0.5795	0.485	0.5814	0.4679	0.3319	0.4247	0.4391	0.734	0.4399	0.766	0.5023	0.3713	0.6006	0.3377	0.2805	0.3133	0.4001	0.3157	0.3711	0.414		0.42942	0.0244019		1.0492	1.0136	1.0436	1.11
	11	0.203	0.5989	0.2808	0.1548	0.463	0.5604	0.4513	0.4317	0.1974	0.4415	0.5897	0.2976	0.3466	0.7496	0.3462	0.7496	0.4429	0.4882	0.284	0.213	0.5975	0.5052	0.6132	0.4936	0.3582	0.4477	0.4534	0.7537	0.4569	0.7728	0.5157	0.374	0.6207	0.3488	0.2925	0.3026	0.3945	0.3225	0.3824	0.4264		0.443063	0.0250806		1.047	1.0148	1.0307	1.111
	11.2	0.2019	0.6214	0.2881	0.1575	0.4684	0.5823	0.475	0.4382	0.1985	0.4629	0.6081	0.3125	0.361	0.752	0.356	0.752	0.4813	0.528	0.2855	0.223	0.6128	0.518	0.6355	0.512	0.3853	0.4612	0.4584	0.7684	0.4586	0.7879	0.5014	0.3782	0.6357	0.3444	0.3441	0.3143	0.4119	0.3344	0.391	0.4328		0.455997	0.0253571		1.0512	1.0177	1.0346	1.1136
	11.4	0.2073	0.6402	0.3059	0.1598	0.486	0.5826	0.5035	0.4448	0.1982	0.4891	0.6476	0.3129	0.3784	0.7693	0.3539	0.7693	0.49	0.5339	0.2882	0.2264	0.66	0.5304	0.6532	0.5236	0.4029	0.462	0.4558	0.7834	0.4624	0.7913	0.5078	0.4025	0.6413	0.3408	0.3684	0.3168	0.4036	0.3329	0.3951	0.4425		0.4666	0.0260864		1.0495	1.0152	1.0329	1.1065
	11.6	0.2054	0.6574	0.3188	0.1616	0.4872	0.5945	0.5103	0.455	0.2055	0.495	0.6522	0.3228	0.3983	0.7858	0.3673	0.7858	0.4859	0.544	0.3133	0.2327	0.7017	0.5387	0.6658	0.5314	0.4162	0.447	0.4571	0.8002	0.4648	0.7816	0.5139	0.4011	0.6395	0.3331	0.3776	0.3011	0.3982	0.3268	0.4029	0.4439		0.473035	0.0265529		1.045	1.0053	1.0386	1.1047
	11.8	0.2109	0.6513	0.3306	0.1701	0.479	0.5992	0.5131	0.4591	0.2054	0.5085	0.6714	0.3412	0.4087	0.7718	0.3791	0.7718	0.4848	0.5676	0.3149	0.2279	0.6869	0.5394	0.672	0.5427	0.4238	0.4434	0.4593	0.8062	0.4622	0.7825	0.513	0.4037	0.6416	0.3288	0.3856	0.2961	0.4209	0.3311	0.3967	0.4395		0.476045	0.0262455		1.0492	1.0141	1.0387	1.1084
	12	0.21	0.6614	0.3466	0.1701	0.4985	0.6009	0.5416	0.4605	0.2061	0.5393	0.6926	0.3427	0.3996	0.7563	0.3848	0.7563	0.5124	0.5771	0.3238	0.2454	0.7236	0.5439	0.6761	0.5449	0.4307	0.4355	0.4526	0.8102	0.4577	0.7885	0.5179	0.409	0.6429	0.3217	0.3566	0.3086	0.4172	0.3362	0.4009	0.442		0.481067	0.0264381		1.0482	1.0155	1.0371	1.0961
	12.2	0.2086	0.6657	0.3617	0.1741	0.5106	0.6363	0.5337	0.4687	0.2001	0.5355	0.6506	0.3451	0.411	0.7547	0.3839	0.7547	0.5139	0.5535	0.3322	0.2392	0.7028	0.5411	0.6787	0.5446	0.4306	0.4234	0.4473	0.8107	0.4575	0.7759	0.5454	0.4103	0.639	0.3188	0.3655	0.3092	0.4208	0.3346	0.4079	0.4448		0.481068	0.0260547		1.0401	1.0108	1.0301	1.1049
	12.4	0.2124	0.6587	0.3817	0.1752	0.5153	0.598	0.5295	0.4583	0.2065	0.5459	0.6681	0.3592	0.4223	0.7729	0.3878	0.7729	0.5014	0.5638	0.3426	0.2382	0.7565	0.5453	0.6835	0.5518	0.4323	0.4233	0.4442	0.8045	0.4529	0.7645	0.5485	0.42	0.6327	0.3133	0.3503	0.294	0.4453	0.3332	0.4071	0.434		0.483698	0.0263488		1.0449	1.0045	1.0262	1.1001
	12.6	0.2116	0.6398	0.4026	0.1768	0.4922	0.633	0.5292	0.4556	0.2152	0.554	0.7011	0.3608	0.4289	0.7849	0.3974	0.7849	0.502	0.5692	0.3295	0.2583	0.7168	0.5394	0.6732	0.5552	0.4318	0.4388	0.4369	0.7953	0.4494	0.7662	0.5535	0.4324	0.636	0.3122	0.3694	0.2968	0.45	0.3327	0.4103	0.4389		0.486555	0.0260727		1.0432	1.0094	1.0309	1.1006
	12.8	0.2118	0.6546	0.4223	0.175	0.5193	0.6246	0.5243	0.4397	0.2087	0.5622	0.6587	0.3571	0.421	0.7686	0.3884	0.7686	0.5187	0.6084	0.3362	0.2413	0.7347	0.5368	0.6692	0.5582	0.4305	0.4378	0.4362	0.7822	0.4502	0.7553	0.5635	0.4181	0.6287	0.3104	0.3739	0.3019	0.4374	0.3314	0.4006	0.4378		0.485107	0.025895		1.0369	1.0063	1.0338	1.0975
	13	0.2077	0.641	0.4562	0.1848	0.5007	0.6178	0.5332	0.4561	0.2033	0.5675	0.6791	0.3683	0.428	0.7606	0.3901	0.7606	0.4975	0.6171	0.3541	0.2536	0.7475	0.5314	0.6633	0.559	0.4301	0.4343	0.4387	0.7736	0.4466	0.7529	0.5727	0.4333	0.6302	0.3052	0.3657	0.3012	0.4368	0.3331	0.407	0.4405		0.48701	0.0255805		1.0423	1.0122	1.0337	1.0948
	13.2	0.2095	0.6414	0.4743	0.1889	0.5177	0.6042	0.541	0.4487	0.2154	0.5614	0.668	0.3736	0.4197	0.7673	0.4026	0.7673	0.5245	0.5821	0.3482	0.2664	0.7315	0.5287	0.6547	0.5584	0.4294	0.435	0.4422	0.7681	0.4508	0.7561	0.585	0.4482	0.635	0.3043	0.3736	0.2971	0.4808	0.329	0.4044	0.4349		0.489235	0.025143		1.0435	1.0073	1.0336	1.0869
	13.4	0.2114	0.6327	0.5029	0.1867	0.5056	0.6168	0.5318	0.4544	0.2144	0.5743	0.6805	0.3678	0.4225	0.7837	0.3948	0.7837	0.5263	0.5917	0.3458	0.2671	0.713	0.5181	0.6429	0.55	0.4308	0.4292	0.4519	0.7701	0.4553	0.7593	0.6052	0.4566	0.643	0.3032	0.3715	0.2918	0.5205	0.3283	0.405	0.4396		0.492005	0.0254834		1.0346	1.0092	1.0317	1.0862
	13.6	0.2104	0.6232	0.5296	0.1859	0.4861	0.6127	0.5261	0.444	0.2078	0.5637	0.6724	0.3741	0.4235	0.7856	0.394	0.7856	0.5101	0.6177	0.3572	0.2594	0.7287	0.512	0.6354	0.5482	0.4295	0.4359	0.4596	0.7734	0.459	0.7638	0.5859	0.4732	0.6367	0.2893	0.3737	0.2938	0.5254	0.3265	0.4037	0.4357		0.491463	0.0256141		1.0316	1.0109	1.0329	1.0946
	13.8	0.2131	0.6345	0.5392	0.1939	0.492	0.6153	0.534	0.4463	0.2105	0.5702	0.6779	0.3785	0.4225	0.7632	0.3977	0.7632	0.5001	0.6191	0.3597	0.2554	0.7328	0.5083	0.6301	0.5434	0.4296	0.4453	0.4668	0.773	0.4641	0.7748	0.61	0.5037	0.6386	0.2853	0.3749	0.3037	0.5358	0.3209	0.4017	0.4297		0.49397	0.0254255		1.0373	1.0124	1.0231	1.0899
	14	0.2103	0.6179	0.5578	0.1937	0.515	0.614	0.5373	0.438	0.2098	0.5614	0.6593	0.3799	0.427	0.7831	0.39	0.7831	0.5277	0.5883	0.3555	0.2647	0.7301	0.5005	0.6246	0.5411	0.4294	0.4584	0.4807	0.7742	0.4654	0.7843	0.6235	0.5021	0.641	0.2909	0.3935	0.2949	0.5619	0.3244	0.4011	0.4348		0.496765	0.025555		1.0433	1.0038	1.0269	1.0927
	14.2	0.2119	0.6022	0.5714	0.1988	0.5288	0.6051	0.5316	0.4472	0.2073	0.5626	0.6597	0.3871	0.4257	0.7809	0.4015	0.7809	0.5323	0.6031	0.3727	0.2637	0.7225	0.4942	0.6164	0.5462	0.4257	0.4703	0.4833	0.783	0.475	0.8229	0.6385	0.5031	0.6565	0.2937	0.3782	0.3031	0.5515	0.3277	0.408	0.4349		0.50023	0.0257115		1.0431	1.0071	1.0184	1.091
	14.4	0.2138	0.5957	0.5728	0.2028	0.5139	0.602	0.5302	0.4285	0.2109	0.5826	0.6482	0.3854	0.4335	0.7648	0.3972	0.7648	0.5167	0.5966	0.3521	0.2572	0.7367	0.4917	0.611	0.5513	0.4223	0.4809	0.4855	0.7926	0.4855	0.8379	0.6594	0.5051	0.6553	0.2984	0.3703	0.2981	0.5614	0.3208	0.4028	0.4347		0.499285	0.0259128		1.0335	1.0018	1.0238	1.089
	14.6	0.2128	0.6011	0.5798	0.2067	0.5013	0.6086	0.5418	0.4361	0.2101	0.5749	0.6826	0.3885	0.4285	0.7892	0.4039	0.7892	0.5181	0.6124	0.3618	0.2647	0.7295	0.4853	0.6064	0.5505	0.4226	0.4866	0.493	0.8035	0.4886	0.8521	0.7017	0.4984	0.6683	0.302	0.3841	0.3021	0.5567	0.326	0.4019	0.4433		0.505367	0.026583		1.0316	1.0052	1.0193	1.0862
	14.8	0.2132	0.5906	0.5785	0.2153	0.4981	0.6027	0.5367	0.4305	0.209	0.5744	0.6739	0.3879	0.425	0.7887	0.3954	0.7887	0.5143	0.6363	0.3759	0.2719	0.7333	0.4822	0.6019	0.5503	0.4202	0.4964	0.493	0.8145	0.4944	0.8648	0.6987	0.5014	0.6799	0.3083	0.3935	0.3007	0.5926	0.3193	0.4053	0.4344		0.507302	0.0267352		1.0293	1.0045	1.0203	1.0876
	15	0.2144	0.5917	0.5885	0.2089	0.5038	0.6233	0.5247	0.4335	0.2111	0.5735	0.6517	0.384	0.4248	0.7723	0.395	0.7723	0.5329	0.6241	0.371	0.263	0.7548	0.482	0.5989	0.5473	0.4169	0.4978	0.4911	0.8245	0.5059	0.8817	0.7054	0.5059	0.6803	0.3129	0.3878	0.3247	0.5749	0.319	0.4041	0.4441		0.508112	0.0267802		1.0367	1.0142	1.0201	1.0906
	15.2	0.2189	0.5785	0.5714	0.2157	0.5104	0.6072	0.5308	0.4245	0.2095	0.5927	0.6707	0.3814	0.4282	0.7695	0.3981	0.7695	0.5058	0.6555	0.3638	0.2775	0.774	0.4787	0.5987	0.5464	0.4104	0.4949	0.4997	0.8296	0.5044	0.8684	0.7035	0.5086	0.6696	0.3105	0.3999	0.2868	0.5683	0.3236	0.4041	0.4323		0.5073	0.0268845		1.0287	1.0032	1.0236	1.087
	15.4	0.2159	0.5896	0.5728	0.2185	0.5149	0.6089	0.5393	0.4289	0.2143	0.5722	0.6667	0.389	0.4383	0.7944	0.4036	0.7944	0.5103	0.6441	0.3831	0.2712	0.7719	0.4774	0.5995	0.546	0.4117	0.5082	0.5044	0.8387	0.5021	0.8843	0.6926	0.511	0.675	0.3157	0.3767	0.2839	0.5757	0.3183	0.4088	0.4432		0.510387	0.0272532		1.0372	1.0103	1.0232	1.0883
	15.6	0.2171	0.5936	0.5657	0.2169	0.4934	0.6093	0.5383	0.4288	0.2053	0.5749	0.6418	0.3909	0.4273	0.7939	0.4006	0.7939	0.5128	0.662	0.3772	0.2784	0.7427	0.4791	0.5995	0.5521	0.4087	0.5066	0.5101	0.8339	0.5067	0.8939	0.6959	0.5132	0.6786	0.3175	0.357	0.2929	0.5861	0.3271	0.4081	0.4516		0.509585	0.0271912		1.0354	1.003	1.0259	1.0853
	15.8	0.2215	0.5839	0.568	0.2211	0.5018	0.615	0.5455	0.4328	0.2093	0.5935	0.6751	0.3864	0.4291	0.795	0.4066	0.795	0.5174	0.6562	0.3811	0.2825	0.7713	0.4837	0.604	0.5553	0.4092	0.5009	0.5167	0.8349	0.5042	0.9078	0.702	0.5136	0.6788	0.3202	0.3545	0.2901	0.6082	0.3188	0.404	0.4443		0.513482	0.0276474		1.0323	1.0084	1.0223	1.0883
	16	0.2225	0.6016	0.5633	0.2215	0.5054	0.6176	0.5383	0.4204	0.2146	0.5737	0.6502	0.3862	0.432	0.8034	0.4012	0.8034	0.5304	0.7026	0.3584	0.2799	0.7453	0.4834	0.5997	0.5622	0.4063	0.5065	0.5217	0.8318	0.5091	0.9143	0.7046	0.513	0.6849	0.3204	0.3752	0.2945	0.5837	0.318	0.4032	0.4395		0.513597	0.0277272		1.0285	1.0075	1.0186	1.0894
	16.2	0.2232	0.5779	0.5555	0.2326	0.5127	0.6231	0.5474	0.4218	0.2149	0.5663	0.6636	0.3975	0.4343	0.8002	0.403	0.8002	0.5372	0.6251	0.3785	0.2927	0.7768	0.4875	0.6033	0.5645	0.4137	0.5161	0.5224	0.821	0.5097	0.9294	0.7156	0.5124	0.6931	0.3306	0.366	0.2936	0.5882	0.3207	0.4087	0.4537		0.515868	0.0274268		1.0239	1.0042	1.0137	1.0913
	16.4	0.2206	0.5935	0.5552	0.2364	0.5148	0.6117	0.5404	0.4179	0.2157	0.5975	0.717	0.3826	0.4383	0.8337	0.4064	0.8337	0.5318	0.6823	0.3813	0.292	0.8065	0.4855	0.601	0.5633	0.4136	0.5196	0.5229	0.8065	0.5089	0.9322	0.7249	0.5148	0.6967	0.3295	0.3714	0.2962	0.6008	0.3197	0.4017	0.4448		0.521583	0.028526		1.0294	1.0024	1.0141	1.0913
	16.6	0.2253	0.5791	0.561	0.234	0.4987	0.6118	0.5474	0.4184	0.2098	0.5915	0.6829	0.3989	0.4466	0.8124	0.4	0.8124	0.5242	0.609	0.3829	0.2695	0.7894	0.4906	0.6056	0.5591	0.4138	0.5219	0.5184	0.8007	0.5122	0.94	0.7303	0.5169	0.7034	0.3377	0.3644	0.298	0.6024	0.3238	0.4107	0.4456		0.517517	0.0278795		1.0267	0.9993	1.0199	1.089
	16.8	0.2274	0.5786	0.5439	0.234	0.5065	0.6137	0.5346	0.4163	0.2061	0.5857	0.6611	0.3921	0.4407	0.8099	0.4044	0.8099	0.5428	0.6869	0.3895	0.2977	0.7569	0.4886	0.6055	0.5565	0.4118	0.5319	0.5195	0.7986	0.5171	0.9456	0.7346	0.5177	0.7075	0.3423	0.3718	0.2964	0.5842	0.3219	0.4013	0.4437		0.51838	0.0277039		1.028	1.0013	1.0138	1.0905
	17	0.2277	0.59	0.5344	0.2456	0.5202	0.6118	0.5499	0.4105	0.2139	0.5776	0.6771	0.3898	0.4409	0.8049	0.3994	0.8049	0.5459	0.6931	0.3772	0.267	0.7721	0.4952	0.6162	0.5578	0.4132	0.5357	0.5175	0.7989	0.5148	0.9532	0.7403	0.5223	0.7192	0.3457	0.3906	0.2966	0.6094	0.316	0.4051	0.4465		0.521203	0.0280723		1.0257	1.0016	1.011	1.0854
	17.2	0.2311	0.5825	0.5405	0.2437	0.5105	0.6059	0.5416	0.4067	0.2123	0.582	0.6508	0.3953	0.449	0.8285	0.4115	0.8285	0.5226	0.6762	0.3877	0.2913	0.7779	0.4967	0.617	0.5575	0.4104	0.5363	0.5169	0.8004	0.5193	0.953	0.7465	0.5278	0.723	0.3469	0.383	0.2933	0.5995	0.3214	0.409	0.4485		0.522062	0.0280733		1.0319	1.0058	1.0092	1.0913
	17.4	0.2324	0.5977	0.5239	0.2447	0.5252	0.6287	0.5449	0.4129	0.216	0.5929	0.6606	0.3968	0.4413	0.8362	0.406	0.8362	0.5364	0.7001	0.385	0.2928	0.7825	0.5013	0.6217	0.5611	0.4115	0.529	0.5203	0.8046	0.522	0.9525	0.7446	0.5259	0.7247	0.3509	0.3728	0.2972	0.6349	0.3176	0.4063	0.4534		0.526138	0.0284918		1.0316	1.0124	1.0076	1.0919
	17.6	0.238	0.6055	0.5376	0.239	0.5174	0.6053	0.5434	0.4051	0.2111	0.5934	0.682	0.3966	0.4355	0.8475	0.4048	0.8475	0.5397	0.7206	0.3848	0.2779	0.7701	0.5025	0.6223	0.566	0.4113	0.5433	0.5218	0.8013	0.5189	0.9578	0.7481	0.5227	0.7288	0.3526	0.3704	0.2932	0.6114	0.3162	0.4056	0.4434		0.52601	0.0289267		1.0239	1.0086	1.0142	1.0912
	17.8	0.2397	0.6009	0.5303	0.2456	0.5141	0.6221	0.5323	0.4053	0.2163	0.5724	0.6898	0.3839	0.4336	0.8551	0.4119	0.8551	0.5239	0.7114	0.382	0.2768	0.7776	0.5056	0.6259	0.5767	0.4102	0.54	0.5232	0.7969	0.5209	0.9583	0.7531	0.524	0.7316	0.3566	0.3979	0.3008	0.6173	0.3208	0.4039	0.4518		0.52739	0.028882		1.0288	1.0055	1.006	1.087
	18	0.2421	0.597	0.5318	0.2462	0.5193	0.6216	0.5384	0.4121	0.2172	0.5956	0.677	0.3973	0.4428	0.8604	0.4049	0.8604	0.5128	0.6873	0.3753	0.298	0.8166	0.5069	0.6259	0.5758	0.4082	0.5353	0.5198	0.7914	0.521	0.9513	0.755	0.5215	0.7271	0.3525	0.3741	0.3004	0.6173	0.3214	0.4067	0.4537		0.527985	0.0288792		1.0228	1.0025	1.0146	1.0911
	18.2	0.2512	0.5983	0.5324	0.2527	0.518	0.6024	0.5548	0.3953	0.2162	0.6099	0.6891	0.3957	0.4368	0.8602	0.4117	0.8602	0.5258	0.722	0.3829	0.2828	0.7742	0.5072	0.6257	0.5786	0.4109	0.5362	0.5236	0.7945	0.5157	0.9503	0.7528	0.5253	0.7273	0.3574	0.3857	0.3008	0.6304	0.318	0.4126	0.4544		0.5295	0.0287676		1.0283	0.9936	1.0114	1.0955
	18.4	0.2546	0.586	0.5341	0.2434	0.5088	0.6206	0.5504	0.4017	0.2162	0.6046	0.6661	0.3989	0.4417	0.8536	0.4118	0.8536	0.5624	0.7304	0.3939	0.2896	0.772	0.5074	0.6229	0.5765	0.4083	0.5458	0.5206	0.7882	0.5156	0.9464	0.7535	0.5312	0.7306	0.3557	0.3743	0.296	0.6285	0.3244	0.4099	0.4652		0.529885	0.0285392		1.0212	1.0041	1.0085	1.0927
	18.6	0.2541	0.6025	0.5355	0.2473	0.5043	0.6068	0.5461	0.3945	0.2121	0.5806	0.7069	0.3959	0.4401	0.8717	0.4113	0.8717	0.5258	0.7142	0.3677	0.2878	0.7917	0.5051	0.624	0.5731	0.4071	0.5367	0.5222	0.7876	0.516	0.9408	0.7557	0.5315	0.7276	0.3596	0.3868	0.3014	0.6288	0.3152	0.415	0.4623		0.529128	0.0289764		1.0257	0.9981	1.0136	1.0989
	18.8	0.2609	0.5907	0.5356	0.2495	0.5164	0.604	0.5496	0.4138	0.2151	0.5949	0.7112	0.4005	0.4408	0.8663	0.3973	0.8663	0.5276	0.6891	0.3798	0.2867	0.804	0.507	0.6246	0.5609	0.408	0.5434	0.5238	0.7866	0.5121	0.9467	0.7533	0.5285	0.7426	0.3623	0.3679	0.2994	0.6471	0.3182	0.4069	0.462		0.530035	0.0289515		1.0311	0.9949	1.0092	1.0933
	19	0.2596	0.5841	0.5359	0.2511	0.526	0.6181	0.5395	0.3933	0.2077	0.5891	0.6645	0.3976	0.4407	0.8714	0.4094	0.8714	0.5228	0.7253	0.3815	0.2965	0.8464	0.5013	0.6172	0.5637	0.4083	0.5469	0.5197	0.7863	0.514	0.9533	0.7571	0.5275	0.7441	0.3603	0.3788	0.3007	0.6122	0.3233	0.4101	0.457		0.530342	0.0292497		1.0206	1.0029	1.0084	1.0944
	19.2	0.2638	0.5863	0.5379	0.2511	0.5233	0.6109	0.5453	0.4089	0.2124	0.5876	0.7154	0.3953	0.4415	0.8503	0.4075	0.8503	0.5317	0.6996	0.3742	0.277	0.7855	0.4992	0.618	0.5624	0.4065	0.5502	0.5128	0.7761	0.5175	0.9449	0.765	0.5176	0.746	0.364	0.3782	0.2893	0.6289	0.3182	0.4126	0.463		0.528155	0.0286707		1.0206	0.9916	1.0043	1.0936
	19.4	0.2652	0.5891	0.5316	0.2442	0.5159	0.6185	0.5511	0.4006	0.2196	0.5876	0.7178	0.3993	0.4509	0.8476	0.4073	0.8476	0.5321	0.7148	0.3716	0.2978	0.7927	0.4992	0.6201	0.5563	0.4049	0.5572	0.5098	0.7716	0.5141	0.9437	0.7723	0.5114	0.7465	0.3681	0.3835	0.3059	0.6016	0.3171	0.4126	0.453		0.528795	0.0285102		1.0211	1.0025	0.9981	1.0935
	19.6	0.2721	0.5904	0.5508	0.2445	0.524	0.6075	0.5473	0.3928	0.2118	0.5808	0.6985	0.3932	0.446	0.857	0.4097	0.857	0.5435	0.7353	0.3708	0.297	0.8016	0.4968	0.6171	0.5608	0.4048	0.5675	0.5022	0.7688	0.5133	0.9485	0.775	0.5145	0.7462	0.3732	0.3764	0.2857	0.6181	0.3211	0.4141	0.4606		0.529908	0.0289095		1.0258	0.9922	1.0072	1.0891
	19.8	0.2712	0.599	0.5487	0.2456	0.5214	0.6239	0.544	0.3991	0.211	0.5991	0.7069	0.3883	0.4456	0.8868	0.4082	0.8868	0.5413	0.7375	0.3741	0.282	0.7762	0.4927	0.6116	0.5635	0.4045	0.5662	0.4962	0.7638	0.5169	0.9333	0.7778	0.5171	0.7278	0.3734	0.3792	0.3009	0.6248	0.3175	0.4105	0.4526		0.530675	0.0291216		1.0232	0.9958	1.0018	1.0937
	20	0.2702	0.5859	0.5499	0.2423	0.5318	0.6174	0.5523	0.4047	0.2119	0.5956	0.6968	0.3904	0.4483	0.8635	0.4104	0.8635	0.537	0.725	0.3754	0.2953	0.8466	0.4952	0.6158	0.5532	0.4045	0.5659	0.506	0.7609	0.5112	0.9253	0.773	0.5159	0.7269	0.3695	0.3688	0.2953	0.6523	0.3215	0.4062	0.4716		0.53133	0.0289755		1.0215	0.9985	1.0077	1.098
	20.2	0.2702	0.5856	0.549	0.2511	0.5211	0.6162	0.5596	0.3933	0.2126	0.596	0.7061	0.4022	0.454	0.8696	0.4152	0.8696	0.5349	0.7547	0.3789	0.2994	0.8093	0.4953	0.6101	0.5478	0.4034	0.5732	0.5085	0.7586	0.5076	0.9455	0.7695	0.5168	0.7294	0.3695	0.3796	0.3003	0.6617	0.3214	0.4098	0.4566		0.53283	0.0290103		1.0246	0.9981	1.0041	1.1036
	20.4	0.278	0.5953	0.5552	0.2459	0.5203	0.6154	0.5537	0.3921	0.215	0.5671	0.6902	0.3955	0.4443	0.8746	0.4074	0.8746	0.5372	0.7217	0.3754	0.2851	0.8025	0.4965	0.6104	0.5523	0.4032	0.5565	0.508	0.7512	0.5136	0.9564	0.7694	0.5163	0.7314	0.3775	0.3674	0.2925	0.5977	0.3199	0.4071	0.4519		0.528143	0.0289292		1.0275	0.997	1.0034	1.0985
	20.6	0.2812	0.5961	0.5676	0.2467	0.5157	0.6089	0.5439	0.3904	0.2156	0.583	0.6733	0.3963	0.448	0.8811	0.4109	0.8811	0.5233	0.7526	0.3756	0.2898	0.8295	0.4963	0.6079	0.5469	0.4016	0.5502	0.5129	0.7452	0.5142	0.9512	0.7694	0.5148	0.7368	0.3848	0.377	0.2831	0.6359	0.3215	0.4099	0.4639		0.530853	0.0292016		1.0179	0.9954	1.0064	1.0979
	20.8	0.2804	0.5866	0.5643	0.2483	0.5221	0.6199	0.5664	0.3827	0.216	0.5823	0.6826	0.3891	0.4602	0.8794	0.4155	0.8794	0.5389	0.7378	0.3766	0.2865	0.8269	0.4964	0.6075	0.5552	0.4031	0.5627	0.5091	0.7408	0.5094	0.9585	0.7674	0.5092	0.7433	0.3835	0.3892	0.2857	0.6139	0.3184	0.4062	0.4691		0.531762	0.0291535		1.0266	0.9998	1	1.0986
	21	0.2868	0.5993	0.5548	0.253	0.515	0.618	0.5721	0.3817	0.2131	0.5932	0.6689	0.3981	0.4402	0.8944	0.4201	0.8944	0.5473	0.7136	0.3812	0.3023	0.7871	0.4929	0.6055	0.5616	0.4003	0.5731	0.5066	0.731	0.5097	0.9574	0.7691	0.5135	0.7417	0.3842	0.3729	0.2914	0.6501	0.3202	0.4143	0.4661		0.532405	0.028929		1.0165	0.9928	1.0039	1.0996
	21.2	0.2825	0.5997	0.569	0.2527	0.5298	0.6094	0.5548	0.3929	0.2132	0.5883	0.6781	0.3912	0.461	0.8902	0.4175	0.8902	0.5434	0.7531	0.3786	0.2905	0.768	0.4948	0.6059	0.5657	0.3993	0.5675	0.5038	0.7279	0.5078	0.948	0.7678	0.5104	0.7415	0.3881	0.3676	0.2958	0.6276	0.3186	0.4087	0.4613		0.531555	0.0288386		1.0216	0.9944	0.9988	1.0993
	21.4	0.282	0.6004	0.5623	0.2515	0.5137	0.6081	0.5513	0.3836	0.2128	0.6013	0.7196	0.3936	0.4477	0.8848	0.4143	0.8848	0.5243	0.7177	0.3815	0.2791	0.7805	0.4895	0.5994	0.5692	0.4003	0.5708	0.5074	0.7316	0.5032	0.9343	0.768	0.5108	0.736	0.3953	0.3638	0.2809	0.6363	0.3207	0.4091	0.4772		0.529967	0.0288686		1.0278	0.9941	0.9987	1.0948
	21.6	0.2834	0.5901	0.555	0.2495	0.5159	0.6187	0.5436	0.384	0.2106	0.5917	0.6891	0.3931	0.4483	0.8862	0.425	0.8862	0.5302	0.7435	0.381	0.2881	0.8161	0.4875	0.5974	0.5758	0.4016	0.5754	0.5003	0.726	0.5007	0.9354	0.7644	0.5033	0.7369	0.3961	0.379	0.2822	0.641	0.3148	0.4162	0.4697		0.530825	0.0289791		1.0153	0.9933	1.0011	1.0996
	21.8	0.282	0.6	0.5538	0.247	0.5273	0.6173	0.5425	0.389	0.2106	0.6031	0.7015	0.3924	0.4507	0.915	0.4204	0.915	0.539	0.7003	0.3863	0.2952	0.7932	0.4885	0.5988	0.5646	0.3972	0.5665	0.5049	0.7188	0.5025	0.9225	0.7661	0.5078	0.7306	0.3924	0.3631	0.2866	0.6645	0.3204	0.4176	0.4764		0.531785	0.029055		1.0219	0.9891	1.0063	1.0958
	22	0.2814	0.5907	0.5614	0.2492	0.5181	0.6018	0.5651	0.3778	0.2114	0.5967	0.7156	0.3903	0.4641	0.8793	0.4098	0.8793	0.5462	0.7556	0.3895	0.2893	0.8497	0.4905	0.5969	0.5615	0.398	0.55	0.4936	0.713	0.5011	0.9295	0.7631	0.5059	0.7362	0.3998	0.3681	0.2899	0.6254	0.3186	0.4131	0.4691		0.53114	0.0290694		1.0217	0.9966	1.0002	1.0971
	22.2	0.2852	0.593	0.5565	0.2501	0.5242	0.6201	0.5639	0.3808	0.2111	0.5879	0.6923	0.3857	0.45	0.8995	0.4222	0.8995	0.5382	0.7476	0.3651	0.2833	0.7686	0.4868	0.5939	0.5607	0.395	0.5578	0.4921	0.7056	0.5081	0.9099	0.7639	0.5101	0.7251	0.4053	0.3756	0.2857	0.6381	0.3171	0.4085	0.483		0.528678	0.028637		1.0166	0.9901	0.9961	1.0968
	22.4	0.2799	0.5972	0.5545	0.2519	0.5272	0.6113	0.5561	0.3821	0.2157	0.5869	0.7277	0.3926	0.4419	0.8877	0.418	0.8877	0.5575	0.7558	0.3661	0.3033	0.8069	0.4867	0.596	0.5636	0.3911	0.553	0.487	0.6971	0.5076	0.9096	0.7608	0.5104	0.7302	0.4076	0.3658	0.2967	0.6389	0.3133	0.4101	0.4746		0.530203	0.0287		1.0231	0.994	1.0022	1.0959
[truncated: 439 more rows]
[truncated: 621 more columns]

## Sheet: Figure2D - Blots
Panel D
Figure 2			Original TIF-s generated by the scanner
			Blots included in Fig2D are labeled

## Sheet: FigS2
Panel A		R2 - 48h selected [Ca2+]cyto							R2 - 48h selected [Ca2+]mito							R2 - 48h selected [Ca2+]cyto flux rate							R2 - 48h selected [Ca2+]mito flux rate							Panel B		rR1w stable rescue [Ca2+]cyto
[truncated: 1,514 more rows]
[truncated: 257 more columns]

[truncated: 6 more sheets: Figure3, FigS3, FigS3C&Fig1B - Blots, Figure4, FigS4, Figure5]
